# Supplementary material for: The intrinsic time tracker: temporal context is embedded in entorhinal and hippocampal functional connectivity patterns
Source: Nat Commun. 2025 Oct 3;16:8817. doi: 10.1038/s41467-025-63633-6 (PMC12494713; doi:10.1038/s41467-025-63633-6)
Supplement: Supplementary file 4 — Source Data [file 41467_2025_63633_MOESM4_ESM.zip]

Archive with 76 entries (75 files):
- SourceData/
- __MACOSX/._SourceData
- SourceData/Fig4A_FemalepmECplot.csv
- __MACOSX/SourceData/._Fig4A_FemalepmECplot.csv
- SourceData/Fig2A_FemaleECplot.csv
- __MACOSX/SourceData/._Fig2A_FemaleECplot.csv
- SourceData/Fig2B_MaleaHPCplot.csv
- __MACOSX/SourceData/._Fig2B_MaleaHPCplot.csv
- SourceData/Fig4A_FemalealECplot.csv
- __MACOSX/SourceData/._Fig4A_FemalealECplot.csv
- SourceData/Fig3C_FemaleSingleMapPermutationr.csv
- __MACOSX/SourceData/._Fig3C_FemaleSingleMapPermutationr.csv
- SourceData/SuppFig3_FemaleHormoneControlPlot.csv
- __MACOSX/SourceData/._SuppFig3_FemaleHormoneControlPlot.csv
- SourceData/.DS_Store
- __MACOSX/SourceData/._.DS_Store
- SourceData/SuppFig1A_FemaleSingleMapCorrelation.csv
- __MACOSX/SourceData/._SuppFig1A_FemaleSingleMapCorrelation.csv
- SourceData/Fig2C_FemalePRCplot.csv
- __MACOSX/SourceData/._Fig2C_FemalePRCplot.csv
- SourceData/SuppFig1B_MaleSingleMapCorrelation.csv
- __MACOSX/SourceData/._SuppFig1B_MaleSingleMapCorrelation.csv
- SourceData/Fig5D_FemaleaHPCNetworksplot.csv
- __MACOSX/SourceData/._Fig5D_FemaleaHPCNetworksplot.csv
- SourceData/Fig3F_MaleSingleMapPermutationr.csv
- __MACOSX/SourceData/._Fig3F_MaleSingleMapPermutationr.csv
- SourceData/Fig5C_FemaleECNetworksplot.csv
- __MACOSX/SourceData/._Fig5C_FemaleECNetworksplot.csv
- SourceData/Fig2B_MalepHPCplot.csv
- __MACOSX/SourceData/._Fig2B_MalepHPCplot.csv
- SourceData/SuppFig4D_FemaleaHPCNetworksplot.csv
- __MACOSX/SourceData/._SuppFig4D_FemaleaHPCNetworksplot.csv
- SourceData/Fig4D_MalealECplot.csv
- __MACOSX/SourceData/._Fig4D_MalealECplot.csv
- SourceData/Fig4F_MalealECsinglemapplot.csv
- __MACOSX/SourceData/._Fig4F_MalealECsinglemapplot.csv
- SourceData/Fig2C_FemaleM1plot.csv
- __MACOSX/SourceData/._Fig2C_FemaleM1plot.csv
- SourceData/Fig5D_MaleaHPCNetworksplot.csv
- __MACOSX/SourceData/._Fig5D_MaleaHPCNetworksplot.csv
- SourceData/Fig4D_MalepmECplot.csv
- __MACOSX/SourceData/._Fig4D_MalepmECplot.csv
- SourceData/Fig2C_MaleM1plot.csv
- __MACOSX/SourceData/._Fig2C_MaleM1plot.csv
- SourceData/Fig4C_FemalealECsinglemapplot.csv
- __MACOSX/SourceData/._Fig4C_FemalealECsinglemapplot.csv
- SourceData/Fig3E_MaleSingleMapPlot.csv
- __MACOSX/SourceData/._Fig3E_MaleSingleMapPlot.csv
- SourceData/SuppFig4D_MaleaHPCNetworksplot.csv
- __MACOSX/SourceData/._SuppFig4D_MaleaHPCNetworksplot.csv
- SourceData/Fig2B_FemaleaHPCplot.csv
- __MACOSX/SourceData/._Fig2B_FemaleaHPCplot.csv
- SourceData/Fig2A_MaleHPCplot.csv
- __MACOSX/SourceData/._Fig2A_MaleHPCplot.csv
- SourceData/SuppFig3_MaleHormoneControlPlot.csv
- __MACOSX/SourceData/._SuppFig3_MaleHormoneControlPlot.csv
- SourceData/Fig2A_FemaleHPCplot.csv
- __MACOSX/SourceData/._Fig2A_FemaleHPCplot.csv
- SourceData/SuppFig4C_MaleECNetworksplot.csv
- __MACOSX/SourceData/._SuppFig4C_MaleECNetworksplot.csv
- SourceData/Fig2C_MalePRCplot.csv
- __MACOSX/SourceData/._Fig2C_MalePRCplot.csv
- SourceData/SuppFig2_FemaleHormoneControlPlot.csv
- __MACOSX/SourceData/._SuppFig2_FemaleHormoneControlPlot.csv
- SourceData/Fig2B_FemalepHPCplot.csv
- __MACOSX/SourceData/._Fig2B_FemalepHPCplot.csv
- SourceData/Fig3B_FemaleSingleMapPlot.csv
- __MACOSX/SourceData/._Fig3B_FemaleSingleMapPlot.csv
- SourceData/SuppFig2_MaleHormoneControlPlot.csv
- __MACOSX/SourceData/._SuppFig2_MaleHormoneControlPlot.csv
- SourceData/Fig2A_MaleECplot.csv
- __MACOSX/SourceData/._Fig2A_MaleECplot.csv
- SourceData/SuppFig4C_FemaleECNetworksplot.csv
- __MACOSX/SourceData/._SuppFig4C_FemaleECNetworksplot.csv
- SourceData/Fig5C_MaleECNetworksplot.csv
- __MACOSX/SourceData/._Fig5C_MaleECNetworksplot.csv
