# Supplementary material for: The intrinsic time tracker: temporal context is embedded in entorhinal and hippocampal functional connectivity patterns
Source: Nat Commun. 2025 Oct 3;16:8817. doi: 10.1038/s41467-025-63633-6 (PMC12494713; doi:10.1038/s41467-025-63633-6)
Supplement: Supplementary file 4 — Source Data [file 41467_2025_63633_MOESM4_ESM.zip › SourceData/Fig4A_FemalepmECplot.csv]

CorrelationZ	TimeInterval
0.551571007964609	1
0.363965377201411	2
0.45783309362548	3
0.466267736002705	4
0.564529802737852	5
0.498045897119592	6
0.267585284247464	7
0.37638121355513	8
0.466267736002705	9
0.330989015206682	10
0.459940242906429	11
0.434719179190237	12
0.428435422707218	13
0.190574698550675	14
0.335100964551691	15
0.428435422707218	16
0.249282939517245	17
0.306374205463933	18
0.182504891655592	19
0.500173059649783	20
0.453621785319525	21
0.359832969155352	22
0.3888257891042	23
0.343333327001158	25
0.335100964551691	26
0.296145569637692	27
0.407548876313709	28
0.472604410945793	29
0.415892731270423	1
0.31251899559872	2
0.3557035985491	3
0.562366821307313	4
0.378453285061857	5
0.306374205463933	6
0.320721183366804	7
0.428435422707218	8
0.285932290727993	9
0.310470087461822	10
0.449414428239956	11
0.330989015206682	12
0.160342650075179	13
0.42634269312972	14
0.380526159760912	15
0.302280871872934	16
0.296145569637692	17
0.294101703486115	18
0.316618769191821	19
0.525787163872488	20
0.361898791084943	21
0.40130017080888	22
0.176456437341556	24
0.386749652296809	25
0.302280871872934	26
0.443110707724531	27
0.498045897119592	28
0.300235149275382	1
0.298190050050196	2
0.447312218043665	3
0.382599842575369	4
0.343333327001158	5
0.28389142787782	6
0.372239460479844	7
0.267585284247464	8
0.228995469882148	9
0.411719037184464	10
0.182504891655592	11
0.190574698550675	12
0.277772344022583	13
0.302280871872934	14
0.320721183366804	15
0.275733802667108	16
0.273695830477041	17
0.314568554636366	18
0.302280871872934	19
0.316618769191821	20
0.210776895676998	21
-0.0540131277425531	22
0.0980785458509068	23
0.29205844705158	24
0.106099418947897	25
0.415892731270423	26
0.347453815751698	27
0.20269110225106	1
0.368100861363296	2
0.296145569637692	3
0.160342650075179	4
0.294101703486115	5
0.351577226867063	6
0.403382207959155	7
0.3557035985491	8
0.368100861363296	9
0.261479700057757	10
0.0680262208558565	11
0.110111118416424	12
0.459940242906429	13
0.363965377201411	14
0.397138665331611	15
0.222918554125725	16
0.415892731270423	17
0.390902753827967	18
0.300235149275382	19
0.132192166496947	20
0.287973745197031	22
0.357767906583207	23
0.287973745197031	24
0.31251899559872	25
0.449414428239956	26
0.411719037184464	1
0.368100861363296	2
0.277772344022583	3
0.281851152140988	4
0.343333327001158	5
0.170411200699039	6
0.318669643890614	7
0.339215722566964	8
0.308421825617005	9
0.214822351832138	10
0.267585284247464	11
0.335100964551691	12
0.176456437341556	13
0.144249608844547	14
0.172425929039731	15
0.420069999462683	16
0.31251899559872	17
0.220893831580194	18
0.322773392263051	19
0.326879836929773	21
0.176456437341556	22
0.152293669080046	23
0.38467433843909	24
0.366032732344293	25
0.654394194262712	1
0.476834034724742	2
0.581880524016016	3
0.636668576399475	4
0.330989015206682	5
0.468378933518734	6
0.71271138620631	7
0.453621785319525	8
0.372239460479844	9
0.478950415235542	10
0.411719037184464	11
0.449414428239956	12
0.351577226867063	13
0.417980916039995	14
0.641090818603892	15
0.645519131570691	16
0.459940242906429	17
0.498045897119592	18
-0.0080000426670762	19
0.368100861363296	20
0.3888257891042	21
0.451517615553149	22
0.555885539180796	23
0.506561224979533	24
0.601502590648827	1
0.654394194262712	2
0.69464755593518	3
0.222918554125725	4
0.632252349329572	5
0.608068171321369	6
0.363965377201411	7
0.515094573685567	8
0.300235149275382	9
0.382599842575369	10
0.314568554636366	11
0.320721183366804	12
0.335100964551691	13
0.63887894214223	14
0.579707068432391	15
0.339215722566964	16
0.575364144903562	17
0.158329929002828	18
0.449414428239956	19
0.3557035985491	20
0.374309940328369	21
0.451517615553149	22
0.281851152140988	23
0.542956901948784	1
0.568859633873775	2
0.176456437341556	3
0.455726942889053	4
0.476834034724742	5
0.2533464330441	6
0.459940242906429	7
0.228995469882148	8
0.296145569637692	9
0.245221492447525	10
0.239133082375746	11
0.3888257891042	12
0.43681563799224	13
0.500173059649783	14
0.190574698550675	15
0.562366821307313	16
0.198650696795283	17
0.263514350850728	18
0.261479700057757	19
0.279811459019451	20
0.428435422707218	21
0.120144311842063	22
0.690148677563689	1
0.29205844705158	2
0.573194664293894	3
0.65217310634964	4
0.392980551445919	5
0.517230769763251	6
0.322773392263051	7
0.368100861363296	8
0.434719179190237	9
0.37638121355513	10
0.453621785319525	11
0.647735582080447	12
0.594949573135946	13
0.322773392263051	14
0.536509218500686	15
0.198650696795283	16
0.3888257891042	17
0.302280871872934	18
0.453621785319525	19
0.430529076771381	20
0.275733802667108	21
0.351577226867063	1
0.523646312195052	2
0.674455047547793	3
0.3888257891042	4
0.517230769763251	5
0.372239460479844	6
0.453621785319525	7
0.45783309362548	8
0.46204839612349	9
0.432623660526647	10
0.643304212750041	11
0.661066846567802	12
0.455726942889053	13
0.502301331339442	14
0.0300022503037987	15
0.351577226867063	16
0.455726942889053	17
0.357767906583207	18
0.430529076771381	19
0.366032732344293	20
0.243191525386983	1
0.382599842575369	2
0.237104597708253	3
0.174441006526241	4
0.156317527912349	5
0.368100861363296	6
0.306374205463933	7
0.337157990119713	8
0.287973745197031	9
0.324826275230685	10
0.349515153629784	11
0.326879836929773	12
0.166382774744526	13
0.120144311842063	15
0.380526159760912	16
0.20471192141066	17
0.324826275230685	18
0.413805440024383	19
0.491671007808977	1
0.432623660526647	2
0.386749652296809	3
0.182504891655592	4
0.449414428239956	5
0.251314428280906	6
0.300235149275382	7
0.269621575725262	8
0.643304212750041	9
0.468378933518734	10
0.220893831580194	11
0.521506633186325	12
0.138219633747978	13
0.575364144903562	14
0.318669643890614	15
0.382599842575369	16
0.464157558682312	17
0.368100861363296	18
0.324826275230685	1
0.45783309362548	2
0.378453285061857	3
0.476834034724742	4
0.538657230161155	5
0.43681563799224	6
0.534362415016718	7
0.610259520754178	8
0.601502590648827	9
0.487426523767456	10
0.502301331339442	11
0.0760366130601275	12
0.279811459019451	13
0.532216813747308	14
0.374309940328369	15
0.584055317289261	16
0.493794876851052	17
0.271658422983624	1
0.316618769191821	2
0.298190050050196	3
0.20875481386211	4
0.237104597708253	5
0.226969368965965	6
0.459940242906429	7
0.405465108108164	8
0.20875481386211	9
0.366032732344293	10
-0.042006175634155	11
0.399218991611212	12
0.233049080303613	13
0.353640040243578	14
0.308421825617005	15
0.368100861363296	16
0.180488375712294	1
0.176456437341556	2
0.241162056816888	3
0.294101703486115	4
0.3557035985491	5
0.474718701797088	6
0.37638121355513	7
0.186539038061402	8
0.430529076771381	9
0.222918554125725	10
0.275733802667108	11
0.20269110225106	12
0.21684573472722	13
0.281851152140988	14
0.106099418947897	15
0.126167096103526	1
0.259445587297159	2
0.200670695462151	3
0.265549544102778	4
0.228995469882148	5
0.407548876313709	6
0.285932290727993	7
0.361898791084943	8
-0.104093891042633	9
0.14022934130865	10
0.277772344022583	11
0.224943731818358	12
0.349515153629784	13
0.322773392263051	14
0.424250882847139	1
0.409633517645344	2
0.328934082029189	3
0.451517615553149	4
0.453621785319525	5
0.322773392263051	6
0.320721183366804	7
0.339215722566964	9
0.337157990119713	10
0.279811459019451	11
0.422159986680334	12
0.468378933518734	13
0.447312218043665	1
0.42634269312972	2
0.459940242906429	3
0.449414428239956	4
0.353640040243578	5
0.212799406908766	6
0.0120001440031104	7
0.176456437341556	8
0.316618769191821	9
0.347453815751698	10
0.363965377201411	11
0.374309940328369	12
0.370169769118384	1
0.326879836929773	2
0.395059186947048	3
0.366032732344293	4
0.251314428280906	5
0.0020000006666669	6
0.168396817325461	7
0.438913042175704	8
0.226969368965965	9
0.267585284247464	10
0.366032732344293	11
0.273695830477041	1
0.449414428239956	2
0.265549544102778	3
0.3557035985491	4
-0.0140002286733896	5
0.0940693072163347	6
0.345393208462422	7
0.333044641148945	8
0.374309940328369	9
0.277772344022583	10
0.564529802737852	1
0.363965377201411	2
0.411719037184464	3
0.064021858764931	4
0.621237736278695	5
0.333044641148945	6
0.434719179190237	7
0.493794876851052	8
0.455726942889053	9
0.420069999462683	1
0.538657230161155	2
-0.0400053346136991	3
0.361898791084943	4
0.447312218043665	5
0.43681563799224	6
0.512959526949692	7
0.43681563799224	8
0.224943731818358	1
-0.100083458556983	2
0.0920649731765817	3
0.506561224979533	4
0.237104597708253	5
0.368100861363296	6
0.386749652296809	7
0.060018009726253	1
0.343333327001158	2
0.324826275230685	3
0.326879836929773	4
0.45783309362548	5
0.277772344022583	6
0.0700286043604834	1
-0.126167096103526	2
0.0740337964314017	3
-0.0340032759013933	4
0.128175193423998	1
0.31251899559872	2
0.294101703486115	3
0.343333327001158	4
0.14223933163391	1
0.405465108108164	2
0.455726942889053	3
0.368100861363296	1
0.290015795798001	2
0.538657230161155	1
