# Supplementary material for: The intrinsic time tracker: temporal context is embedded in entorhinal and hippocampal functional connectivity patterns
Source: Nat Commun. 2025 Oct 3;16:8817. doi: 10.1038/s41467-025-63633-6 (PMC12494713; doi:10.1038/s41467-025-63633-6)
Supplement: Supplementary file 4 — Source Data [file 41467_2025_63633_MOESM4_ESM.zip › SourceData/Fig2A_FemaleECplot.csv]

CorrelationZ	TimeInterval
0.308421825617005	1
0.37638121355513	2
0.47049115667881	3
0.339215722566964	4
0.558044695703382	5
0.353640040243578	6
0.160342650075179	7
0.42634269312972	8
0.420069999462683	9
0.485305897557895	10
0.308421825617005	11
0.523646312195052	12
0.403382207959155	13
0.220893831580194	14
0.156317527912349	15
0.333044641148945	16
0.24725196236626	17
0.269621575725262	18
0.196631102006852	19
0.605878237567604	20
0.353640040243578	21
0.409633517645344	22
0.241162056816888	23
0.0220008873977592	24
0.206733157194706	25
0.0580162675427246	26
0.243191525386983	27
0.324826275230685	28
0.445210979641586	29
0.380526159760912	1
0.194611906858245	2
0.241162056816888	3
0.290015795798001	4
0.235076598465241	5
0.328934082029189	6
0.298190050050196	7
0.186539038061402	8
0.345393208462422	9
0.0540131277425531	10
0.265549544102778	11
0.144249608844547	12
0.134201050454409	13
0.144249608844547	14
0.0880568553911828	15
0.255378958200174	16
0.174441006526241	17
0.14022934130865	18
0.0820459937315306	19
0.390902753827967	20
0.20471192141066	21
0.180488375712294	22
-0.0540131277425531	23
-0.100083458556983	24
0.279811459019451	25
0.245221492447525	26
0.339215722566964	27
0.064021858764931	28
0.281851152140988	1
0.3557035985491	2
0.438913042175704	3
0.397138665331611	4
0.306374205463933	5
0.347453815751698	6
0.349515153629784	7
0.347453815751698	8
0.241162056816888	9
0.445210979641586	10
0.11412370323678	11
0.255378958200174	12
0.178472225673002	13
0.259445587297159	14
0.20471192141066	15
0.198650696795283	16
0.281851152140988	17
0.345393208462422	18
0.24725196236626	19
0.353640040243578	20
0.265549544102778	21
0.0380045736573616	22
0.0440071007288324	23
0.170411200699039	24
0.120144311842063	25
0.447312218043665	26
0.277772344022583	27
0.176456437341556	1
0.382599842575369	2
0.212799406908766	3
0.186539038061402	4
0.306374205463933	5
0.255378958200174	6
0.424250882847139	7
0.239133082375746	8
0.403382207959155	9
0.287973745197031	10
0.174441006526241	11
0.0460081139088436	12
0.349515153629784	13
0.233049080303613	14
0.152293669080046	15
0.174441006526241	16
0.495919838073262	17
0.296145569637692	18
0.316618769191821	19
0.0860530635478181	20
0.0040000053333461	21
0.134201050454409	22
0.116130337841882	23
0.228995469882148	24
0.237104597708253	25
0.372239460479844	26
0.434719179190237	1
0.345393208462422	2
0.380526159760912	3
0.273695830477041	4
0.405465108108164	5
0.243191525386983	6
0.206733157194706	7
0.337157990119713	8
0.174441006526241	9
0.263514350850728	10
0.218869559879558	11
0.162355695283521	12
0.116130337841882	13
0.14022934130865	14
0.212799406908766	15
0.335100964551691	16
0.259445587297159	17
0.279811459019451	18
0.318669643890614	19
0.0200006667066695	20
0.166382774744526	21
0.0580162675427246	22
0.106099418947897	23
0.397138665331611	24
0.23102203888629	25
0.636668576399475	1
0.357767906583207	2
0.605878237567604	3
0.612452292505779	4
0.542956901948784	5
0.392980551445919	6
0.579707068432391	7
0.372239460479844	8
0.455726942889053	9
0.271658422983624	10
0.363965377201411	11
0.345393208462422	12
0.378453285061857	13
0.434719179190237	14
0.643304212750041	15
0.506561224979533	16
0.519368120989105	17
0.47049115667881	18
0.11412370323678	19
0.257412008149025	20
0.0960738300896222	21
0.265549544102778	22
0.5537276453102	23
0.445210979641586	24
0.38467433843909	1
0.571026496044654	2
0.641090818603892	3
0.413805440024383	4
0.459940242906429	5
0.45783309362548	6
0.2533464330441	7
0.555885539180796	8
0.243191525386983	9
0.298190050050196	10
0.267585284247464	11
0.476834034724742	12
0.459940242906429	13
0.5537276453102	14
0.489548225318706	15
0.399218991611212	16
0.502301331339442	17
0.233049080303613	18
0.245221492447525	19
0.186539038061402	20
0.304327222410535	21
0.483186341108031	22
0.316618769191821	23
0.34127416661662	1
0.361898791084943	2
0.281851152140988	3
0.343333327001158	4
0.24725196236626	5
0.128175193423998	6
0.3557035985491	7
0.158329929002828	8
0.128175193423998	9
0.0720311282088828	10
0.170411200699039	11
0.302280871872934	12
0.224943731818358	13
0.438913042175704	14
0.277772344022583	15
0.449414428239956	16
0.0800427076735365	17
0.126167096103526	18
0.275733802667108	19
0.134201050454409	20
0.487426523767456	21
0.138219633747978	22
0.674455047547793	1
0.632252349329572	2
0.508692858361443	3
0.627842082152179	4
0.380526159760912	5
0.502301331339442	6
0.298190050050196	7
0.483186341108031	8
0.399218991611212	9
0.466267736002705	10
0.506561224979533	11
0.603689712875285	12
0.599316864314515	13
0.453621785319525	14
0.519368120989105	15
0.200670695462151	16
0.192593107115784	17
0.259445587297159	18
0.361898791084943	19
0.575364144903562	20
0.403382207959155	21
0.542956901948784	1
0.508692858361443	2
0.555885539180796	3
0.390902753827967	4
0.608068171321369	5
0.324826275230685	6
0.468378933518734	7
0.290015795798001	8
0.500173059649783	9
0.472604410945793	10
0.696899530178496	11
0.605878237567604	12
0.489548225318706	13
0.53007240874826	14
0.20875481386211	15
0.28389142787782	16
0.192593107115784	17
0.287973745197031	18
0.527929194093005	19
0.468378933518734	20
0.405465108108164	1
0.726332729545599	2
0.420069999462683	3
0.417980916039995	4
0.172425929039731	5
0.547261478434488	6
0.478950415235542	7
0.399218991611212	8
0.502301331339442	9
0.590587787181831	10
0.573194664293894	11
0.493794876851052	12
0.359832969155352	13
0.0680262208558565	14
0.136210204834549	15
0.308421825617005	16
0.330989015206682	17
0.519368120989105	18
0.453621785319525	19
0.45783309362548	1
0.345393208462422	2
0.504430717880143	3
0.241162056816888	4
0.349515153629784	5
0.180488375712294	6
0.3557035985491	7
0.380526159760912	8
0.527929194093005	9
0.368100861363296	10
0.424250882847139	11
0.506561224979533	12
0.267585284247464	13
0.335100964551691	14
0.158329929002828	15
0.300235149275382	16
0.413805440024383	17
0.343333327001158	18
0.3888257891042	1
0.415892731270423	2
0.249282939517245	3
0.512959526949692	4
0.43681563799224	5
0.390902753827967	6
0.485305897557895	7
0.654394194262712	8
0.411719037184464	9
0.527929194093005	10
0.386749652296809	11
0.200670695462151	12
0.192593107115784	13
0.206733157194706	14
0.330989015206682	15
0.527929194093005	16
0.493794876851052	17
0.31251899559872	1
0.160342650075179	2
0.294101703486115	3
0.290015795798001	4
0.326879836929773	5
0.174441006526241	6
0.534362415016718	7
0.333044641148945	8
0.318669643890614	9
0.2533464330441	10
0.152293669080046	11
0.259445587297159	12
0.0820459937315306	13
0.324826275230685	14
0.23102203888629	15
0.320721183366804	16
0.279811459019451	1
0.296145569637692	2
0.146260177064843	3
0.405465108108164	4
0.411719037184464	5
0.527929194093005	6
0.405465108108164	7
0.361898791084943	8
0.512959526949692	9
0.310470087461822	10
0.353640040243578	11
0.0940693072163347	12
0.306374205463933	13
0.43681563799224	14
0.318669643890614	15
0.0820459937315306	1
0.174441006526241	2
0.326879836929773	3
0.206733157194706	4
0.20875481386211	5
0.2533464330441	6
0.239133082375746	7
0.326879836929773	8
0.222918554125725	9
0.20269110225106	10
0.106099418947897	11
0.182504891655592	12
0.294101703486115	13
0.178472225673002	14
0.368100861363296	1
0.287973745197031	2
0.397138665331611	3
0.491671007808977	4
0.351577226867063	5
0.304327222410535	6
0.24725196236626	7
0.0300022503037987	8
0.150282203049338	9
0.154305442653536	10
0.218869559879558	11
0.34127416661662	12
0.363965377201411	13
0.353640040243578	1
0.330989015206682	2
0.31251899559872	3
0.397138665331611	4
0.267585284247464	5
0.20269110225106	6
0.108105160049429	7
0.0820459937315306	8
0.166382774744526	9
0.2533464330441	10
0.267585284247464	11
0.224943731818358	12
0.378453285061857	1
0.405465108108164	2
0.459940242906429	3
0.294101703486115	4
0.443110707724531	5
0.290015795798001	6
0.279811459019451	7
0.188556676938947	8
0.271658422983624	9
0.349515153629784	10
0.310470087461822	11
0.3557035985491	1
0.474718701797088	2
0.351577226867063	3
0.382599842575369	4
0.11412370323678	5
0.166382774744526	6
0.218869559879558	7
0.168396817325461	8
0.491671007808977	9
0.279811459019451	10
0.438913042175704	1
0.53007240874826	2
0.378453285061857	3
0.2533464330441	4
0.413805440024383	5
0.0840494443424517	6
0.386749652296809	7
0.399218991611212	8
0.592767995252323	9
0.434719179190237	1
0.47049115667881	2
0.0340032759013933	3
0.218869559879558	4
0.343333327001158	5
0.275733802667108	6
0.575364144903562	7
0.29205844705158	8
0.37638121355513	1
0.0540131277425531	2
0.194611906858245	3
0.275733802667108	4
0.226969368965965	5
0.521506633186325	6
0.483186341108031	7
0.300235149275382	1
0.300235149275382	2
0.102088572267023	3
0.267585284247464	4
0.525787163872488	5
0.273695830477041	6
0.271658422983624	1
-0.0340032759013933	2
0.304327222410535	3
0.0140002286733896	4
0.130183548854838	5
0.200670695462151	2
0.126167096103526	3
0.255378958200174	4
0.0880568553911828	1
0.320721183366804	2
0.100083458556983	3
0.251314428280906	1
0.176456437341556	2
0.357767906583207	1
