# Supplementary material for: The intrinsic time tracker: temporal context is embedded in entorhinal and hippocampal functional connectivity patterns
Source: Nat Commun. 2025 Oct 3;16:8817. doi: 10.1038/s41467-025-63633-6 (PMC12494713; doi:10.1038/s41467-025-63633-6)
Supplement: Supplementary file 4 — Source Data [file 41467_2025_63633_MOESM4_ESM.zip › SourceData/Fig2B_MaleaHPCplot.csv]

CorrelationZ	TimeInterval
1.23963227543428	1
0.907557051905401	2
0.854450966709859	3
0.861624753007965	4
1.07739133318522	5
0.909999204654675	6
0.888110053340188	7
0.902680331581753	8
0.949427355463583	9
0.361898791084943	10
1.33702331211311	10.5
0.854450966709859	11
0.742306416518029	11.5
1.06424010128939	12
0.811833150814921	12.5
0.949427355463583	13
1.21113662525957	13.5
1.16092086200682	14
0.944461608840851	14.5
0.804798546869925	15
1.0826756964053	15.5
0.802457880724696	16
1.08003179394801	16.5
0.902680331581753	17
0.835421236224625	17.5
0.687901758266883	18
0.705924505839486	18.5
0.717244732139006	19
0.710447348779171	19.5
0.917340968273857	20.5
0.802457880724696	21.5
1.04856893110191	22.5
0.939506688387301	23.5
0.880858056879505	24.5
0.708185057924486	25.5
0.710447348779171	26.5
0.68117098951323	27.5
0.956896486800098	28.5
0.708185057924486	29.5
1.20831120592453	1
1.39569587192236	2
1.42103103955853	3
1.31291181518587	4
1.48947859735512	5
1.26858250744026	6
1.47951954599461	7
1.33702331211311	8
0.868819494492582	9
1.29504568965475	9.5
1.30992138233532	10
1.27150342002319	10.5
1.12816447279787	11
0.902680331581753	11.5
1.11199041461429	12
1.21680046146896	12.5
1.41466058700702	13
1.20549009084223	13.5
1.19986068945236	14
1.55753947430645	14.5
1.259848344353	15
1.02528101558256	15.5
1.04337142095743	16
1.29208566262928	16.5
1.11199041461429	17
1.12006083207559	17.5
0.68117098951323	18
1.22818072509003	18.5
0.809486172644095	19.5
1.25694640178886	20.5
1.05900315057306	21.5
0.701408586916081	22.5
1.14174565948569	23.5
0.890532259360635	24.5
0.627842082152179	25.5
1.10128073588194	26.5
1.10662836365635	27.5
0.966894133167768	28.5
1.05900315057306	1
1.07212067322113	2
0.966894133167768	3
1.11467689117192	4
0.971909811374657	5
1.09594739701773	6
0.994622575144062	7
0.75377180237638	8
0.956896486800098	8.5
0.937033257939335	9
0.944461608840851	9.5
0.80714130775937	10
0.840165162529776	10.5
0.941982801364672	11
0.823600068957381	11.5
0.997160840841702	12
0.758371203364668	12.5
0.941982801364672	13
1.13902182700599	13.5
0.900245741690809	14
0.669985891202681	14.5
0.690148677563689	15
0.981975384942349	15.5
0.900245741690809	16
0.989554911128957	16.5
0.724058047133933	17
0.880858056879505	17.5
0.665523176963629	18.5
0.859231176222216	19.5
0.856839917520407	20.5
0.558044695703382	21.5
0.895384047054841	22.5
0.774529962747236	23.5
0.512959526949692	24.5
0.897813650524105	25.5
0.76759308569351	26.5
0.717244732139006	27.5
1.19144834780156	1
1.09328604438544	2
1.23963227543428	3
1.21396637000909	4
1.19986068945236	5
1.20267325898385	6
0.786131101682196	7
0.92470592879944	7.5
1.13358559070577	8
1.16092086200682	8.5
0.781484641817632	9
0.772215704035638	9.5
0.984498981900688	10
0.941982801364672	10.5
1.09328604438544	11
0.912443900762097	11.5
1.02785586792127	12
1.20549009084223	12.5
1.08003179394801	13
0.769903414579773	13.5
0.744595742395987	14
1.12275833097333	14.5
1.09861228866811	15
0.974421908436726	15.5
0.575364144903562	16
1.05117256359655	16.5
0.703665684751166	17.5
0.971909811374657	18.5
0.844918040130274	19.5
0.599316864314515	20.5
0.997160840841702	21.5
0.703665684751166	22.5
0.619039208406224	23.5
0.937033257939335	24.5
0.842540477484935	25.5
0.772215704035638	26.5
1.07475429821422	1
1.45326231665325	2
1.31590740791676	3
1.2980107193276	4
1.34310442836948	5
1.04077751362551	6
1.08003179394801	6.5
1.33096371580284	7
1.37694558626833	7.5
0.837792085387503	8
0.861624753007965	8.5
1.16092086200682	9
0.859231176222216	9.5
1.18029031968238	10
1.00734377455516	10.5
1.2224817703809	11
1.42103103955853	11.5
1.23676262714893	12
0.825959924213546	12.5
0.892956920308132	13
1.40515098520877	13.5
1.22818072509003	14
1.14447332569596	14.5
0.769903414579773	15
1.29208566262928	15.5
0.760673776124369	16.5
1.21680046146896	17.5
0.97945468234856	18.5
0.538657230161155	19.5
1.03043386001157	20.5
0.900245741690809	21.5
0.579707068432391	22.5
1.05900315057306	23.5
0.793115979941202	24.5
0.919793362425357	25.5
1.11736702458381	1
1.02014067322661	2
1.0537794676295	3
1.12275833097333	4
0.710447348779171	5
1.1254595387043	5.5
1.0826756964053	6
1.02014067322661	6.5
0.949427355463583	7
0.883272962845482	7.5
1.01245335397714	8
1.05117256359655	8.5
1.21963892107034	9
1.03043386001157	9.5
1.0330150061823	10
1.23963227543428	10.5
0.974421908436726	11
0.907557051905401	11.5
0.790785650123861	12
1.0826756964053	12.5
0.93456249811011	13
0.873627768201227	13.5
0.733167621256109	14
1.04077751362551	14.5
0.790785650123861	15.5
0.966894133167768	16.5
0.971909811374657	17.5
0.696899530178496	18.5
0.969400557188104	19.5
0.809486172644095	20.5
0.627842082152179	21.5
0.912443900762097	22.5
0.93456249811011	23.5
0.828321958928198	24.5
1.27442913532589	1
1.38629436111989	2
1.33702331211311	3
1.04337142095743	4
1.1254595387043	4.5
1.32794191728733	5
1.3800560377072	5.5
0.929628942956383	6
0.864020658116664	6.5
1.17751111191264	7
0.92224834543012	7.5
1.27150342002319	8
1.02014067322661	8.5
1.21963892107034	9
1.53337787372406	9.5
1.2224817703809	10
0.852064313643904	10.5
1.03043386001157	11
1.36764869974843	11.5
1.15816980593018	12
1.15542269484838	12.5
0.708185057924486	13
1.259848344353	13.5
0.685656508830788	14.5
1.21396637000909	15.5
0.93456249811011	16.5
0.485305897557895	17.5
1.1363018100969	18.5
0.878445562856431	19.5
0.532216813747308	20.5
1.11199041461429	21.5
0.981975384942349	22.5
0.946943122844423	23.5
1.10128073588194	1
1.34615312756538	2
1.05117256359655	3
0.929628942956383	3.5
1.16919789014933	4
1.34310442836948	4.5
0.800119300112113	5
0.902680331581753	5.5
1.259848344353	6
0.885690291425438	6.5
1.16092086200682	7
0.790785650123861	7.5
0.966894133167768	8
1.29504568965475	8.5
1.22818072509003	9
0.730887508542792	9.5
0.71271138620631	10
1.14994023249001	10.5
1.36147919200017	11
1.2224817703809	11.5
0.800119300112113	12
1.09594739701773	12.5
0.802457880724696	13.5
0.984498981900688	14.5
1.09861228866811	15.5
0.661066846567802	16.5
1.08797389046305	17.5
0.840165162529776	18.5
0.74688693559725	19.5
0.868819494492582	20.5
0.67893070468748	21.5
0.868819494492582	22.5
1.10128073588194	1
0.917340968273857	2
1.03043386001157	2.5
1.23103687431744	3
1.16092086200682	3.5
0.909999204654675	4
0.835421236224625	4.5
1.09861228866811	5
1.02270928874314	5.5
1.18865262120292	6
0.961889725109149	6.5
1.13358559070577	7
1.34615312756538	7.5
1.10930757778486	8
0.809486172644095	8.5
0.93456249811011	9
1.259848344353	9.5
1.08797389046305	10
1.17751111191264	10.5
0.67221966045399	11
1.21680046146896	11.5
0.724058047133933	12.5
0.997160840841702	13.5
0.828321958928198	14.5
0.584055317289261	15.5
1.11199041461429	16.5
0.852064313643904	17.5
0.555885539180796	18.5
1.0694904424803	19.5
0.849679948221558	20.5
0.880858056879505	21.5
1.10662836365635	1
1.09328604438544	1.5
1.31590740791676	2
1.37074194811241	2.5
0.929628942956383	3
0.92470592879944	3.5
1.13358559070577	4
0.914891151519732	4.5
1.30098077740735	5
0.974421908436726	5.5
1.15816980593018	6
1.45978638006658	6.5
1.20831120592453	7
0.837792085387503	7.5
0.804798546869925	8
1.26275499361093	8.5
1.29208566262928	9
1.12816447279787	9.5
0.892956920308132	10
1.25404914230611	10.5
0.797782795859823	11.5
1.1363018100969	12.5
1.10930757778486	13.5
0.608068171321369	14.5
1.09594739701773	15.5
0.880858056879505	16.5
0.710447348779171	17.5
1.00224630651126	18.5
0.800119300112113	19.5
0.939506688387301	20.5
0.545108574089606	0.5
0.98702548626127	1
1.13358559070577	1.5
0.658841057218991	2
0.840165162529776	2.5
0.890532259360635	3
0.466267736002705	3.5
0.871222446472449	4
0.555885539180796	4.5
0.885690291425438	5
1.12816447279787	5.5
0.909999204654675	6
0.366032732344293	6.5
0.42634269312972	7
1.09861228866811	7.5
1.20267325898385	8
1.16919789014933	8.5
0.830686182720307	9
1.12006083207559	9.5
0.447312218043665	10.5
0.868819494492582	11.5
0.721785158747474	12.5
0.797782795859823	14.5
1.05900315057306	15.5
0.415892731270423	16.5
0.80714130775937	17.5
0.374309940328369	18.5
0.804798546869925	19.5
1.09062821431989	0.5
0.984498981900688	1
1.21963892107034	1.5
0.92470592879944	2
1.11736702458381	2.5
1.19705236148136	3
1.27442913532589	3.5
1.0537794676295	4
1.06161995982254	4.5
1.27442913532589	5
0.971909811374657	5.5
1.16092086200682	6
1.02528101558256	6.5
1.03043386001157	7
0.78380686513505	7.5
0.818886858554424	8
0.878445562856431	8.5
0.944461608840851	9
0.946943122844423	10
0.917340968273857	11
1.06686359035353	12
0.859231176222216	13
0.956896486800098	14
0.833052605251155	15
0.75377180237638	16
0.888110053340188	17
1.10128073588194	18
0.932094397047281	19
1.35533213551592	0.5
0.959391715971426	1
0.861624753007965	1.5
1.15542269484838	2
0.873627768201227	2.5
1.28913061266624	3
1.03559932083938	3.5
1.09594739701773	4
1.46633706879343	4.5
1.23963227543428	5
0.842540477484935	5.5
0.92224834543012	6
1.35533213551592	6.5
1.1719649167267	7
1.01757515493194	7.5
0.744595742395987	8
1.27442913532589	8.5
0.667753732471236	9.5
1.12816447279787	10.5
1.05117256359655	11.5
0.510825623765991	12.5
1.13087315088633	13.5
0.909999204654675	14.5
0.577534944175688	15.5
1.05117256359655	16.5
0.917340968273857	17.5
1.02014067322661	18.5
0.994622575144062	0.5
0.883272962845482	1
1.15542269484838	1.5
0.847297860387204	2
1.29208566262928	2.5
0.902680331581753	3
1.13902182700599	3.5
1.42742638509543	4
1.33096371580284	4.5
0.840165162529776	5
0.837792085387503	5.5
1.39569587192236	6
1.28913061266624	6.5
1.12816447279787	7
0.809486172644095	7.5
1.28618051435353	8
0.809486172644095	9
1.20549009084223	10
1.11736702458381	11
0.597132527320357	12
1.10395275529943	13
0.912443900762097	14
0.744595742395987	15
1.04856893110191	16
0.847297860387204	17
1.10662836365635	18
0.914891151519732	0.5
1.01245335397714	1
1.12275833097333	1.5
1.26858250744026	2
1.01757515493194	2.5
0.859231176222216	3
1.13902182700599	3.5
1.03043386001157	4
1.10930757778486	4.5
0.93456249811011	5
0.964390526668566	5.5
0.818886858554424	6
0.71271138620631	6.5
0.78845736036427	7
0.890532259360635	7.5
0.856839917520407	8.5
0.919793362425357	9.5
1.03818681846646	10.5
0.802457880724696	11.5
0.880858056879505	12.5
0.892956920308132	13.5
0.751474957230474	14.5
0.828321958928198	15.5
1.0826756964053	16.5
1.13087315088633	17.5
0.866418901833982	0.5
0.790785650123861	1
1.04596855518269	1.5
0.772215704035638	2
0.797782795859823	2.5
1.12006083207559	3
0.804798546869925	3.5
0.603689712875285	4
0.487426523767456	4.5
0.969400557188104	5
0.981975384942349	5.5
0.92224834543012	6
0.842540477484935	6.5
0.856839917520407	7
0.594949573135946	8
0.717244732139006	9
1.00479353345045	10
0.523646312195052	11
0.892956920308132	12
0.974421908436726	13
0.525787163872488	14
0.733167621256109	15
0.765284708726368	16
0.844918040130274	17
1.01757515493194	0.5
1.13358559070577	1
0.864020658116664	1.5
0.964390526668566	2
1.16367588201517	2.5
1.0694904424803	3
0.971909811374657	3.5
0.825959924213546	4
1.05900315057306	4.5
1.04596855518269	5
0.984498981900688	5.5
0.825959924213546	6
1.01245335397714	6.5
1.01757515493194	7.5
0.842540477484935	8.5
0.964390526668566	9.5
0.81653348437862	10.5
1.03043386001157	11.5
0.92224834543012	12.5
0.932094397047281	13.5
0.895384047054841	14.5
0.818886858554424	15.5
0.859231176222216	16.5
1.19144834780156	0.5
1.06161995982254	1
0.929628942956383	1.5
1.04337142095743	2
0.883272962845482	2.5
1.33096371580284	3
0.92470592879944	3.5
0.847297860387204	4
0.772215704035638	4.5
0.756070548273931	5
0.699153204620157	5.5
0.833052605251155	6
1.29504568965475	7
0.825959924213546	8
0.895384047054841	9
1.28029507188557	10
0.92224834543012	11
0.663294217410264	12
1.15542269484838	13
0.74688693559725	14
0.984498981900688	15
0.93456249811011	16
1.10930757778486	0.5
1.16367588201517	1
1.55059741241117	1.5
1.25115654244709	2
1.07212067322113	2.5
1.02528101558256	3
1.26858250744026	3.5
1.18865262120292	4
1.03818681846646	4.5
0.878445562856431	5
1.13358559070577	5.5
0.864020658116664	6.5
1.13902182700599	7.5
1.14447332569596	8.5
0.809486172644095	9.5
1.23103687431744	10.5
0.974421908436726	11.5
0.740018949689618	12.5
1.07475429821422	13.5
1.10930757778486	14.5
1.18029031968238	15.5
0.969400557188104	0.5
1.09861228866811	1
0.961889725109149	1.5
1.05638965824576	2
0.939506688387301	2.5
1.0826756964053	3
0.779164422861874	3.5
0.599316864314515	4
0.521506633186325	4.5
0.981975384942349	5
0.769903414579773	6
1.01245335397714	7
0.837792085387503	8
0.683412921741563	9
0.840165162529776	10
0.737733333669887	11
0.63887894214223	12
0.895384047054841	13
1.05638965824576	14
0.828321958928198	15
1.24826857890753	0.5
1.04337142095743	1
0.866418901833982	1.5
0.852064313643904	2
1.16367588201517	2.5
0.959391715971426	3
0.981975384942349	3.5
0.762978275063285	4
1.14447332569596	4.5
0.735449560250635	5.5
1.07739133318522	6.5
0.781484641817632	7.5
0.601502590648827	8.5
0.897813650524105	9.5
0.795448358834425	10.5
0.63887894214223	11.5
1.05900315057306	12.5
0.864020658116664	13.5
0.890532259360635	14.5
1.36764869974843	0.5
0.919793362425357	1
0.951914318846587	1.5
1.58562726374038	2
1.31590740791676	2.5
1.27150342002319	3
0.878445562856431	3.5
1.3800560377072	4
0.740018949689618	5
1.30992138233532	6
1.21113662525957	7
0.551571007964609	8
1.26858250744026	9
1.15267950993839	10
0.551571007964609	11
1.15542269484838	12
1.06161995982254	13
1.19986068945236	14
0.951914318846587	0.5
0.912443900762097	1
1.2980107193276	1.5
1.21396637000909	2
0.98702548626127	2.5
0.625639166364321	3
1.18586105438289	3.5
0.737733333669887	4.5
1.17751111191264	5.5
0.999702080147939	6.5
0.577534944175688	7.5
1.05900315057306	8.5
0.873627768201227	9.5
0.636668576399475	10.5
0.964390526668566	11.5
0.885690291425438	12.5
1.09328604438544	13.5
1.05638965824576	0.5
0.847297860387204	1
0.63887894214223	1.5
0.512959526949692	2
0.579707068432391	2.5
0.802457880724696	3
1.1830736272114	4
0.854450966709859	5
0.797782795859823	6
1.16919789014933	7
0.75377180237638	8
0.579707068432391	9
1.05900315057306	10
0.701408586916081	11
0.994622575144062	12
0.854450966709859	13
0.92470592879944	0.5
0.690148677563689	1
0.536509218500686	1.5
0.415892731270423	2
0.762978275063285	2.5
0.663294217410264	3.5
0.949427355463583	4.5
0.634459714434319	5.5
0.610259520754178	6.5
0.840165162529776	7.5
0.540806455977927	8.5
0.5537276453102	9.5
0.69464755593518	10.5
0.974421908436726	11.5
0.760673776124369	12.5
1.259848344353	0.5
1.04337142095743	1
0.797782795859823	1.5
1.38317228552738	2
0.705924505839486	3
1.24826857890753	4
1.0098970434864	5
0.46204839612349	6
1.11467689117192	7
1.04596855518269	8
0.525787163872488	9
1.10930757778486	10
0.909999204654675	11
1.0826756964053	12
1.20267325898385	0.5
0.847297860387204	1
1.18865262120292	1.5
0.647735582080447	2.5
1.04596855518269	3.5
1.01245335397714	4.5
0.468378933518734	5.5
1.10930757778486	6.5
1.02270928874314	7.5
0.558044695703382	8.5
0.929628942956383	9.5
0.649953571318671	10.5
0.961889725109149	11.5
0.873627768201227	0.5
1.11199041461429	1
0.571026496044654	2
0.837792085387503	3
0.932094397047281	4
0.483186341108031	5
1.02785586792127	6
0.917340968273857	7
0.502301331339442	8
0.87603547015456	9
0.523646312195052	10
0.866418901833982	11
0.760673776124369	0.5
0.701408586916081	1.5
0.634459714434319	2.5
0.949427355463583	3.5
0.608068171321369	4.5
0.75377180237638	5.5
0.811833150814921	6.5
0.645519131570691	7.5
0.641090818603892	8.5
0.500173059649783	9.5
0.76759308569351	10.5
0.701408586916081	1
1.09861228866811	2
0.946943122844423	3
0.481067848851115	4
0.98702548626127	5
0.937033257939335	6
0.571026496044654	7
1.04856893110191	8
0.790785650123861	9
1.03818681846646	10
0.555885539180796	1
0.751474957230474	2
1.51973870260181	3
0.623437720006142	4
0.53007240874826	5
1.450010175506	6
0.625639166364321	7
0.669985891202681	8
0.726332729545599	9
0.93456249811011	1
0.432623660526647	2
0.917340968273857	3
0.81653348437862	4
0.466267736002705	5
0.946943122844423	6
0.914891151519732	7
0.954404025202189	8
0.696899530178496	1
0.964390526668566	2
0.890532259360635	3
0.703665684751166	4
0.742306416518029	5
0.823600068957381	6
0.974421908436726	7
0.515094573685567	1
0.395059186947048	2
0.489548225318706	4
0.603689712875285	5
0.656616842172491	6
0.828321958928198	1
0.525787163872488	2
0.900245741690809	3
0.852064313643904	4
0.912443900762097	5
0.40130017080888	1
0.80714130775937	2
0.687901758266883	3
0.828321958928198	4
0.474718701797088	1
0.536509218500686	2
0.683412921741563	3
0.837792085387503	1
0.897813650524105	2
0.87603547015456	1
