# Supplementary material for: The intrinsic time tracker: temporal context is embedded in entorhinal and hippocampal functional connectivity patterns
Source: Nat Commun. 2025 Oct 3;16:8817. doi: 10.1038/s41467-025-63633-6 (PMC12494713; doi:10.1038/s41467-025-63633-6)
Supplement: Supplementary file 4 — Source Data [file 41467_2025_63633_MOESM4_ESM.zip › SourceData/Fig4A_FemalealECplot.csv]

CorrelationZ	TimeInterval
0.184521777703557	1
0.296145569637692	2
0.224943731818358	3
0.106099418947897	4
0.382599842575369	5
0.249282939517245	6
-0.024001152099543	7
0.265549544102778	8
0.228995469882148	9
0.407548876313709	10
0.0780395821289348	11
0.349515153629784	12
0.174441006526241	13
0.158329929002828	14
0.0020000006666669	15
0.136210204834549	16
0.0920649731765817	17
0.287973745197031	18
0.118137206016027	19
0.390902753827967	20
0.132192166496947	21
0.245221492447525	22
0.12215165940572	23
0.192593107115784	24
0	25
-0.0540131277425531	26
0.0720311282088828	27
0.0440071007288324	28
0.0660239736663441	29
0.304327222410535	1
0.178472225673002	2
0.265549544102778	3
0.12215165940572	4
0.220893831580194	5
0.302280871872934	6
0.245221492447525	7
0.14022934130865	8
0.224943731818358	9
0.0020000006666669	10
0.198650696795283	11
0.064021858764931	12
0.144249608844547	13
-0.116130337841882	14
0.0440071007288324	15
0.198650696795283	16
0.174441006526241	17
-0.0520117220881797	18
0.0160003413464411	19
0.251314428280906	20
0.0460081139088436	21
0.104093891042633	22
0.0020000006666669	23
-0.0400053346136991	24
0.333044641148945	25
0.222918554125725	26
0.290015795798001	27
-0.0020000006666669	28
0.261479700057757	1
0.2533464330441	2
0.343333327001158	3
0.20471192141066	4
0.224943731818358	5
0.245221492447525	6
0.304327222410535	7
0.287973745197031	8
0.118137206016027	9
0.343333327001158	10
-0.0040000053333461	11
0.23102203888629	12
0.0040000053333461	13
0.144249608844547	14
0.0460081139088436	15
0.182504891655592	16
0.306374205463933	17
0.275733802667108	18
0.150282203049338	19
0.339215722566964	20
0.287973745197031	21
0.102088572267023	22
-0.0100000833345832	23
0.0360038887560021	24
0.154305442653536	25
0.330989015206682	26
0.118137206016027	27
0.12215165940572	1
0.259445587297159	2
0.0580162675427246	3
0.20269110225106	4
0.124159252795659	5
0.136210204834549	6
0.245221492447525	7
0.0480092191863606	8
0.314568554636366	9
0.132192166496947	10
0.249282939517245	11
0	12
0.150282203049338	13
0.0220008873977592	14
0.106099418947897	15
0.130183548854838	16
0.285932290727993	17
0.0720311282088828	18
0.29205844705158	19
0.0900608239181811	20
0.11412370323678	21
0.042006175634155	22
0.0160003413464411	23
0.186539038061402	24
0.138219633747978	25
0.0780395821289348	26
0.172425929039731	1
0.265549544102778	2
0.28389142787782	3
0.106099418947897	4
0.265549544102778	5
0.0960738300896222	6
0.174441006526241	7
0.194611906858245	8
0.0500104205746613	9
0.243191525386983	10
0.0620198721261936	11
-0.0200006667066695	12
0.0860530635478181	13
0.198650696795283	14
0.160342650075179	15
0.180488375712294	16
0.21684573472722	17
0.146260177064843	18
0.2533464330441	19
0.0620198721261936	20
0.108105160049429	21
0.162355695283521	22
0.210776895676998	23
0.322773392263051	24
0.180488375712294	25
0.34127416661662	1
0.235076598465241	2
0.300235149275382	3
0.339215722566964	4
0.443110707724531	5
0.124159252795659	6
0.2533464330441	7
0.156317527912349	8
0.239133082375746	9
-0.0080000426670762	10
0.126167096103526	11
0.132192166496947	12
0.296145569637692	13
0.275733802667108	14
0.324826275230685	15
0.228995469882148	16
0.347453815751698	17
0.281851152140988	18
0.134201050454409	19
0.006000018000097	20
-0.0140002286733896	21
0.0480092191863606	22
0.245221492447525	23
0.116130337841882	24
0.110111118416424	1
0.263514350850728	2
0.3557035985491	3
0.318669643890614	4
0.259445587297159	5
0.160342650075179	6
0.174441006526241	7
0.214822351832138	8
0.0460081139088436	9
0.124159252795659	10
0.172425929039731	11
0.395059186947048	12
0.251314428280906	13
0.28389142787782	14
0.314568554636366	15
0.144249608844547	16
0.279811459019451	17
0.132192166496947	18
0.0880568553911828	19
0.20471192141066	20
0.168396817325461	21
0.222918554125725	22
0.218869559879558	23
0.182504891655592	1
0.196631102006852	2
0.138219633747978	3
0.160342650075179	4
0.0820459937315306	5
-0.0220008873977592	6
0.220893831580194	7
-0.100083458556983	8
-0.0680262208558565	9
0.0680262208558565	10
0.0840494443424517	11
0.160342650075179	12
0.0520117220881797	13
0.261479700057757	14
0.218869559879558	15
0.271658422983624	16
0.0140002286733896	17
0.0440071007288324	18
0.206733157194706	19
0.0620198721261936	20
0.370169769118384	21
0.0500104205746613	22
0.314568554636366	1
0.489548225318706	2
0.214822351832138	3
0.320721183366804	4
0.148271040422631	5
0.233049080303613	6
-0.024001152099543	7
0.294101703486115	8
0.23102203888629	9
0.29205844705158	10
0.192593107115784	11
0.300235149275382	12
0.2533464330441	13
0.233049080303613	14
0.200670695462151	15
0.0920649731765817	16
-0.0360038887560021	17
0.186539038061402	18
0.100083458556983	19
0.306374205463933	20
0.0800427076735365	21
0.420069999462683	1
0.257412008149025	2
0.257412008149025	3
0.150282203049338	4
0.347453815751698	5
0.0900608239181811	6
0.154305442653536	7
0.128175193423998	8
0.451517615553149	9
0.320721183366804	10
0.34127416661662	11
0.395059186947048	12
0.316618769191821	13
0.411719037184464	14
0.176456437341556	15
0.146260177064843	16
0.124159252795659	17
0.162355695283521	18
0.298190050050196	19
0.251314428280906	20
0.241162056816888	1
0.239133082375746	3
0.310470087461822	4
0.0180004860236208	5
0.38467433843909	6
0.265549544102778	7
0.413805440024383	8
0.324826275230685	9
0.422159986680334	10
0.328934082029189	11
0.357767906583207	12
0.322773392263051	13
0.226969368965965	14
0.0300022503037987	15
0.156317527912349	16
0.156317527912349	17
0.263514350850728	18
0.0900608239181811	19
0.239133082375746	1
0.184521777703557	2
0.300235149275382	3
0.243191525386983	4
0.136210204834549	5
0.128175193423998	6
0.279811459019451	7
0.261479700057757	8
0.269621575725262	9
0.267585284247464	10
0.316618769191821	11
0.316618769191821	12
0.188556676938947	13
0.174441006526241	14
0.196631102006852	15
0.20269110225106	16
0.190574698550675	17
0.172425929039731	18
0.28389142787782	1
0.349515153629784	2
0.0820459937315306	3
0.328934082029189	4
0.156317527912349	5
0.261479700057757	6
0.251314428280906	7
0.498045897119592	8
0.120144311842063	9
0.424250882847139	10
0.206733157194706	11
0.241162056816888	12
0.0300022503037987	13
0.174441006526241	14
0.314568554636366	15
0.249282939517245	16
0.168396817325461	17
0.192593107115784	1
0.0760366130601275	2
0.162355695283521	3
0.186539038061402	4
0.235076598465241	5
0.0480092191863606	6
0.304327222410535	7
0.166382774744526	8
0.23102203888629	9
0.0980785458509068	10
0.150282203049338	11
0.0840494443424517	12
0.106099418947897	13
0.206733157194706	14
0.024001152099543	15
0.0940693072163347	16
0.184521777703557	1
0.178472225673002	2
0.134201050454409	3
0.29205844705158	4
0.267585284247464	5
0.357767906583207	6
0.251314428280906	7
0.487426523767456	8
0.281851152140988	9
0.224943731818358	10
0.192593107115784	11
0.168396817325461	12
0.353640040243578	13
0.337157990119713	14
0.150282203049338	15
0.0620198721261936	1
0.0820459937315306	2
0.21684573472722	3
0.14223933163391	4
0.0960738300896222	5
0.0860530635478181	6
0.12215165940572	7
0.198650696795283	8
0.333044641148945	9
0.243191525386983	10
0.134201050454409	11
0.24725196236626	12
-0.0540131277425531	13
0.118137206016027	14
0.126167096103526	1
0.166382774744526	2
0.184521777703557	3
0.273695830477041	4
0.0680262208558565	5
0.120144311842063	6
0.0540131277425531	7
0.0760366130601275	8
0.0260014648152017	9
0.0620198721261936	10
0.116130337841882	11
0.120144311842063	12
0.0680262208558565	13
0.277772344022583	1
0.0520117220881797	2
0.0440071007288324	3
0.245221492447525	4
0.144249608844547	5
0.180488375712294	6
0.132192166496947	7
0.0720311282088828	8
0.152293669080046	9
0.100083458556983	10
0.110111118416424	11
-0.0100000833345832	12
0.251314428280906	1
0.285932290727993	2
0.453621785319525	3
0.271658422983624	4
0.430529076771381	5
0.269621575725262	6
0.239133082375746	7
0.190574698550675	8
0.200670695462151	9
0.279811459019451	10
0.222918554125725	11
0.290015795798001	1
0.24725196236626	2
0.308421825617005	3
0.306374205463933	4
0.12215165940572	5
0.130183548854838	6
0.0300022503037987	7
0.0620198721261936	8
0.294101703486115	9
0.224943731818358	10
0.168396817325461	1
0.3888257891042	2
0.20471192141066	3
0.235076598465241	4
0.060018009726253	5
0.0780395821289348	6
0.222918554125725	7
0.172425929039731	8
0.2533464330441	9
0.176456437341556	1
0.37638121355513	2
0.120144311842063	3
0.186539038061402	4
0.233049080303613	5
0.148271040422631	6
0.290015795798001	7
0.118137206016027	8
0.399218991611212	1
0.233049080303613	2
0.0960738300896222	3
0.126167096103526	4
0.245221492447525	5
0.304327222410535	6
0.196631102006852	7
0.241162056816888	1
0.176456437341556	2
0.162355695283521	3
0.245221492447525	4
0.322773392263051	5
0.182504891655592	6
0.182504891655592	1
0.0920649731765817	2
0.296145569637692	3
-0.0100000833345832	4
0.144249608844547	5
0.0380045736573616	1
0.138219633747978	2
0.0260014648152017	3
0.108105160049429	4
0.296145569637692	1
0.21684573472722	2
0.12215165940572	3
0.210776895676998	1
0.104093891042633	2
0.192593107115784	1
