# Supplementary material for: The intrinsic time tracker: temporal context is embedded in entorhinal and hippocampal functional connectivity patterns
Source: Nat Commun. 2025 Oct 3;16:8817. doi: 10.1038/s41467-025-63633-6 (PMC12494713; doi:10.1038/s41467-025-63633-6)
Supplement: Supplementary file 4 — Source Data [file 41467_2025_63633_MOESM4_ESM.zip › SourceData/Fig3C_FemaleSingleMapPermutationr.csv]

r
0.0443250106521692
-0.000572708038127699
-0.0613252170861295
0.0326924199005923
0.0146335597162729
0.0224430416945245
0.0066562781833201
-0.0114297927395995
-0.0193435825491518
-0.0354931559083586
-0.0451983193424228
-0.0324682288006386
-0.0226451521659737
0.0174816170230917
-0.0289671137674155
-0.0144002983701191
0.000620029337180198
-0.0433026378866103
0.0111914012833501
0.0148240348864741
0.0212729799347168
0.0677670619562242
0.0266924520392526
-0.0176111655249404
0.0297400547624728
-0.120200185170719
-0.00100807985573058
0.0635493974731964
0.0465880370790842
0.035971313901914
0.00967213504484005
-0.0242596559895843
-0.0445770074777187
0.0147469377937736
0.0243659338889372
0.058660534771364
0.0081211229446298
0.0377989685112261
-0.0293072479999177
-0.0324818341699387
-0.0262324345380974
0.0108195211891476
0.0285835983719651
0.127753135200321
-0.0174887172012396
-0.0184410930522458
-0.0637877889294457
0.00252478103919278
-0.0290306054908159
0.0222752421398234
-0.0532572330911761
0.0418352280702528
-0.00329831702124572
0.0207333002858132
-0.00825520656957849
0.00700548266202241
-0.0321008838295362
0.00406218777010294
-0.0581188850544082
0.0223523392325239
-0.0190079834397496
0.0375586069869245
-0.00890826429598281
-0.0250442322858895
-0.00264525929484139
-0.0288401303206146
-0.0502821923375564
0.0374996503866241
-0.0101826338870913
-0.0212528693742644
0.0489236254755996
-0.0454477511129244
0.0195813790184056
-0.0218696461158685
-0.0591528931212151
-0.013320939072312
-0.0247721248998877
-0.0428718011921074
0.00252478103919278
0.0501481087126077
-0.0286814010121136
-0.0479647444334411
-0.00850463834008014
0.0112367525143504
0.0428374902753594
0.0616401106480837
0.00208033897538985
0.0354270991299104
-0.0178288514337418
0.00259734300879328
-0.00425522799535205
-0.0319965759982355
-0.0140284182759167
0.00329121684309787
-0.0100057640861901
0.0225972358799255
0.00542725982321198
-0.129837321758282
-0.0214524147906658
0.0278806542914605
-0.00473595104395523
-0.0417743014019002
-0.0339602843005485
0.0219215025380211
0.0586061132941637
-0.021783478776968
-0.0327992927869408
0.00754062718782596
-0.0141327261072174
-0.0519783283769676
0.0124249547665583
0.00944537888983856
-0.0504273162767574
0.0301482158414755
-0.0261417320760968
-0.0307630225150273
0.030229848057276
-0.017701867986941
-0.0525316133951713
-0.00481304813665572
0.0490188630607002
0.0283477719707636
-0.0413752105690975
-0.00113052817943139
-0.0209399458803624
0.0339259733838004
-0.00488561010625621
0.0209918023025149
-0.0248310815001881
0.0147151919320734
-0.0102597309797918
-0.0249263190852887
-0.0318968032900348
-0.0240328998345828
0.0677715970793243
-0.0347720713354539
-0.0126633462228076
-0.0266542009864002
-0.0529125637355738
0.0041438199859035
0.0171233422981893
0.0095723623366394
0.103961879417564
0.0814540634721148
0.000796899138081369
-0.00867243789478126
0.0213772877660175
-0.0019060342295365
0.00549982179281246
-0.0473751784304372
-0.0120964558353039
-0.0221553588711704
-0.0129263833626094
-0.0175794196632402
-7.38444971243868e-05
0.0359622436557139
0.0525154429708234
-0.0334069992823448
-0.026921773249302
-0.0144002983701191
0.0115406057620524
0.0383749291449299
0.0149872993180752
0.00129576267908466
-0.0105817247198939
-0.0684771062148767
-0.00620986605146499
-0.0278197276231079
0.00962224869073973
-0.0398241984688873
0.0301799617031757
-0.0545769539132848
0.0340393514613012
-0.0567356725088991
-0.0160873641633303
0.0227332895729264
-0.0528127910273732
0.0236403141929324
-0.0134479225191128
-0.0343140239023508
0.025232142401043
-0.0209626214958625
0.0352592995752093
0.0500619413737072
0.0208965647174143
0.0350869648974081
0.000651775198880409
-0.0100375099478903
-0.00803298553767703
-0.0276519280684068
-0.00207383378423762
0.0691774852403336
-0.0115522410633003
-0.0251530752402902
-0.024209769635484
0.00586716676391488
0.042783068798159
-0.00107610670223104
0.0152140554730767
-0.00156136487393424
-0.0724226633119028
0.0222797772629234
-0.0802638911518547
-0.0875382286043028
0.0297445898855728
0.00286945039479508
0.00219825217599063
0.0734223604619617
0.047771704208192
-0.0162324881025312
0.0295405093460714
0.0772046531273866
-0.00406928794825082
-0.0323865965848381
-0.0453434432816238
0.0279894972458612
0.0138625887892678
-0.020432012093159
-0.00223709821583871
0.0699031049363384
0.027957751384161
0.041871509055053
-0.0449897036798214
0.0121483122574564
-0.0233571664926784
-0.0975653857784691
0.0204294470381112
0.0781388884859928
0.0540347092093334
-0.054295776281083
0.00056560785997983
-0.00414184991785129
-0.0273526099438048
-0.0334523505133451
0.00229802488419129
0.0549961553065398
-0.0285090663343124
0.0313228127243832
0.00960864332143963
-0.0348718440436545
-0.0158560728852288
-0.000581778284327742
-0.0807763600621581
-0.0129354536088095
0.0265881442079519
0.0533181597595287
-0.0394704588670849
0.0744382280363683
0.0499621686655065
-0.0747537165853182
0.0168784456507877
-0.0805768146457568
-0.0396972150220864
0.00788983166652826
0.0412184513286487
-0.0170578805067367
0.0345971716026049
-0.04779694487874
-0.00476769690565543
-0.0180329319732432
-0.00679489693136884
0.0174135901765912
0.0563249463748486
-0.0090715287275839
-0.0377969984431739
0.0373182454626229
0.0361527188259152
0.00677419138392088
0.0210598291490154
-0.00557494881746078
-0.0540327391412812
-0.0523502084711701
0.0160847991082824
0.029916924563374
-0.0129853399629098
0.100279359460339
0.0428329551522594
0.00287852064099512
0.0349826570661074
-0.0134433873960128
-0.0297154090789204
-0.0592798765680159
-0.0047314159208552
0.0332320995494959
-0.0892434348899141
-0.0106406813201943
-0.0677832323805722
-0.036903579192468
-0.0447538772786199
0.0095406164749392
0.081340685394614
0.01721857988329
0.0391005488409347
0.0136312975111663
0.01570838389098
-0.00891733454218288
-0.0266995522174005
0.0362388861648157
0.0432910025853624
-0.0220102349319695
-0.0170624156298367
0.0233727419300307
0.0868100438532502
0.0365472745356178
0.0268647867170538
0.00158147543438655
-0.0423094459277037
-0.0715700601690972
-0.0382822566148771
-0.0250578376551896
-0.00231873043163925
-0.0254297177493921
0.0443522213907694
-0.0107268486590949
0.00710525537022309
-0.0115975922943006
-0.000264319667325669
0.0246516466442391
-0.104962171554618
0.0278307679373601
0.0799211918643046
0.00901454219533571
-0.0174977874474396
0.00731387103282447
-0.0600145665102208
0.0272548073036563
0.0202661826065101
0.0066245323216199
0.0484429024269964
0.0258262435271469
0.0163342308787841
0.0163342308787841
-0.0231712264455771
-0.00612369871256441
-0.0507855910016598
0.0473998241139895
-0.0166134384429338
-0.00113506330253141
-0.0331893133735434
-0.0381870190297764
0.0127968348607607
0.00803949072882926
-0.0168265892286352
0.000774223522581219
-0.0657016108776584
-0.0566767159085987
0.0725244060881557
-0.0412527622453967
0.0124521655051584
0.0542433248719348
0.0439984817889671
-0.0431348383319092
0.0626196972376902
-0.109379381454047
0.0139442210050683
-0.0480735873878418
-0.0128266106544087
-0.0745768467844171
-0.0311212972399297
-0.0380963165677758
0.0207922568861136
-0.0187358760537478
-0.00813275824587767
-0.0406541259961928
0.00242500833099214
0.0632863603333946
0.00622090636571722
-0.000268854790425713
0.0221709343085227
0.00260641325499333
-0.0499919444591545
0.0394134723348367
0.000765153276381162
0.00257013227019309
-0.0412618324915968
0.0602841088411748
0.011939696594855
-0.0135839762121137
0.0391050839640347
0.087231810301553
0.0429554034759601
0.0475494831762905
0.0301436807183754
0.00068805618368064
-0.027842403238608
-0.0163231905645319
0.0237809030090334
0.072869075443758
-0.0348400981819543
-0.0548263856837865
0.0119170209793549
-0.0377652525814737
0.00526853051471093
0.0116086326085529
-0.0203685203697586
-0.00736178731887259
0.00329121684309786
0.0141256259290695
0.00448848934150578
-0.0511075847417619
-0.0279104300851085
-0.0108583672289957
0.0502841624056086
-0.0488763041765471
0.0512773543645152
0.00417103072450367
0.0347422955418058
0.048075557455894
0.0114589735462519
-0.00922118778988487
0.00314609290389689
0.0063206790739179
-0.0165726223350335
0.0745107900059688
-0.025724500750894
0.0277173898598594
-0.0394568534977848
-0.0331394270194431
-0.0306496444375266
-0.0719963617405
0.0342252915084024
-0.0620689772745344
-0.0623728305222364
0.0114362979307517
-1.28252752390826e-06
-0.0171939341997376
-0.0275113392523058
-0.100023422498685
-0.012264255390005
-0.00317133357444487
-0.0373843022410711
0.0274452824738576
-0.0472708705991365
0.0161981771857832
-0.0366813581605665
-0.0011350633025314
0.00627532784291759
0.0488692039983993
-0.0306541795606266
-0.00499898818375696
0.0410370464046475
0.0313817693246836
0.0272457370574563
-0.08106660794056
-0.00643208708336644
0.0117537565477538
-0.0258152032128946
0.0150689315338757
0.0163659767404843
0.0205972465928123
-0.0760552969150269
-0.00201487718393722
-0.0158379323928286
-0.0180374670963432
0.0148421753788742
-0.0144637900935196
-0.0249807405624891
0.0245428036898384
-0.0525089377796712
0.0233364609452304
-0.0637832538063457
-0.0367992713611672
0.0322253022212892
-0.0361190028961628
0.0206153870852124
0.000193727765777377
0.117576318963854
0.0180530425336955
0.0237174112856329
0.0169101915124879
-0.0334931666212454
-0.0168628702134354
0.0227468949422265
0.0384202803759302
-0.0279512461930087
0.00761318915742644
0.0113909466997514
0.00198510139028922
-0.0490486388543483
0.0109011534049482
0.0417490607313522
0.0186290031673993
0.0177990756400938
0.00531841686881126
0.0787828759661971
-0.0442323381221164
-0.0302142726199237
-0.0717242543544982
-0.0278287978693079
0.0389508897786337
-0.0312709563022307
-0.0299421652339219
0.0605244703654763
-0.0225272389653729
-0.0698421782679858
0.0459304442295798
-0.0141191207379173
-0.0479103229562407
0.0515267861350168
-0.0280328784088093
-0.0143549471391188
-0.00437314119595282
-0.0110352370298969
-0.0305861527141262
0.0160711937389824
0.0372139376313222
-0.0318151710742343
-0.0585225110103109
-0.0795110607172497
0.022220820662623
0.0666015353195165
0.00862905673183316
-0.0611347419159282
0.0151414935034762
0.0654360086828088
0.0366878633517187
0.0146653055779731
-0.0202370017998577
0.0118535292559545
0.0253137746168435
-0.00570646738736165
-0.0587401969191124
0.034470188155804
0.0490097928145002
-0.0294387665698186
0.0389644951479338
-0.0197154626433543
-0.00020082794392523
0.0103478683867445
0.018130139626396
0.00618462538091699
0.00155879981888641
-0.00488107498315618
0.0547830045208384
0.011028136851749
-0.0399103658077878
-0.0115386356940002
-0.011361765893099
-0.050971531048761
-0.0524681216717709
-0.0488082773300467
-0.0238152139257814
0.0394361479503369
0.0215768331824188
-0.023157621076277
0.034456582786504
0.0520120443067201
0.0314225854325839
-0.0254070421338919
0.0136766487421665
-0.0568445154632998
-0.00274956712614208
0.0321527402516887
-0.0175249981860398
-0.0635701030206443
0.0560800497274469
0.0109283641435484
-0.00270421589514178
-0.0510078120335612
-0.054459040712684
-0.00106703645603097
0.0540392443324335
0.0111052339444495
-0.0335702637139459
-0.0209989024806628
0.0163342308787841
-0.0919735789961321
0.047767169085092
-0.0171259073532372
0.0333636181193967
0.0379758383121272
-0.00874046474128171
0.0264793012535512
-0.0699464860992865
-0.00886291306498253
-0.104599361706616
0.0362207456724156
-0.00713049604077105
-0.0437062638425129
-0.0141372612303174
-0.0142823851695184
-0.0787673005288448
0.0111233744368497
0.0294089907761706
0.0260892806669486
0.0031007416728966
0.061984780003686
0.00738643300242494
0.0280348484768615
-0.0038561371625494
0.0589326421573658
0.0186607490290995
0.0231595911443292
-0.0338514413461478
-0.0565542675848979
-0.0536608590470788
-0.00835044415467913
0.0269237433173541
0.0256130927414455
0.0389372844093336
0.0285473173871649
-0.0493933082099506
-0.0387130933093799
-0.020731330217761
0.0410687922663477
0.055186630476741
0.0191097262160025
0.054724047920538
-0.0544000841123837
0.0146063489776727
0.0332683805342961
0.0286470900953655
-0.0224682823650725
0.0534542134525296
-0.0327811522945407
-0.000785858823829103
-0.037515820810972
-0.0594884922306173
-0.0308265142384278
-0.00489468035245628
0.0295541147153715
0.0264883714997513
-0.020128158845457
-0.0412482271222967
0.0143297064685709
0.052456486370523
-0.00985156990078905
0.0683158118513279
-0.0349171952746548
-0.00198766644533704
-0.00502619892235715
0.0451095869484744
-0.0427765636070068
-0.0139150401984159
-0.00042304897582671
0.0244203553661376
-0.012409379329206
-0.0500463659363549
0.0346017067257049
-0.014989864373123
0.00977190775304072
0.0105156679414456
-0.0339829599160487
-0.0399829277773883
0.0224566470638246
0.0222616367705233
0.0390778732254345
0.00157240518818649
-0.00131646822653262
0.0153909252739779
-0.0270215459575026
-0.014976259003823
0.034306923724203
0.0220484859848219
0.0687058324379304
-0.0115522410633003
0.00167671301948718
0.00449302446460581
-0.0502776572144564
0.000647240075780365
0.00136378952558512
0.0126018245674594
0.0590006690038663
-0.0319466896441352
0.0111052339444495
0.0539304013780327
-0.0305680122217261
-0.0124048442061059
-0.0404591157028915
0.000270824858477875
-0.0183549257133453
-0.0329670923416419
-0.0313752641335314
-0.0753523528345222
-0.058681240318812
0.0222525665243232
0.00657011084441955
-0.0484953538361446
-0.00368833760784829
-0.0115567761864003
-0.00817357435377796
-0.0530032661975744
0.0305473066742781
-0.0218288300079683
-0.0276655334377069
-0.0332210592352436
0.0187968027221004
0.0890322541722648
0.0807511193916101
-0.0254750689803924
-0.0386269259704793
0.0243024421655368
0.0120757502878559
-0.0491257359470488
-0.00263165392554132
0.0406016745870446
-0.0366677527912664
-0.0793568665318487
0.0828962326179243
-0.085452071978289
-0.022540844334673
-0.00459536222785429
-0.0306360390682265
0.0359214275478136
0.0214181038739177
-0.0246133955913867
-0.00174730492103544
0.018882970061001
0.00348622713639916
6.67443189765332e-05
0.0395585962740377
-0.0347448605968537
0.0586650698944641
0.0668418968438181
0.00231616537659142
0.0639348829366989
0.011785502409454
-0.00196952595293693
0.0174498711613915
-0.00577902935696211
-0.0692072610339816
-0.0644408466558501
0.0537535315771316
0.0518895959830192
0.0582251629537612
0.0322434427136893
-0.0474386701538376
0.0123387874276577
-0.0238469597874816
-0.0208492434183618
-0.00018722257462513
0.0566287996225506
0.0352683698214093
0.0389282141631335
0.0489417659679997
-0.0316428363964332
-0.0574975731897042
-0.0711074776128941
0.0236403141929324
0.07770351666839
0.0215042712128183
0.015254871580977
-0.00406021770205076
0.0247106032445395
-0.0163730769186322
0.0456039153663777
0.0234815848844314
0.0710142100958457
-0.00796042356807655
-0.0288401303206146
0.00518689829891039
-0.0304999853752256
-0.0285816283039129
-0.100549496778289
-0.0359058521104613
-0.0151576639278242
0.047168532835888
0.0179396644561947
-0.0178968782802422
-0.0301734565120234
0.0322343724674893
0.043227510861962
0.041717314869652
0.00220278729909066
0.0199759347281082
-0.00937084685218587
-0.00498538281445688
-0.0490350334850482
0.0158036214760806
0.0227287544498264
-0.0086497622792811
-0.0209580863727625
0.0532909490209285
0.0277808815832598
0.0577761857668581
0.00947712475153877
-0.0298378574026212
-0.0582005172702088
-0.0307267415302271
-0.0355611827548591
4.86038265764075e-05
0.00401683653910267
0.0736037653859628
0.00422091707860401
0.0199215132509078
-0.0421779273578028
0.0131596447087631
0.00571750770161391
0.0717171541763504
-0.00147066241193362
-0.0109853506757966
-0.0598422318324196
-0.0429262226693078
0.0227106139574263
-0.0232800693999779
0.00845672205403201
0.0762250665377802
-0.0176429113866406
0.0684609357905288
0.00118238460158392
0.00831613323793108
-0.02057713603236
0.0832046209887263
0.0607466913973778
0.035821654839613
0.0320983187744884
0.0524927673553232
0.00432068978680466
0.00618462538091699
0.0182616581962969
-0.00700804771707024
0.0205020090077117
-0.0187086653151476
0.00993970730774183
-0.018459233544646
-0.0327131254480402
0.0490188630607002
-0.0179422295112426
0.048828387890499
-0.0278922895927084
0.0262026587444494
0.00633881956631801
0.0164385387100848
0.0388964683014333
-0.0343956561181514
-0.014386693000819
-0.0196429006737538
-0.0234342635853789
-0.0342097160710501
0.000506651259679441
-0.0105817247198939
-0.0711210829821942
-0.0725315062663036
0.00519143342201042
0.0295903957001718
0.0345246096330044
-0.065796848462759
0.0125700787057592
0.0146925163165733
0.0246108305363388
0.0156947785216799
0.0302706641651763
-0.00655000028396721
-0.0945858099017494
0.0105020625721456
-0.00531644680075906
-0.0298514627719213
0.00888302362543483
0.000565607859979824
-0.0118424889417022
-0.00866336764858121
0.00344541102849888
-0.0103141524569921
0.046565361463584
-0.0376155935191727
-0.0370350977623688
-0.00559762443296092
0.0335450230433979
-0.00514411212295792
-0.0610576448232277
-0.0146451950175208
-0.0426314396678058
-0.0514114379894639
-0.0238877758953819
0.00398962580050247
-0.0190079834397496
-0.0388264713868807
0.0350234731740077
-0.00991052650108945
-0.0425452723289053
0.025998578204948
-0.117624235249902
-0.0131395341483108
0.0125247274747589
0.0305155608125779
-0.057778750821906
-0.00281305884954249
0.0547104425512379
-0.023302745015478
-0.0360645814189624
0.0505880156533106
0.0440755788816676
0.0200439615746087
0.0167423919577868
0.0173319579607907
-0.0584045978097101
0.0216267195365191
-0.0425860884368055
-0.00352960829934724
-0.0215748631143666
-0.039937576546388
-0.0872162348642007
0.0244203553661376
0.0220802318465221
0.022665262726426
-0.0235249660473795
0.0168648402814876
-0.0597016430163187
0.0229917915896281
-0.0256746143967937
-0.0345498503035524
0.00321865487349737
0.0386878526388319
-0.0712163205672949
0.040959949311947
0.0533226948826287
-0.00148426778123372
-0.0137472406437148
0.0239940537947348
0.0282525343856629
0.012842186091761
-0.0356790959554599
-0.0355611827548591
-0.0465633913955318
0.0260121835742481
-0.0431484437012092
0.0175723194850923
0.00591705311801521
0.0375858177255246
-0.0856606876408904
0.00912338514973643
-0.0263004613845978
-0.0196383655506538
0.0211686721034161
0.0157809458605804
0.0114226925614516
-0.00595136403476327
-0.000890166655129795
0.00184451257418828
-0.0774521148298361
-0.0273253992052046
0.0564111137137491
0.00149530809548599
0.0842613046710333
-0.0494023784561506
-0.0152438312667247
-0.031016989408629
-0.00218267673863834
-0.0198787270749554
-0.0484363972358442
-0.00800577479907684
-0.0561370362596951
0.0594451110676692
0.047771704208192
0.0180983937646958
-0.0450395900339218
-0.00214186063073807
0.0814359229797146
-0.0198651217056553
0.0119124858562549
0.0405381828636442
0.0147151919320734
-0.0105046276271934
-0.00823253095407835
-0.0164184281496325
0.0662296552253141
0.0531866411896278
0.060320389825975
0.002860380148595
0.0280665943385617
0.0152412662116769
-0.0234750796932792
-0.0016021809818345
0.0381799188516286
-0.0550712823311881
-0.00621440117456498
-0.0781051725562404
0.0258035679116467
0.00592612336421528
0.0859619758335446
0.0066245323216199
-0.0460191766235282
0.0404565506478436
-0.0209490161265624
-0.0320827433371361
-0.0287358224893139
-0.00785158061367583
0.00411207412420329
0.0614904515857827
-0.0384545912926782
-0.0115658464326004
0.0296085361925719
-0.0150216102348232
-0.0200555968758565
-0.0198560514594552
0.00507352022140965
0.0762205314146801
-0.00986517527008916
0.143281396694824
-0.0192392747178511
0.0160711937389824
-0.0406994772271931
-0.0156701328381275
-0.0189263512239491
-0.00821439046167823
-0.01000122896309
0.0157764107374804
0.0587603074795647
0.0257944976654467
-0.026019283752396
-0.00412370942545118
0.020402236299511
-0.0255929821809931
0.0260212538204482
-0.0138832943367157
-0.011665619140801
-0.0533660760455768
0.00871975919383376
-0.0770711644894336
-0.0230442429987763
-0.031928549151735
0.0612863710462814
0.0181074640108959
0.00598054484141564
0.0654496140521089
0.0264022041608507
0.0542796058567351
-0.0331938484966434
-0.0326949849556401
0.0967873146733161
0.0573861651802556
0.0403749184320431
0.0132503471707637
-0.0215793982374666
0.0265881442079519
0.0188602944455008
-0.024967135193189
-0.045833236576427
0.0506288317612109
-0.0499601985974543
-0.0157109489460278
-0.0351303460603562
-0.0384137751847779
-0.0010126149788306
-0.0308990762080282
-0.0152665068822248
0.000184657519577303
0.0433454240625627
0.0167106460960866
-0.013316403949212
-0.0330351191881424
-0.0447538772786199
0.0201981557600097
-0.058536116379611
-0.0133390795647121
-0.0572254658037023
-0.0355385071393589
0.0194362550792046
-0.0464998996721314
-0.0312890967946308
-0.0309398923159285
-0.0140193480297166
0.0150417207952756
-0.0354341993080582
-0.035996554572462
-0.0507765207554597
-0.0590984716440147
-0.0173390581389386
-0.0518921610380671
-0.024368498943985
-0.00445023828865333
-0.0152166205281245
-0.00499445306065693
-0.0126633462228076
0.0320847134051883
0.0491639869999012
0.0740300669573657
-0.0242415154971842
-0.023452404077779
-0.00581531034176237
-0.0121282016970041
-0.0352618646302571
-0.0850983323764867
0.0341255188002018
0.0822023587836197
0.0376084933410248
0.0321164592668885
0.00481955332780797
0.0260892806669486
0.0127242728911602
-0.0168855458289356
0.0386878526388319
-0.0467538665657331
-0.0169218268137358
-0.0677877675036722
0.0432229757388619
0.0346515930798052
0.00130029780218468
0.0453318079803759
-0.0444908401388181
-0.0121372719432042
0.0599893258396728
0.0114680437924519
-0.0119331914037028
0.00482408845090799
-0.0102869417183919
-0.0776017738921371
-0.0152392961436247
0.00235698148449166
-0.0369443953003682
0.0297445898855728
0.00117331435538386
0.0326153228078918
-0.0660870963411609
-0.0216791709456673
-0.0203503798773585
-0.0271031781733032
-0.0833160289981749
0.0518714554906191
0.0132095310628635
0.0197128975883065
-0.0160011968244297
0.0263251070681502
-0.00817810947687799
-0.00203755279943739
0.020393166053311
-0.032527185400939
0.00248850005439255
-0.0258605544438949
-0.00566111615636135
-0.0187404111768478
0.0416220772845513
-0.000364092375526303
-0.0597787401090192
-0.000899236901329857
0.0442070974515684
0.0291323482670688
-0.0130488316863102
0.0448329444393726
-0.0680235939048737
-0.0373525563793709
0.0379304870811269
-0.0147903189567217
-0.0204501525855591
-0.0369443953003682
-0.0399466467925881
0.0162525986629836
-0.0338242306075476
-0.0349988274904553
-0.0377471120890735
0.00609392291891639
0.0432728620929623
-0.0712117854441948
-0.0212437991280644
0.0329781326558942
0.0504338214679096
0.0442207028208685
-0.0492935355017499
-0.00755226248907384
0.0283931232017639
0.0200212859591085
-0.0491302710701488
-0.0171485829687373
-0.0494069135792506
-0.0112438526924983
0.0105020625721455
-0.0808262464162584
-0.0406677313654928
-0.0119150509113027
-0.00197406107603696
0.0415994016690512
0.0371549810310218
0.0305246310587779
-0.0119966831271032
-0.0419103550949011
0.0041755658476037
-0.0367448498839669
-0.0408627416587941
0.0760935479678793
-0.0591937092291153
0.0159079293073813
-0.0480826576340419
0.0297264493931727
-0.0157789757925283
-0.0144184388625192
0.00904175293393588
0.035980384148114
-0.0787536951595447
0.00456105131110626
-0.0496835560883525
-0.0309172167004284
-0.0172302151845379
0.0235496117309318
-0.0274569177751055
0.0152866174426772
0.00544993543871215
-0.0125091520374066
0.0355404772074111
0.00913699051903651
-0.0195567333348532
-0.00899896675798341
-0.045828701453327
0.0463839565395828
-0.0136746786741143
-0.0178878080340422
-0.0501053225366553
0.0362570266572159
-0.0358877116180612
0.0296130713156719
0.00633428444321798
0.0385291233303309
-0.0211485615429638
0.0286561603415656
0.0798168840330039
0.0500891521123073
0.0167333217115867
0.0136811838652666
-0.0273208640821046
0.0296810981621724
0.0632954305795947
0.0448873659165729
0.0219351079073212
-0.0147993892029218
-0.059597335185018
0.0561979629280477
-0.0332346646045437
-0.0120828504660038
-0.0151077775737238
0.0818849001666176
0.00905082318013594
-0.0159649158396295
-0.0132710527182117
0.01117779591405
0.00990796144604159
-0.000568172915027653
0.0478941525318928
-0.0119785426347031
-0.0259693973982957
-0.0508536178481602
0.096016343746311
0.0215632278131187
0.0366107662590182
0.02630243145265
-0.0512708491733629
-0.00209197427663775
0.0914449396614808
-0.0106951027973946
0.00830252786863101
0.0117129404398535
-0.0148810214187223
0.0583793571391622
-0.0363548292973643
0.00511887145240993
-0.0312936319177309
0.0400121085840407
-0.0491030603315486
0.00243407857719219
-0.0188673946236487
-0.0310759460089294
0.0443794321293696
0.0043252249099047
-0.00281759397264253
0.000529326875179592
0.039150435195035
-0.023447868954679
0.0424429345656568
-0.0175113928167397
0.00185811794348838
-0.0482232464501428
-0.0719374051401996
0.0695901814424363
-0.0126542759766076
-0.0649533155661534
0.0379667680659272
-0.0360464409265623
-0.0531529252598754
-0.0395384857135854
-0.0605406407898243
0.0800753860497056
-0.0474477404000377
-0.00449105439655359
-0.0324636936775386
0.0713362038359478
-0.0046860646898549
-0.0364682073748651
-0.0104093900420927
0.0460664979225807
0.00378101013790112
0.0243976797506375
0.00101458504688279
0.00615287951921679
-0.00916676631268452
0.0355495474536112
-0.0381552731680762
0.0472456299285885
0.0282933504935632
0.0900934729776719
-0.0118878401727025
0.0207741163937135
0.00982179410714104
-0.00308063111244428
-0.044472699646418
0.0470551547583873
-0.0436473072422126
-0.0149354428959227
0.0298806435785737
0.0206108519621124
-0.0456609018986259
0.0254135473250441
-0.0598739776941199
-0.00410103380995102
-0.0191122912710503
0.0145337870080722
-0.016196207117731
-0.031919478905535
0.00474699135820748
0.0274724932124578
-0.0233254206309782
-0.034649623011753
0.000338851704978344
0.0522251950924215
0.0488102473980989
-0.0209626214958625
-0.0382505107531769
0.0349509112044072
-0.0212574044973645
-0.0165408764733333
0.0231686613905293
0.060175265886774
-0.00141170581163324
0.0635493974731963
-0.0201553695840572
0.0177582595321935
-0.0309489625621286
0.00527306563781097
0.0156721029061797
0.0570868470556536
-0.0440327927057151
-0.0714067957374961
0.0715448194985492
-0.0416518530781993
-0.0872479807259009
-0.0122370446514048
-0.0135749059659137
0.0046290781576067
0.026910137948054
0.0534950295604298
0.0381073568820281
-0.0251576103633903
-0.0394432481284848
0.00254745665469294
-0.0539465718023807
0.00675151576842075
-0.012268790513105
-0.00271328614134184
-0.0138787592136157
-0.0225725901963732
-0.00383346154704927
-0.0169263619368358
-0.0184819091601461
-0.00342076534494652
-0.0155340791451266
-0.00574728349526191
-0.0347539308430537
0.0538487691622322
-0.00393776937834995
0.034311458847303
0.0274407473507576
-0.0773296665061353
-0.0715927357845973
0.00926397396583734
0.0129192831844615
0.0130916178622627
0.0382025944671287
-0.0507629153861596
-0.0582866846091094
-0.0231258752145768
-0.0134524576422129
0.00840683569993169
0.0190235588771019
-0.0245952550989866
-0.0044593085348534
-0.015434306436926
-0.0634385844507434
-0.00650918417606695
0.0363114481344162
0.0508510527931124
-0.0699918373302868
-0.0519193717766672
-0.0347630010892538
0.0254951795408447
0.0540573848248336
0.0182525879500968
-0.0386042503549792
-0.0804407609527559
0.0403794535551431
-0.0343094887792508
-0.0213889230672654
0.0746785895606699
-0.0232437884151776
0.0473408675136892
-0.0336700364221466
-0.000482005576127089
0.00677419138392089
0.0257037952034461
-0.0305090556214257
-0.0229263297981755
0.0290461809281682
0.0515993481046173
-0.0670802883000675
-0.0133073337030119
-0.0200283861372563
-0.00219628210793843
-0.0856425471484902
-0.032980697710942
-0.0482776679273432
0.00171299400428742
-0.00785611573677586
0.0471503923434879
0.0123750684124579
0.0362887725189161
0.0581072497531604
0.0226380519878258
-0.00824160120027841
0.061989315126786
-0.00545250049375996
0.016320625509484
0.00589437750251507
0.0555267647092433
0.0318760977425869
0.0246425763980391
-0.0813976719268622
-0.0807536844466579
-0.0407176177195932
0.0339667894917007
-0.0413071837225971
-0.0356473500937597
0.0575222188732565
0.00551796228521259
0.0285563876333649
-0.00461350272025441
0.0457807851672788
-0.00285841008054281
0.0238443947324338
-0.0142052880768178
-0.000794929070029177
0.031885167988787
0.0358896816861134
-0.0272165562508039
-0.0132483771027115
-0.0693206391114823
0.0342252915084024
-0.013933180690816
0.00199417163648928
0.0187197056293999
0.0437944012494657
-0.0330441894343424
-0.0395520910828855
0.0051551524372102
0.00779459408142763
-0.00710782042527092
0.00179462622008797
-0.00524841995425861
0.0171233422981893
0.00518689829891039
-0.0560644742900947
-0.0268854922645017
0.0740482074497658
-0.0230397078756763
0.0108512670508478
0.0249645701381412
0.0241165021184356
0.01268345678326
0.00320958462729731
-0.0409262333821946
-0.029493188047019
-0.0437380097042131
-0.00657267589946738
-0.0339285384388483
0.0212548394423166
0.0115133950234522
0.0311278024310819
-0.0265362877857994
0.0537580667002316
-0.0149082321573225
0.0563975083444491
-0.0340509867625491
0.054116341425134
0.0440574383892675
0.0328103331011931
-0.0361190028961628
-0.0149490482652228
-0.0102143797487915
0.0726876705197568
0.0646106162786034
0.060773902135978
0.00379008038410115
-0.029048745983216
-0.00159311073563444
-0.0151939449126244
-0.0142959905388184
0.061984780003686
0.03233868029879
0.0165428465413855
0.0273001585346566
-0.0271984157584038
-0.010441135903793
-0.0155522196375268
-0.0170760209991368
-0.00186975324473627
-0.0330986109115428
0.0299894865329744
-0.0754929416506231
-0.022849232705475
-0.009842499654589
0.00757237304952616
0.0329373165479939
0.00428440880200442
0.00582635065601462
0.0348919546041068
-0.0105545139812937
0.0544836863962364
0.0647784158333045
-0.0552662926244894
-0.0596789674008186
-0.00381985617774917
-0.0036883376078483
-0.000627129515328048
0.00737736275622487
-0.0310986216244296
-0.0200238510141563
0.0447603824697721
-0.0384047049385779
0.0577217642896578
-0.0446450343242192
-0.0432799622711101
-0.0456382262831257
0.0130553368774624
-0.0307222064071271
-0.00259537294074109
0.0034182002898987
0.124787164692901
0.0168693754045877
0.00582635065601462
0.000715266922280841
0.037041602953521
0.0198534864044074
-0.00411010405615109
-0.0625043490921373
-0.00457268661235415
-0.0667900404216656
-0.0201100183530569
-0.0488763041765471
-0.0577243293447056
-0.0321280945681364
-0.0186678492072474
0.00650661912101913
-0.0138334079826154
0.0392366025339356
0.0204475875305113
-0.0500781117980551
-0.0708353702268923
0.0244747768433379
-0.0641914148853484
-0.0701142856539876
-0.109075528206345
0.0352865103138094
0.0371549810310218
-0.00646836806816669
-0.0344364722260516
0.0209010998405143
0.0195995195108057
-0.0247539844074876
-0.0585950729799114
0.0325336905920912
0.0116630540857532
-0.0268718868952016
0.0852862424916401
0.00097830406208256
0.0394316128272369
-0.0223140881796715
0.116750926559648
-0.0154524469293261
-0.0166905355356343
-0.0206496980019605
-0.0369761411620684
0.0348329980038064
-0.0159921265782297
-0.0110352370298969
-0.0377788579507737
-0.0482323166963429
-0.0563320465529964
0.0236947356701328
0.0295586498384716
0.0133682603713645
0.0439803412965669
0.0460846384149809
0.00603950144171604
0.0591730036816674
0.0513861973189159
-0.074254853044315
0.0261573075134491
0.0379078114656268
-0.0332528050969438
0.0427014365823585
0.10492786063787
-0.0285589526884128
0.0329327814248939
-0.0201462993378572
-0.0609261262533268
0.0415540504380509
0.050347654129009
-0.0428173797149071
0.0222843123860234
0.0136902541114666
-0.0102053095025914
0.0163841172328844
0.042474680427357
0.09737234555322
0.00533655736121139
0.0487286151822983
0.0196811517266062
0.0486968693205981
-0.0162188827332312
-0.028744892735514
-0.0466586289806325
0.0681298718042267
-0.0153436039749254
-0.000604453899827901
-0.0041418499178513
0.0437309095260653
0.0134272169716649
0.0285019661561646
-0.0238514949105816
-0.0625633056924376
-0.0250623727782897
0.00315969827319699
-0.0120647099736037
-0.0197245328895543
0.00465628889620689
0.0383250427908295
-0.0437969663045135
-7.38444971243937e-05
0.00115517386298373
-0.00245024900154011
-0.0429987846389083
0.128841564744328
0.054578923981337
0.0324112422683904
-0.0011486686718315
-0.00238222215503967
0.0226380519878258
-0.0109672101833964
0.067576586786023
-0.0371212651012694
0.0212775150578168
-0.0126089247456073
0.13823833980759
-0.00875860523368182
-0.0320328569830357
-0.00639580609856621
-0.0152574366360248
-0.0453207676661236
0.0905424501645749
0.01117779591405
-0.0333616480513445
0.00611659853441655
-0.0266678063557003
0.0253500556016437
0.0303341558885767
-0.0304410287749252
0.00758144329572623
-0.0126225301149074
-0.0188809999929488
0.0309237218915806
0.0371776566465219
-0.0409353036283946
-0.0421597868654027
0.0364157559657169
0.063045998809093
-0.0331122162808429
0.00920501736553697
-0.0172801015386382
-0.000967263747830304
0.0145519275004723
0.0419077900398532
-0.0774249040912359
0.0132367418014636
0.0100621556314426
-0.0143368066467187
0.0425563126431575
-0.0240147593421827
-0.0417380204170999
-0.0344591478415518
0.0309237218915806
-0.063066704356541
-0.0546676563752854
0.0647874860795045
0.0144022684381713
0.0429690088452602
-0.0421099005113024
-0.0414749832772982
-0.0249852756855891
0.0134544277102651
0.00262908887049348
-0.0605361056667242
-0.00383799667014929
0.0216720707675194
-0.0312029294557303
0.0623929410826887
0.000801434261181393
-0.0151576639278241
0.000406878551478782
0.00758144329572624
-0.0124728710526064
-0.0279013598389084
-0.0387539094172802
0.0257718220499465
0.0335314176740978
-0.0597560644935191
-0.0666630569748647
-0.0196610411661539
0.0108920831587481
0.0360484109946145
0.0128739319534612
-0.0622322417061354
0.0246607168904392
0.0469100308191863
-0.00110785256393124
0.0481435843023945
-0.0600871284798213
-0.0284773204726122
-0.0511393306034621
0.0150371856721755
-0.0115885220481005
-0.000803999316229219
-0.00681303742376896
-0.0274523826520055
0.0405245774943441
-0.0344001912412514
-0.0336836417914467
0.0779801591774918
-0.0125907842532072
-0.0385226181391786
0.0139714317436685
0.0222434962781232
-0.0236474143710803
0.0567104318383511
-0.0576699078675053
0.0119714424565553
0.00413928486280346
0.00695106118482205
0.0214044985046176
0.0112911739915508
0.00640231128971844
-0.0284727853495122
0.0850912321983388
0.0786831032579964
0.0848780814126374
0.00434336540230482
0.00664267281402003
0.0472229543130884
-0.0144819305859197
0.00505537972900953
-0.0396881447758864
0.057445121780556
0.0789461403977982
0.0103886844946448
0.0132548822938638
0.0103070522788443
-0.00655000028396723
-0.0436019560112122
-0.0411756651526962
-0.00301713938904385
0.010420430356345
-0.0401643327013895
-0.0242732613588844
-0.00971098108468813
0.0274362122276575
0.0623339844823883
-0.0243140774667847
0.106551434707681
0.0249917808767414
0.0843247963944337
-0.0280147379164092
-0.0348718440436545
0.0336402606284986
-0.0517878532067664
0.0297219142700727
-0.0384092400616779
-0.0345181044418522
-0.0308401196077278
-0.0511620062189622
0.0103387981405445
-0.000123730851224725
-0.030862795223228
-0.018912745854649
0.0462025516155816
0.0155541897055789
0.00914606076523657
-0.0161780666253309
0.00918687687313682
0.027050726764155
-0.0127903296696085
-0.0139830670449164
-0.0816969900514642
0.0277446005984596
-0.0207540058332612
-0.029806111540921
-0.0193390474260518
-0.0608671696530264
-0.0472073788757361
-0.0476110048316387
-0.05082187198646
0.00708711487782295
-0.0504137109074573
-0.010749524274595
0.0179623400716949
0.00722316857082385
0.0177038380549932
-0.00366112686924812
0.00708711487782296
0.0222389611550232
0.137372131295485
-0.00989692113178936
0.0632682198409945
-0.0835654607686765
0.0164838899410851
-0.0344727532108519
-0.067157385392768
0.0615448730629831
-0.0158696782545288
0.0332910561497962
-0.00464978370505466
0.0384248154990302
-0.0674884493790702
-0.0389126387257812
0.00289666113339525
0.00135018415628501
-0.019520452350053
-0.0332981563279441
-0.0692979634959822
-0.0517969234529664
-0.0291258430759165
0.0446923556232716
0.00858370550083287
-0.0402096839323898
-0.00612823383566444
-0.0508082666171599
0.0553498949083421
-0.000590848530527811
-0.0380509653367755
-0.0607946076834259
0.0336447957515986
-0.0371258002243694
-0.0340237760239489
-0.00354774879174737
0.00770842674252707
-0.0642095553777485
-0.0310895513782295
0.00203045262128951
0.0419667466401536
-0.0166587896739341
0.0130780124929626
0.0378125738805262
-0.0502957977068565
-0.0096021381302874
0.0763248392459808
-0.0570758067414013
0.00873789968623387
-0.0388083308944805
-0.0242006993892839
-0.0347766064585539
-0.00888558868048268
-0.0529125637355738
0.0374361586632236
-0.00318947406684501
0.0256040224952454
0.000642704952680349
-0.0389262440950813
-0.0301553160196233
-0.00768831618207475
0.0583793571391622
0.0594360408214692
0.00178555597388791
0.00886488313303473
0.0553498949083421
-0.0814838392657628
0.0198943025123077
0.00636149518181815
-0.0535973673236784
0.0291051375284686
0.039758141690439
0.0423930482115564
0.0408329658651461
-0.0248991083466886
-0.027833332992408
-0.0243503584515849
-0.00781076450577556
0.060474584011376
0.0036630969373003
-0.028903622044015
0.033109651225795
-0.00593775866546318
-0.059438605876517
0.0378669953577265
0.02176277322952
0.0410234410353474
0.0275904064130585
-0.0479148580793408
-0.0176338411404405
-0.0195340577193531
-0.0668217862833658
-0.0406768016116929
-0.00848649784768003
0.0854041556922409
0.0163614416173843
0.00851114353123238
0.0176312760853927
0.00393973944640214
-0.0247993356384879
-0.0267403683253007
-0.0221326832556703
0.00806216634432942
-0.102037017155099
0.0690368964242326
0.0100666907545427
0.00646580301311884
0.00368577255280048
0.0193274121248039
0.0263568529298504
-0.0447992285096202
-0.0215703279912666
-0.0879645301757056
-0.0110805882608972
0.0350325434202078
-0.0167268165204345
-0.0163685417955322
0.0178126810093939
0.0172639311142903
0.00263362399359351
-0.0177971055720416
-0.0282369589483106
0.00256559714709306
0.0196584761111061
0.0360438758715145
-0.0564771704921974
0.0138761941585679
0.0396855797208385
0.0607149455356776
0.00359507009079987
-0.0321689106760366
-0.0541642577111821
-0.000740507592828813
0.00633428444321799
-0.0463139596250302
-0.0563003006912962
0.0755311927034756
0.00912338514973642
0.0457263636900785
-0.00585612644966263
-0.0516019131596651
-0.0496245994880521
0.0271096833644554
0.0542614653643349
0.0197355732038066
-0.0961549624943598
-0.0117064352487013
0.0090462880570359
0.0197854595579069
0.0251731858007426
-0.0138968997060158
-0.0141599368458175
-0.0176066304018403
0.0505744102840105
-0.0297607603099207
-0.0283684775182115
-0.0628898345556398
0.0729461725364585
-0.0392255622196833
-0.0199104729366556
0.0248784027992406
-0.0429851792696082
-0.000794929070029165
0.0161120098468826
-0.00861348129448087
-0.081978167683666
0.0217355624909198
-0.0244183852980854
0.0522115897231214
-0.0407040123502931
0.0404520155247436
-0.0300736838038228
-0.0070624691942706
-0.0281054403784098
-0.026019283752396
-0.0125545032684069
0.0157355946295801
0.0103524035098446
-0.00540261413965963
0.00865626747043334
-0.0294705124315188
-0.0333389724358444
0.0349781219430074
0.00348622713639914
0.0377082660492255
0.00416196047830362
0.0356493201618118
-0.017856062172342
[truncated: 3,001 more rows]
