# Supplementary material for: The intrinsic time tracker: temporal context is embedded in entorhinal and hippocampal functional connectivity patterns
Source: Nat Commun. 2025 Oct 3;16:8817. doi: 10.1038/s41467-025-63633-6 (PMC12494713; doi:10.1038/s41467-025-63633-6)
Supplement: Supplementary file 4 — Source Data [file 41467_2025_63633_MOESM4_ESM.zip › SourceData/SuppFig1A_FemaleSingleMapCorrelation.csv]

TemporalDriftScore	ycoordinates
0.004	44
-0.043	44
-0.032	45
-0.067	45
-0.22	46
-0.134	46
-0.068	47
-0.113	47
-0.014	48
-0.066	48
-0.102	49
-0.035	49
0	50
-0.049	50
0.02	50
0	51
-0.091	51
-0.028	51
0	52
-0.028	52
0.019	53
0	41
-0.041	42
-0.024	42
0.003	43
0	43
0.069	44
0.014	44
0	45
0.045	45
0.008	45
0	46
0.016	46
-0.107	46
0	47
0	47
-0.09	47
-0.072	48
0.016	48
-0.059	48
-0.023	49
0.013	49
-0.019	49
-0.079	50
-0.054	50
0.008	50
0	51
-0.088	51
-0.129	51
-0.034	51
-0.052	52
0.085	52
-0.033	52
0.029	52
-0.037	53
0.077	53
-0.015	53
0.029	53
-0.016	54
0.019	54
0.017	54
-0.056	55
-0.107	55
-0.005	55
0.012	56
-0.088	56
0.045	56
-0.05	40
0.038	40
0.078	41
0.076	41
-0.014	41
0.04	42
0.007	42
-0.039	43
-0.023	43
0	44
-0.048	44
-0.042	44
0	45
-0.051	45
-0.034	45
0	46
0.029	46
-0.026	47
-0.031	47
-0.049	48
-0.121	48
-0.049	49
0.077	49
0	50
-0.06	50
0.009	50
-0.075	51
-0.098	51
-0.103	51
-0.103	52
-0.026	52
-0.042	52
-0.004	53
-0.039	53
0.034	53
-0.079	54
-0.142	54
-0.028	54
-0.008	54
-0.001	55
-0.172	55
-0.02	55
-0.077	55
0.063	56
0.051	56
0.042	56
-0.009	56
0.045	57
0.042	57
-0.078	58
-0.017	39
-0.034	39
0	40
0.089	40
-0.024	40
0.028	41
0.073	41
-0.056	41
0.054	42
0.077	42
-0.053	43
-0.05	43
0.009	44
0.046	44
0	45
-0.02	45
0.007	45
0	46
0.095	46
0.021	46
0	47
-0.026	47
-0.043	48
-0.118	48
-0.019	49
-0.024	49
0	50
0.033	50
0	50
-0.047	51
0.083	51
-0.027	51
-0.047	52
-0.027	52
-0.05	52
-0.182	53
0.041	53
-0.019	53
0.01	54
-0.1	54
-0.037	54
0.059	54
-0.014	55
-0.03	55
-0.008	55
-0.003	55
0.031	56
-0.021	56
0.003	56
-0.012	56
0	57
-0.069	57
-0.008	57
-0.025	57
0	58
-0.133	58
-0.048	58
-0.103	39
-0.009	39
-0.041	39
0.033	40
-0.065	40
0.056	40
-0.123	41
-0.03	41
0.014	41
0	42
-0.05	42
0.045	42
-0.063	43
-0.047	43
-0.224	44
-0.137	44
-0.098	45
-0.016	46
0	47
-0.105	47
0	48
-0.102	48
-0.018	49
0.112	49
-0.058	50
0.012	50
-0.1	51
0.046	51
-0.042	51
-0.041	52
-0.021	52
0.022	52
-0.011	53
0.02	53
-0.07	53
-0.06	54
0.121	54
-0.005	54
-0.037	55
0	55
-0.03	55
0.013	56
-0.008	56
0.007	56
0.019	57
-0.109	57
-0.013	57
0.004	58
-0.107	58
-0.065	39
-0.073	39
0.006	40
0.062	40
0.05	40
-0.059	41
0.001	41
-0.032	42
0.026	42
0	43
-0.044	43
-0.115	44
-0.065	44
-0.109	45
-0.041	46
-0.156	47
-0.121	48
0	49
-0.003	49
-0.022	50
0.071	50
0	51
-0.058	52
-0.007	52
0.036	53
0.023	53
0	54
0.038	54
0.059	54
0.071	55
-0.024	55
-0.064	55
0.039	56
-0.032	56
0.009	57
0.004	57
-0.213	57
-0.051	58
-0.012	58
0.016	58
-0.074	40
0.002	40
0	41
-0.004	41
0.006	42
0.028	42
0.052	43
0	44
-0.069	44
-0.15	45
-0.17	45
-0.003	46
-0.022	47
-0.015	48
0	49
-0.01	49
0	50
0.03	50
0.016	51
0	52
0.062	52
0.068	53
-0.031	53
0.032	54
0.026	54
0	55
-0.009	55
-0.053	55
-0.098	56
0.011	56
0.06	56
0	57
0.031	57
-0.018	57
-0.098	58
-0.041	58
-0.101	40
-0.046	41
0	42
-0.041	43
-0.004	44
0	45
-0.105	45
0	49
0	50
-0.098	51
0	52
-0.176	52
-0.068	52
-0.114	53
-0.231	53
0.072	53
-0.088	54
0.044	54
0	55
-0.081	55
0.023	55
-0.235	56
-0.202	56
-0.035	56
-0.141	57
0.033	57
0.004	58
0.064	58
-0.118	41
0	43
-0.158	44
-0.125	52
0.009	53
-0.108	53
-0.019	54
-0.018	54
-0.052	55
-0.141	56
-0.056	56
0.046	57
-0.047	57
0.002	58
0	41
0.063	42
-0.029	41
0.024	42
0	43
-0.047	43
-0.103	44
-0.088	44
-0.068	45
0	46
-0.136	46
0	47
-0.055	51
0.016	52
-0.066	53
-0.018	53
0	54
0.029	54
0.017	54
-0.115	55
0.018	55
-0.015	55
-0.1	56
-0.085	56
-0.107	56
-0.092	57
-0.104	57
-0.076	57
-0.162	58
-0.075	58
0.033	39
-0.167	40
-0.061	41
0.01	41
0.019	42
0.014	42
0.007	43
-0.079	44
-0.103	44
-0.09	45
-0.152	45
0	46
-0.163	46
0	47
-0.141	47
0	48
-0.057	48
0.006	49
0.051	50
0	51
0.082	51
-0.123	52
-0.078	52
-0.101	53
-0.109	53
-0.021	54
0.022	54
-0.023	54
0.015	55
0.044	55
-0.049	55
-0.126	56
0.003	56
-0.043	56
-0.08	57
-0.082	57
-0.081	57
-0.002	57
-0.096	58
0.003	58
-0.031	58
0.112	39
0.022	39
0.076	40
0.097	40
0.004	40
0.034	41
-0.027	41
-0.02	42
0.038	42
0.038	42
0.076	43
-0.014	43
0	44
-0.031	44
0.017	44
0.018	45
-0.008	45
-0.014	45
0.036	46
0.065	46
0.056	47
0.034	47
0.057	48
0.02	48
0.099	49
0.106	49
0.08	50
0.125	50
-0.034	51
0.033	51
-0.06	52
-0.096	52
-0.082	53
-0.054	53
-0.107	53
-0.062	53
0.057	54
-0.008	54
-0.127	54
-0.048	54
-0.051	55
0.021	55
-0.12	55
-0.033	55
0.001	56
-0.029	56
-0.039	56
-0.001	56
-0.039	57
0.038	57
-0.005	57
-0.121	58
0.012	58
0.06	39
0.047	40
0.009	40
0.026	40
0.04	41
-0.007	41
0.019	41
0.102	42
-0.055	42
0.019	42
-0.006	43
-0.032	43
0	44
0.026	44
-0.023	44
-0.089	45
-0.006	45
0.026	45
-0.197	46
0.039	46
0.07	46
-0.062	47
-0.031	47
0.113	47
-0.004	48
-0.136	48
0.086	48
-0.045	49
-0.194	49
0.069	49
-0.066	50
0.047	50
0.157	50
-0.001	51
0.046	51
-0.059	52
-0.091	52
-0.127	52
-0.044	53
-0.049	53
-0.066	53
-0.102	54
-0.071	54
-0.002	54
-0.027	54
-0.056	55
-0.058	55
0	55
-0.087	55
-0.019	55
-0.091	56
0.051	56
-0.138	56
-0.001	56
0.069	57
0.022	57
-0.049	57
-0.041	58
-0.03	58
0.055	40
-0.05	40
-0.055	41
0.018	41
0	42
-0.065	42
-0.055	42
-0.022	43
-0.111	43
-0.047	44
0.054	44
0	45
-0.033	45
0.055	45
0	46
0.004	46
0	46
-0.067	47
0.045	47
0	47
0.076	48
-0.067	48
0	48
0	49
0.065	49
-0.042	49
0	49
0	50
-0.051	50
0.04	50
0	50
0.054	51
-0.018	51
-0.005	51
0.093	52
-0.042	52
-0.033	52
-0.008	53
0.032	53
-0.073	53
0.018	53
-0.053	54
-0.041	54
0.009	54
0.002	54
0.035	54
-0.019	55
-0.066	55
-0.04	55
-0.049	55
0.016	55
-0.012	56
-0.022	56
-0.074	56
-0.038	56
-0.154	57
-0.002	57
0.01	57
-0.021	42
0	43
0	43
0	44
0	44
-0.008	45
-0.051	45
0	46
-0.062	46
0	46
0	47
-0.11	47
0	47
-0.004	48
-0.078	48
0	48
-0.02	49
-0.002	49
0.032	49
0	50
-0.033	50
-0.057	50
-0.085	50
0.027	51
-0.022	51
-0.011	51
-0.06	51
-0.106	52
-0.026	52
0.023	52
0	52
-0.096	53
-0.082	53
-0.056	53
0.082	53
0.059	53
0.006	54
-0.112	54
-0.041	54
-0.055	54
0.013	54
0.011	55
-0.074	55
0.021	55
-0.055	55
-0.025	56
-0.001	56
0.082	56
0.127	56
-0.053	57
-0.001	57
-0.043	57
0.011	44
-0.013	45
0.026	45
-0.023	46
-0.032	46
-0.059	47
-0.087	47
0	48
0.017	48
-0.066	48
0.038	49
0.03	49
-0.001	49
-0.03	50
0.043	50
0.105	50
0	51
-0.086	51
0.012	51
0.025	51
-0.036	52
0.044	52
-0.034	52
0.073	52
-0.094	53
0.028	53
-0.078	53
0.001	53
-0.055	54
0.021	54
0.017	54
0	55
0.063	55
-0.02	55
0	56
0.105	56
0.049	56
-0.092	57
-0.068	57
-0.041	49
-0.013	50
-0.05	50
0.023	51
-0.071	51
-0.06	52
0.015	52
-0.201	53
0.011	53
-0.043	54
0.018	54
0	55
0	55
