# Supplementary material for: The intrinsic time tracker: temporal context is embedded in entorhinal and hippocampal functional connectivity patterns
Source: Nat Commun. 2025 Oct 3;16:8817. doi: 10.1038/s41467-025-63633-6 (PMC12494713; doi:10.1038/s41467-025-63633-6)
Supplement: Supplementary file 4 — Source Data [file 41467_2025_63633_MOESM4_ESM.zip › SourceData/Fig2C_FemalePRCplot.csv]

CorrelationZ	TimeInterval
0.372239460479844	1
0.519368120989105	2
0.267585284247464	3
0.324826275230685	4
0.510825623765991	5
0.390902753827967	6
0.287973745197031	7
0.53007240874826	8
0.619039208406224	9
0.523646312195052	10
0.45783309362548	11
0.485305897557895	12
0.156317527912349	13
0.430529076771381	14
0.357767906583207	15
0.422159986680334	16
0.34127416661662	17
0.65217310634964	18
0.316618769191821	19
0.489548225318706	20
0.399218991611212	21
0.314568554636366	22
0.409633517645344	23
0.566694071519019	24
0.306374205463933	25
0.298190050050196	26
0.306374205463933	27
0.625639166364321	28
0.382599842575369	29
0.625639166364321	1
0.353640040243578	2
0.318669643890614	3
0.504430717880143	4
0.413805440024383	5
0.351577226867063	6
0.314568554636366	7
0.413805440024383	8
0.420069999462683	9
0.409633517645344	10
0.366032732344293	11
0.212799406908766	12
0.430529076771381	13
0.430529076771381	14
0.366032732344293	15
0.594949573135946	16
0.562366821307313	17
0.206733157194706	18
0.43681563799224	19
0.536509218500686	20
0.24725196236626	21
0.527929194093005	22
0.430529076771381	23
0.468378933518734	24
0.481067848851115	25
0.445210979641586	26
0.481067848851115	27
0.31251899559872	28
0.532216813747308	1
0.534362415016718	2
0.667753732471236	3
0.428435422707218	4
0.415892731270423	5
0.558044695703382	6
0.683412921741563	7
0.521506633186325	8
0.453621785319525	9
0.586231454635312	10
0.409633517645344	11
0.562366821307313	12
0.573194664293894	13
0.740018949689618	14
0.575364144903562	15
0.762978275063285	16
0.685656508830788	17
0.599316864314515	18
0.645519131570691	19
0.493794876851052	20
0.728609213999187	21
0.663294217410264	22
0.43681563799224	23
0.500173059649783	24
0.630046474192002	25
0.795448358834425	26
0.555885539180796	27
0.3888257891042	1
0.399218991611212	2
0.257412008149025	3
0.24725196236626	4
0.328934082029189	5
0.424250882847139	6
0.368100861363296	7
0.265549544102778	8
0.378453285061857	9
0.343333327001158	10
0.422159986680334	11
0.353640040243578	12
0.432623660526647	13
0.422159986680334	14
0.405465108108164	15
0.538657230161155	16
0.481067848851115	17
0.432623660526647	18
0.271658422983624	19
0.415892731270423	20
0.405465108108164	21
0.241162056816888	22
0.386749652296809	23
0.491671007808977	24
0.420069999462683	25
0.420069999462683	26
0.43681563799224	1
0.378453285061857	2
0.206733157194706	3
0.357767906583207	4
0.47049115667881	5
0.235076598465241	6
0.3557035985491	7
0.322773392263051	8
0.357767906583207	9
0.409633517645344	10
0.45783309362548	11
0.424250882847139	12
0.34127416661662	13
0.405465108108164	14
0.372239460479844	15
0.441011396996724	16
0.413805440024383	17
0.269621575725262	18
0.438913042175704	19
0.411719037184464	20
0.337157990119713	21
0.363965377201411	22
0.357767906583207	23
0.409633517645344	24
0.328934082029189	25
0.43681563799224	1
0.363965377201411	2
0.455726942889053	3
0.581880524016016	4
0.487426523767456	5
0.493794876851052	6
0.415892731270423	7
0.228995469882148	8
0.502301331339442	9
0.275733802667108	10
0.555885539180796	11
0.430529076771381	12
0.579707068432391	13
0.290015795798001	14
0.608068171321369	15
0.380526159760912	16
0.333044641148945	17
0.366032732344293	18
0.502301331339442	19
0.294101703486115	20
0.298190050050196	21
0.409633517645344	22
0.71271138620631	23
0.326879836929773	24
0.154305442653536	1
0.506561224979533	2
0.512959526949692	3
0.40130017080888	4
0.451517615553149	5
0.422159986680334	6
0.251314428280906	7
0.359832969155352	8
0.445210979641586	9
0.422159986680334	10
0.318669643890614	11
0.590587787181831	12
0.249282939517245	13
0.498045897119592	14
0.493794876851052	15
0.233049080303613	16
0.532216813747308	17
0.368100861363296	18
0.351577226867063	19
0.382599842575369	20
0.357767906583207	21
0.517230769763251	22
0.34127416661662	23
0.241162056816888	1
0.420069999462683	2
0.257412008149025	3
0.281851152140988	4
0.186539038061402	5
0.108105160049429	6
0.269621575725262	7
0.281851152140988	8
0.196631102006852	9
0.359832969155352	10
0.420069999462683	11
0.24725196236626	12
0.198650696795283	13
0.395059186947048	14
0.200670695462151	15
0.335100964551691	16
0.214822351832138	17
0.296145569637692	18
0.399218991611212	19
0.152293669080046	20
0.409633517645344	21
0.2533464330441	22
0.730887508542792	1
0.571026496044654	2
0.568859633873775	3
0.690148677563689	4
0.304327222410535	5
0.489548225318706	6
0.525787163872488	7
0.654394194262712	8
0.328934082029189	9
0.776846199436592	10
0.487426523767456	11
0.558044695703382	12
0.601502590648827	13
0.464157558682312	14
0.676692059833501	15
0.517230769763251	16
0.455726942889053	17
0.370169769118384	18
0.345393208462422	19
0.742306416518029	20
0.481067848851115	21
0.621237736278695	1
0.647735582080447	2
0.636668576399475	3
0.395059186947048	4
0.647735582080447	5
0.649953571318671	6
0.67893070468748	7
0.538657230161155	8
0.476834034724742	10
0.69464755593518	11
0.649953571318671	12
0.502301331339442	13
0.65217310634964	14
0.65217310634964	15
0.397138665331611	16
0.584055317289261	17
0.538657230161155	18
0.837792085387503	19
0.601502590648827	20
0.489548225318706	1
0.687901758266883	2
0.380526159760912	3
0.5537276453102	4
0.330989015206682	5
0.508692858361443	6
0.368100861363296	7
0.687901758266883	8
0.370169769118384	9
0.69464755593518	10
0.43681563799224	11
0.190574698550675	12
0.43681563799224	13
0.476834034724742	14
0.324826275230685	15
0.298190050050196	16
0.506561224979533	17
0.758371203364668	18
0.512959526949692	19
0.656616842172491	1
0.324826275230685	2
0.466267736002705	3
0.430529076771381	4
0.466267736002705	5
0.422159986680334	6
0.67893070468748	7
0.178472225673002	8
0.647735582080447	9
0.472604410945793	10
0.42634269312972	11
0.478950415235542	12
0.498045897119592	13
0.337157990119713	14
0.361898791084943	15
0.445210979641586	16
0.656616842172491	17
0.366032732344293	18
0.502301331339442	1
0.534362415016718	2
0.478950415235542	3
0.577534944175688	4
0.481067848851115	5
0.758371203364668	6
0.474718701797088	7
0.692397274263085	8
0.536509218500686	9
0.575364144903562	10
0.621237736278695	11
0.540806455977927	12
0.320721183366804	13
0.397138665331611	14
0.621237736278695	15
0.74918000442868	16
0.536509218500686	17
0.349515153629784	1
0.357767906583207	2
0.403382207959155	3
0.271658422983624	4
0.413805440024383	5
0.318669643890614	6
0.483186341108031	7
0.359832969155352	8
0.243191525386983	9
0.430529076771381	10
0.296145569637692	11
0.144249608844547	12
0.298190050050196	13
0.523646312195052	14
0.413805440024383	15
0.392980551445919	16
0.498045897119592	1
0.577534944175688	2
0.510825623765991	3
0.645519131570691	4
0.47049115667881	5
0.555885539180796	6
0.558044695703382	7
0.430529076771381	8
0.504430717880143	9
0.625639166364321	10
0.337157990119713	11
0.464157558682312	12
0.445210979641586	13
0.590587787181831	14
0.443110707724531	15
0.551571007964609	1
0.525787163872488	2
0.730887508542792	3
0.472604410945793	4
0.345393208462422	5
0.733167621256109	6
0.386749652296809	7
0.779164422861874	8
0.468378933518734	9
0.562366821307313	10
0.630046474192002	11
0.512959526949692	12
0.523646312195052	13
0.483186341108031	14
0.438913042175704	1
0.762978275063285	2
0.564529802737852	3
0.601502590648827	4
0.586231454635312	5
0.464157558682312	6
0.632252349329572	7
0.545108574089606	8
0.395059186947048	9
0.361898791084943	10
0.532216813747308	11
0.765284708726368	12
0.542956901948784	13
0.623437720006142	1
0.378453285061857	2
0.411719037184464	3
0.616842129636009	4
0.47049115667881	5
0.669985891202681	6
0.481067848851115	7
0.538657230161155	8
0.667753732471236	9
0.506561224979533	10
0.500173059649783	11
0.438913042175704	12
0.504430717880143	1
0.658841057218991	2
0.888110053340188	3
0.515094573685567	4
0.864020658116664	5
0.690148677563689	6
0.547261478434488	7
0.708185057924486	8
0.623437720006142	9
0.649953571318671	11
0.347453815751698	1
0.455726942889053	2
0.474718701797088	3
0.577534944175688	4
0.397138665331611	5
0.28389142787782	6
0.441011396996724	7
0.409633517645344	8
0.502301331339442	9
0.487426523767456	10
0.403382207959155	1
0.395059186947048	2
0.464157558682312	3
0.632252349329572	4
0.271658422983624	5
0.296145569637692	6
0.614646493238224	7
0.756070548273931	8
0.523646312195052	9
0.370169769118384	1
0.840165162529776	2
0.510825623765991	3
0.621237736278695	4
0.69464755593518	5
0.487426523767456	6
0.634459714434319	7
0.510825623765991	8
0.630046474192002	1
0.347453815751698	2
0.20269110225106	3
0.483186341108031	4
0.366032732344293	5
0.540806455977927	6
0.434719179190237	7
0.493794876851052	1
0.742306416518029	2
0.708185057924486	3
0.500173059649783	4
0.735449560250635	5
0.619039208406224	6
0.324826275230685	1
0.347453815751698	2
0.515094573685567	3
0.58840894245798	4
0.468378933518734	5
0.432623660526647	1
0.20875481386211	2
0.432623660526647	3
0.349515153629784	4
0.420069999462683	1
0.428435422707218	2
0.441011396996724	3
0.601502590648827	1
0.47049115667881	2
0.645519131570691	1
