# Supplementary material for: The intrinsic time tracker: temporal context is embedded in entorhinal and hippocampal functional connectivity patterns
Source: Nat Commun. 2025 Oct 3;16:8817. doi: 10.1038/s41467-025-63633-6 (PMC12494713; doi:10.1038/s41467-025-63633-6)
Supplement: Supplementary file 4 — Source Data [file 41467_2025_63633_MOESM4_ESM.zip › SourceData/SuppFig1B_MaleSingleMapCorrelation.csv]

TemporalDriftScore	ycoordinates
0.006	48
0.005	49
0.002	49
-0.057	50
-0.177	50
-0.066	51
-0.094	51
-0.082	52
-0.025	44
-0.079	45
0.009	45
0.019	46
-0.015	46
0.011	47
0.049	47
0.04	47
-0.229	48
-0.172	48
0.089	48
-0.167	49
-0.015	49
-0.005	49
-0.033	50
0.017	50
-0.086	50
-0.048	50
0	51
-0.055	51
-0.029	51
-0.111	51
-0.041	52
-0.06	52
-0.104	52
-0.203	53
-0.097	53
-0.089	53
-0.021	42
0.076	42
-0.116	43
0.073	43
0.011	44
-0.063	44
-0.015	44
-0.088	45
-0.107	45
-0.137	45
0.008	46
-0.054	46
-0.076	47
0.051	47
0.057	47
-0.157	48
-0.116	48
-0.01	48
-0.15	49
-0.122	49
-0.089	49
-0.054	49
-0.075	50
-0.079	50
-0.153	50
-0.014	50
-0.121	51
-0.152	51
-0.071	51
-0.155	51
-0.239	52
-0.111	52
-0.11	52
-0.103	52
-0.082	53
-0.149	53
-0.131	53
-0.062	53
-0.084	54
-0.232	54
-0.061	54
-0.096	55
0.002	41
0.04	41
0.094	41
-0.01	42
0.029	42
0.043	42
-0.027	43
-0.027	43
-0.051	43
-0.07	44
-0.129	44
-0.06	44
-0.066	45
-0.13	45
0	46
0.032	46
0.037	46
0.059	47
-0.022	47
0.021	47
-0.115	48
-0.09	48
-0.115	49
-0.106	49
-0.15	49
-0.04	50
-0.016	50
-0.013	50
-0.173	50
-0.066	51
-0.03	51
-0.037	51
-0.056	51
-0.064	52
-0.071	52
-0.038	52
-0.039	52
-0.04	53
-0.032	53
-0.078	53
-0.05	53
-0.039	53
-0.199	54
-0.075	54
-0.069	54
-0.089	54
-0.238	55
-0.038	55
0.047	55
-0.054	40
-0.094	41
-0.013	41
-0.011	41
-0.09	42
-0.026	42
-0.074	42
0	43
0.007	43
-0.007	43
-0.052	44
-0.007	44
-0.112	44
0.005	45
-0.046	45
-0.001	46
-0.073	46
0.061	47
0.015	47
-0.11	48
-0.071	48
-0.074	49
-0.084	49
-0.138	49
-0.088	50
-0.02	50
-0.051	50
0	51
-0.102	51
-0.06	51
0.035	51
-0.102	52
-0.136	52
-0.116	52
-0.193	53
-0.182	53
-0.018	53
-0.094	53
-0.36	54
-0.276	54
-0.1	54
0	54
-0.223	55
-0.057	55
-0.131	55
-0.048	56
-0.164	56
-0.114	40
-0.059	41
-0.038	41
0.023	42
-0.049	42
-0.08	42
0.043	43
-0.019	43
0	44
0.019	44
0.016	44
0.031	45
-0.042	45
0.052	46
-0.06	46
0.089	47
-0.057	48
-0.14	49
-0.109	49
-0.184	50
-0.227	50
0	51
-0.087	51
-0.088	51
-0.161	52
-0.193	52
-0.064	52
0	53
-0.06	53
-0.162	53
-0.066	53
-0.277	54
-0.076	54
-0.125	54
-0.226	55
-0.033	55
-0.097	55
-0.168	56
-0.047	56
0	41
-0.087	41
-0.006	42
-0.173	42
0	43
-0.137	43
-0.028	44
-0.022	44
0	45
-0.056	45
0.028	46
-0.059	46
0.067	47
-0.1	48
-0.045	49
-0.127	49
0	50
-0.084	50
0	51
0.033	51
-0.161	51
-0.025	52
0.008	52
-0.101	52
0	53
0.014	53
-0.006	53
-0.15	54
0.032	54
-0.146	54
-0.016	55
-0.034	55
0.004	56
-0.08	56
-0.05	57
-0.156	41
0	42
-0.162	42
-0.043	43
-0.073	44
-0.01	44
-0.007	45
0.005	46
-0.137	46
-0.088	47
-0.121	48
-0.127	49
-0.104	49
-0.042	50
-0.106	50
0	51
-0.041	51
-0.129	51
0	52
-0.016	52
0.004	53
-0.056	53
0	54
0.042	54
-0.011	54
-0.039	55
-0.016	55
-0.084	56
-0.023	56
-0.057	57
-0.031	57
-0.018	41
0	41
-0.07	42
-0.03	43
-0.09	44
-0.031	46
-0.079	47
-0.094	48
-0.129	49
-0.053	50
-0.028	51
-0.088	51
-0.087	51
-0.015	52
-0.16	52
-0.032	52
0.002	53
-0.093	53
-0.022	54
0.014	54
-0.062	55
-0.04	55
-0.066	55
-0.077	56
-0.1	56
-0.029	57
-0.041	57
-0.099	42
-0.052	43
-0.178	52
-0.071	53
-0.144	53
-0.008	54
-0.092	55
-0.142	56
-0.16	57
-0.154	55
-0.107	56
-0.093	56
-0.095	57
-0.194	51
-0.087	52
-0.081	52
0.07	53
-0.131	53
-0.069	53
0.112	54
-0.12	54
-0.074	54
0.057	55
-0.042	55
-0.039	55
-0.041	56
-0.046	56
-0.077	57
-0.122	57
-0.02	43
-0.015	44
-0.017	45
-0.107	46
-0.181	47
-0.045	47
-0.107	48
-0.2	48
-0.135	48
-0.082	49
-0.204	49
-0.202	50
-0.084	50
-0.054	51
-0.081	51
-0.094	51
-0.141	51
-0.048	52
-0.134	52
-0.093	52
-0.046	53
-0.136	53
-0.047	53
-0.028	53
-0.054	54
0.009	54
-0.02	54
-0.035	54
-0.058	55
-0.009	55
-0.019	55
-0.052	56
-0.04	56
0	57
-0.056	57
0.014	43
0.006	44
-0.072	45
-0.13	46
-0.095	47
-0.114	48
-0.207	48
-0.086	49
-0.214	49
-0.131	50
-0.027	50
-0.135	50
0	51
-0.08	51
-0.123	51
-0.145	51
-0.211	52
-0.071	52
-0.052	52
0	53
-0.198	53
-0.027	53
-0.073	53
-0.084	54
0.003	54
-0.024	54
-0.009	54
-0.145	55
0.014	55
-0.061	55
0	56
-0.105	56
-0.026	56
-0.049	57
-0.085	57
-0.078	43
-0.075	43
-0.117	44
-0.033	45
-0.097	46
-0.025	46
-0.218	47
-0.06	47
-0.144	48
-0.282	48
0	49
-0.197	49
0	50
-0.034	50
-0.184	50
-0.075	51
-0.099	51
-0.095	51
-0.081	52
0.005	52
0.057	52
0	53
-0.099	53
-0.057	53
0.042	53
0.01	54
-0.092	54
-0.104	54
-0.027	54
0	55
-0.097	55
-0.002	55
-0.037	55
-0.052	56
-0.097	56
-0.013	56
-0.072	57
-0.047	57
0.047	42
-0.116	43
-0.087	43
-0.047	44
-0.1	44
-0.101	44
-0.02	45
0.006	45
-0.161	46
-0.109	46
-0.113	47
-0.313	47
-0.084	48
-0.242	48
0.027	49
-0.167	49
-0.062	50
-0.181	50
-0.061	51
-0.094	51
-0.094	51
-0.033	52
0.004	52
-0.048	52
-0.128	53
-0.082	53
-0.023	53
-0.097	53
-0.108	53
-0.174	54
-0.204	54
-0.037	54
-0.034	54
-0.091	54
-0.095	55
-0.197	55
-0.125	55
-0.049	55
-0.036	55
0.004	56
-0.087	56
-0.043	56
-0.188	56
-0.1	57
-0.095	57
-0.025	42
0.002	42
-0.096	43
-0.057	43
-0.022	43
0.009	44
-0.065	44
-0.108	44
0.037	45
0.041	45
-0.008	45
-0.096	46
0.066	46
-0.038	47
-0.171	47
0	48
-0.047	48
-0.18	48
-0.077	49
-0.01	49
-0.127	49
-0.073	50
-0.158	50
-0.065	51
-0.065	51
-0.069	51
-0.022	52
-0.064	52
-0.06	52
-0.029	52
-0.129	53
-0.119	53
-0.189	53
-0.221	53
-0.025	53
-0.258	54
-0.059	54
-0.152	54
-0.15	54
-0.091	54
-0.123	55
-0.117	55
-0.146	55
-0.093	55
0.022	55
-0.163	56
-0.152	56
0.035	56
-0.063	56
-0.048	57
-0.059	57
-0.116	57
-0.048	42
-0.104	43
0.009	43
0.007	43
0	44
0.018	44
-0.13	44
-0.033	44
0.012	45
-0.027	45
-0.13	45
-0.056	46
-0.062	46
-0.001	46
0.04	47
-0.056	47
0.007	47
-0.023	48
0.049	48
0.073	48
-0.195	48
-0.132	49
-0.017	49
-0.021	49
0.001	50
-0.048	50
-0.097	50
-0.044	51
-0.106	51
-0.08	51
-0.116	51
0.02	52
-0.146	52
-0.146	52
-0.056	52
0.025	52
0	53
0.025	53
-0.023	53
-0.094	53
-0.095	53
-0.212	54
-0.062	54
-0.096	54
-0.154	54
-0.108	54
-0.214	55
-0.052	55
-0.165	55
-0.025	55
-0.169	56
-0.051	56
-0.123	56
0.026	57
-0.043	57
-0.071	43
-0.072	43
-0.029	44
0.023	44
-0.161	44
-0.083	45
-0.113	45
-0.131	45
-0.1	46
-0.054	46
-0.251	46
-0.089	47
-0.052	47
-0.075	47
0	48
0.101	48
0.03	48
-0.149	48
-0.049	49
0.017	49
-0.04	49
-0.18	49
-0.035	50
-0.023	50
-0.059	50
-0.03	50
-0.008	51
0.025	51
-0.002	51
0.004	51
-0.104	52
-0.115	52
-0.043	52
0.006	52
-0.068	53
-0.236	53
-0.144	53
-0.076	53
-0.049	53
-0.064	54
-0.077	54
0.014	54
-0.024	54
-0.087	54
-0.088	55
0.038	55
-0.038	55
-0.038	55
-0.01	56
-0.017	56
-0.041	44
0.022	44
-0.008	45
-0.012	45
-0.152	45
-0.132	46
-0.058	46
-0.163	46
-0.016	47
-0.139	47
-0.013	47
-0.274	47
0.088	48
-0.067	48
0.021	48
-0.054	49
-0.052	49
-0.068	49
-0.072	49
-0.138	50
-0.128	50
-0.1	50
-0.028	51
-0.119	51
-0.112	51
0.015	52
-0.021	52
-0.162	52
-0.131	52
0	53
0.046	53
0.081	53
-0.125	53
0	54
-0.032	54
0.027	54
-0.132	54
-0.038	55
-0.024	55
-0.02	45
-0.008	46
-0.009	46
-0.076	47
-0.064	47
0.032	48
-0.032	48
-0.019	48
0.002	49
0.022	49
-0.034	50
-0.028	50
-0.024	51
