# Supplementary material for: The intrinsic time tracker: temporal context is embedded in entorhinal and hippocampal functional connectivity patterns
Source: Nat Commun. 2025 Oct 3;16:8817. doi: 10.1038/s41467-025-63633-6 (PMC12494713; doi:10.1038/s41467-025-63633-6)
Supplement: Supplementary file 4 — Source Data [file 41467_2025_63633_MOESM4_ESM.zip › SourceData/Fig5D_FemaleaHPCNetworksplot.csv]

SeedMask	TemporalDriftScore
aHPC_Yeo_DA_A	-0.25801
aHPC_Yeo_DA_B	-0.17372
aHPC_Yeo_DMN_C	-0.08546
aHPC_Yeo_SMotor_A	-0.15017
aHPC_Yeo_SMotor_B	-0.12298
aHPC_Yeo_visual_A	-0.24472
aHPC_Yeo_visual_B	-0.1586
aHPC_Yeo_DMN_A	-0.11533
aHPC_Yeo_DMN_B	-0.07943
aHPC_Yeo_DMN_D	-0.19304
aHPC_Yeo_LIM_A	-0.21329
aHPC_Yeo_LIM_B	-0.18096
aHPC_Yeo_Control_A	-0.11045
aHPC_Yeo_Control_B	-0.07511
aHPC_Yeo_Control_C	-0.02019
aHPC_Yeo_VAN_A	-0.25291
aHPC_Yeo_VAN_B	-0.16862
