# Supplementary material for: The intrinsic time tracker: temporal context is embedded in entorhinal and hippocampal functional connectivity patterns
Source: Nat Commun. 2025 Oct 3;16:8817. doi: 10.1038/s41467-025-63633-6 (PMC12494713; doi:10.1038/s41467-025-63633-6)
Supplement: Supplementary file 4 — Source Data [file 41467_2025_63633_MOESM4_ESM.zip › SourceData/Fig3F_MaleSingleMapPermutationr.csv]

r
0.0186681781219481
0.0573109707704703
0.0507953372446827
-0.040936914139362
-0.0121347432591685
0.00636620142082924
0.00981113873416908
-0.0262935315762518
0.035907258577143
-0.0204592087726011
-0.00697213525199068
-0.034651582829508
-0.0504560723979501
0.0507617515048591
-0.0108824749600296
-0.0340326456241865
0.0243393701893125
0.048765798966768
0.0471632793808968
-0.0163137688857966
0.0258219407043849
0.0152520285855999
-0.0470447208244339
0.0205153938122487
-0.00282669536518622
-0.0268165095249343
-0.048177040052774
-0.00948626777593229
-0.0859993810570329
0.0409739073276818
-0.0540017669307608
0.00297404169864086
0.040671635669269
-0.000168623956286126
0.0466019177295587
-0.0576434207202106
0.0636106959688201
0.0248335603610033
-0.0817339920994296
-0.0266821665656397
-0.00451078031920054
0.000843746201255231
0.0225113463503397
0.00470130831814271
-0.000960287823557816
0.0326014621859297
0.0629965567263306
0.0164275294794276
0.0193734786582447
-0.0419444863340714
-0.0182377519814084
-0.0305541225710231
0.00978235095717735
-0.0141115039459317
-0.0119140369688988
0.0352067560036784
0.0267767353079429
0.017247981123691
0.0328509562531911
-0.00274033203421113
-0.0200705737832132
-0.00341204683068409
-0.0126913069476746
0.00417833036946021
0.0560826922854912
0.0498837243066123
0.00295005188448111
-0.0216539015177565
0.0251598218335759
-0.035318499663149
-0.0152582170627677
0.0239411392742607
0.0424420839542584
-0.0378998036667379
-0.00489461734575651
-0.0239329338629326
-0.0440316001659695
0.018197977764417
-0.0275841835780462
-0.0191541628823108
-0.0158819522309211
0.0108474987058702
0.0381479072196635
0.0554877448943294
-0.0819451024640354
-0.0325980547374336
-0.0152198333601121
-0.0318159867958258
0.0454695985012186
0.034962059899249
0.0166530337325292
-0.0330730530577966
0.0140477399147806
-0.0445161944119964
0.0160245006015438
0.00867881950582896
-0.0739229086090157
0.0524218466447136
0.0297274824495919
0.0243585620406403
-0.0212508726398728
-0.0187943156699146
0.033623428269135
0.00867402154299701
0.0252605790530468
0.059239751828914
0.00697074473765489
0.000939705457894222
-0.0377606627446114
-0.0319311379037926
0.00101167490037347
0.00858286024918998
0.00592478884028988
-0.0957680333828823
-0.0316000784683881
0.0194646399520517
0.0662303836750646
-0.0204736026610969
0.000551070468506304
0.00568009273586045
-0.00420371069795576
0.113639054417559
-0.0554843374458333
-0.0672681341611015
0.00108364434285272
0.0382246746249747
0.00972477540319398
0.0142156686138988
0.0232742224406197
-0.019701130645153
-0.0343301193197674
-0.00392542885370269
-0.0330586591693008
0.0635387265263409
0.0191911560706306
-0.087035741028734
0.00623665642436661
-0.0539297974882816
-0.0341286048808255
0.0156358656121559
0.00356419112697066
0.019718931982145
0.0889871213870017
-0.0383748019871009
-0.0350929954100474
0.0748715147354059
0.00665407919074621
-0.00867061409450086
0.0447403081507623
-0.0129743867547597
-0.0123554495494381
-0.00272114018288333
0.0401774454975782
-0.0180506314309624
-0.0550573187537898
-0.000701197830632551
-0.00720723543075623
-0.00357997552980232
-0.0179834599513151
-0.0282894841143428
0.0150169284068344
-0.0449000314385524
0.0331868136514276
0.0327981786620397
-0.00474588049796607
0.00747932879784155
0.0669836638396807
-0.0111751506927786
0.00922578726867121
0.017531060930776
-0.0261208049143016
0.0177949488865332
-0.021130923569074
0.03772088852762
0.0863002622011099
0.0362335200497156
-0.0713272107169309
0.0393809836674746
-0.0298584179603904
-0.0203920372929538
-0.0718261988514537
0.0231014957786695
0.0282784976743431
0.0247615909185241
0.0505170554004296
0.0180012612883071
0.0724677353565991
-0.00950545962726011
0.0241378557503706
-0.0497651657501493
-0.0337543637799334
-0.0703004466708937
-0.0211932970858894
-0.0325932567746017
0.0432625355985218
0.0174446975998009
-0.0449336171783761
0.0226121035698106
-0.0322861871533569
-0.0839410550021264
-0.0446361434827952
-0.0479707276510002
0.0145179402723116
0.0479261554711768
-0.0378278342242587
-0.0578449351591525
0.0295739476389695
-0.0501825885165289
-0.0404331280420073
0.0229479609680471
-0.0434894303659592
-0.000187815807613938
-0.00764385004846364
-0.0184296704946864
0.00535383126328786
-0.00262997888907629
0.0126803205076749
0.0161204598581828
0.0176941916670623
-0.0276945367231811
-0.0286109476240835
0.0250110849857855
-0.0100668212785982
-0.0223544040912212
-0.042750544089839
-0.0228965738912315
-0.0196339591655057
-0.0160019013017199
-0.00254841352093313
0.000363949918060271
-0.0376886933021322
-0.0458212403022867
-0.00574385676701159
-0.0232324312894679
0.00616948494471931
-0.0569717059237377
-0.00860824057768552
0.0145179402723116
-0.0211884991230574
0.0194070643980683
0.0137022865908802
-0.0267829237851106
0.0118550709005796
-0.0424002928031067
-0.00089791430674249
0.00546418440842271
-0.00640597563782064
-0.0276369611691977
0.0686437589795353
0.0249247216548104
-0.0509310707183131
-0.00607011823958416
0.0423125389577958
0.0294683924566667
0.0502147837420168
0.00828538655360908
0.0257547692247376
0.0444620263065092
0.0196421645768338
-0.0436189753624219
-0.00230851537933564
-0.0404427239676712
-0.0643845584990998
-0.0301510936931393
0.00720584491642044
-0.0185544175283171
0.00880356653945966
0.00329070724554955
0.0297610681894156
-0.000154230067790292
0.0517693236995685
0.0484251436056996
-0.0186887604876117
-0.0226854635266257
-0.0565015055662066
-0.032079874751583
0.0137310743678719
0.0133328434528201
-0.0208718335761487
-0.0303813959090729
-0.0335528493409916
0.0673962886432284
0.0354850378479315
-0.0519098551360308
-0.0464881571359277
0.0635963020803243
0.00250863930394175
-0.0174029064486492
0.0195462053201949
-0.0361293553817485
0.0586160166607606
-0.000586046722665736
0.0116487584988058
-0.0181609845760972
0.0278658728707955
-0.0330490632436369
-0.0259240884381917
-0.0762451226196793
-0.00775420319359849
-0.0551964596759163
-0.0295609442648095
-0.0102683357175401
-0.053800252491819
0.0108427007430382
0.0220939235839601
-0.0189046688150494
0.0604296466112375
-0.0802610175100211
-0.0300167507338447
-0.038461165318076
0.0188217129325705
-0.0273634772877766
0.038858005718792
-0.0140395345034525
-0.0051249195616901
0.0108954783341897
-0.0468863880509796
0.00833816414476053
-0.0101627805352372
0.0153527858050709
0.0585056635156257
0.0142492543537224
-0.0318639664241453
0.0253085586813663
0.0101613900209014
-0.0121059554821768
0.0625455482201273
0.0223722054282132
0.0743389408610595
-0.00865142224317305
0.0393473979276509
0.0104780555678101
0.01067477204392
0.0829992637727285
0.0280721852725693
0.0180540388794585
0.00212960024021774
0.0154247552475501
0.00239828615880691
0.0968653763570629
-0.000763571347447891
0.0116967381271253
-0.00518249511567349
-0.0605126024937165
0.0987749655641789
-0.00792692985554866
-0.0346995624578275
0.088862374353371
-0.00135372077577767
-0.0241296503390425
-0.0145289267123113
-0.0454949788297142
-0.0357551142808564
-0.0742059884161007
-0.035227338369342
0.00209121653756213
-0.0368778375835326
0.0322128271965418
-5.82708111512911e-05
-0.0560936787254909
0.02152776396979
0.032961309398326
0.0169073257626225
-0.0253531308611897
0.0188361068210663
0.0789305912912353
0.0387236627594974
-0.0101915683122289
0.022866395599904
-0.00666506563074592
-0.036177335010068
0.0242290170441777
-0.0245950527337416
-0.0176524005159105
0.00418312833229217
-0.00566229139886845
-0.104385174629064
-0.0342917356171118
0.085335871671888
-0.0205119863637525
-0.0188806790008896
-0.0176380066274147
-0.0687603006018379
0.0295355639363139
0.0224489728335244
0.0160149046758799
-0.00784056652457357
0.00114121989683611
-0.00956303518124349
-0.0473853761855023
0.00226874116234429
-0.0473901741483343
0.0381862909223191
0.0876724795710475
0.0550271404624623
-0.00165119447135856
0.0190424192228401
-0.0453462419819237
-0.010177174423733
-0.0585166499556254
0.0208080695449976
0.0377016966762922
0.0692866859990165
-0.0375927340454932
-0.0757557304108204
0.0313539918496228
-0.104457144071543
-0.0426545848332
0.00757049009164859
-0.0171917960840434
-0.0094862677759323
-0.0188279014097382
-0.0219705670646652
-0.0882064439597297
-0.0149031678132034
0.00409196703848512
0.0520811912836452
0.0247999746211797
0.036387054860338
0.0324911090407949
-0.00442921495105739
-0.0698542361275224
-0.0170670490504127
0.001342734335778
0.0298810172602143
-0.0352513281835017
0.022962354856543
-0.00985571091399242
0.0467554525401811
-0.028754886509042
-0.0494293083519129
-0.0457252810456477
0.000920513606566432
0.0667821494007388
-0.0037431062660886
-0.0448760416243927
-9.18565509749406e-05
-0.0240528829337313
0.0254237097893331
-0.0461475017748593
-0.0392672230738436
0.0170608605732449
-0.00957263110690739
-0.0425106459482415
0.0254093159008373
0.0327406031080563
-0.0588860930936856
0.043435262260472
0.0551854732359166
-0.0054463830714307
-0.0248541427266669
0.0937706903304554
0.0234037674370823
-0.00912642056353608
-0.00519209104133739
0.0219451867361696
-0.013708475068048
0.0122293120014717
0.00556494162789365
-0.0080372830006835
-0.00175195169082951
-0.0120627738166892
-0.0561368603909784
-0.0677191426673048
-0.0109592423653408
0.0177757570352054
-0.0081620300343142
0.0652755890715067
0.0156118757979961
-0.102053364692736
0.0684950221317448
-0.0328379528790311
0.0436847563277334
-0.0382116712508147
0.0427251637613434
0.0594892458961754
0.0816558341797826
-0.0231844516611485
0.0325150988549547
0.0604680303138931
-0.0208958233903085
-0.0431775627818825
0.0707500646627612
0.04286430468347
0.0455799516463535
0.0563321863527526
0.0120182016368659
0.0752793415761216
-0.00297063425014471
0.0134240047466271
-0.01770038014423
0.0388819955329518
0.0505986207685728
0.0220171561786489
-0.0236450560930156
-0.00941909629628501
-0.0128688315724568
0.0781101396469719
0.0255772445999555
-0.0521977329059478
-0.0577105921998579
-0.0266821665656397
-0.00298023017580862
-0.0687603006018379
0.0417415813807938
-0.00735597227854665
0.00154424877471988
0.0132896617873325
0.036003217833782
0.0216717028547485
-0.0262071682452767
0.000949301383558119
-0.00905445112105682
-0.0262263600966045
-0.0691009559629063
0.0476046919614362
-0.0208238539478292
0.0887472232454042
0.0332779749452346
0.0943464458702894
0.0138078417731831
-0.009227177783007
0.0217628641485556
0.033623428269135
-0.00923197574583895
-0.0233283905461069
0.00437504684557015
0.00701392640314243
0.038104725554176
-0.0443530636757102
-0.0429904422314365
-0.0971882303811394
0.0513087192677013
0.0258939101468642
0.0504498839207823
0.00150106710923234
-0.0492469857642988
-0.0107769197777267
0.00803589248634771
-0.0211789031973935
0.0360128137594459
0.0113320929518971
-0.0107241421865753
0.00175056117649372
-0.0253915145638453
-0.0766337576090672
-0.0176907842185661
0.0450233879578473
0.0165906602157139
-0.0094478840732767
0.00164980395702276
0.00536342718895179
-0.0244367199602873
-0.00105144911736487
0.019147974405143
0.00188970209862025
-0.0166640201725289
-0.0342293621002965
-0.0202241085938355
-0.0175900269990952
-0.00127215540763455
-0.00852667520954237
-0.0122402984414714
-0.0621439098565794
0.0354946337735954
0.0207121102883586
-0.00568628121302821
0.000186425293278133
0.0532998738429604
-0.0265190358293534
-0.0646916281203446
0.0292188983894053
0.00856366839786216
-0.00715925580243672
-0.045327050130596
0.0753609069442647
-0.0434558446261356
-0.0211453174575699
-0.0736686165789223
0.047619085849932
0.00548337625975051
-0.0974857040767202
-0.0885039176553105
0.0210815534264187
-0.0175756331105994
0.0170896483502366
-0.0268165095249343
-0.0141978672769068
0.00760887379430421
-0.00672264118472932
-0.0885470993207981
-0.00162720465719881
-0.00602213861126467
0.066762957549411
-0.0603062900919426
-0.0403995423021837
-0.00457315383601588
-0.0720708949558831
0.00574726421550772
-0.0329099223215103
-0.00992288239363971
-0.0385715184632109
0.0178237366635249
0.00348262575882752
0.0223338217255576
-0.00873778557414816
-0.0184008827176947
0.0341751939948092
0.0439678361348184
-0.103358410583027
0.0618018639811751
-0.0212604685655366
0.0234901307680574
0.00241268004730275
-0.00145927595808058
0.0448266714817374
-0.00620925916171069
-0.0649795058902616
0.024766388881356
-0.0178635108805163
-0.0429808463057726
0.0230343242990222
-0.0183289132752154
-0.00583022009798668
-0.0606997230441625
0.0493463524694339
-0.00711607413694919
0.0307734383469569
-0.0261687845426211
0.00242707393579862
0.00325712150572589
-0.045226292911125
-0.0391424760402129
0.0201315567856927
-0.0553116107838831
0.0164275294794276
0.0158037943112741
0.035149180449695
0.00737377361553868
-0.00535522177762366
0.0551183017562693
0.026479261612362
-0.0760580020692332
-0.0320990666029108
-0.0153349844680789
0.00685559362968811
-0.0522265206829395
0.0563081965385928
0.0292716759805567
-0.0252331817903909
-0.00407416570149313
-0.0591595769751067
0.0632556467192558
-0.0473517904456787
-0.00816682799714616
-0.0230069270363663
-0.0498035494528049
-0.0411960041322873
0.0392178529311883
-0.00327290590855754
0.097623454484511
0.0162308130033177
-0.0317536132790105
-0.0366811211074227
0.000814958424263525
0.0205585754777362
-0.0169758877566056
0.00362656464378601
0.0936699331109845
-0.00829157503077683
0.0368140735523815
-0.046181087514683
-0.0183912867920308
0.0782396846434345
-0.00704890265730191
-0.0128544376839609
0.0254141138636692
-0.0306836675674857
0.0665278573706455
0.00152985488622403
0.0176414140759108
0.00643817086330849
0.000690211390632838
-0.0573987246157812
-0.0420980211446938
-0.0181226008734416
0.0437807155843723
-0.0350162280047362
0.0100030572474471
-0.0400732808296111
-0.00149286169790423
0.0383398257329415
-0.0632762290849194
-0.0210541561637628
-0.00447719457937689
-0.0119332288202266
-0.0485320893023383
0.0375961414939893
-0.0572020081396712
-0.014466553195496
-0.00718324561659648
-0.0074951132006732
0.0330044910638135
-0.0289180172453282
0.0217292784087319
0.0217820559998834
0.00468211646681494
-0.0482394135695893
0.0550223424996303
-0.0312882108843114
-0.0160402850043755
0.0098639163253205
0.0303176318779218
-0.0728913466001465
-0.0107913136662226
-0.0124706006574049
-0.0144473613441682
0.036866851143533
-0.0655216756902719
0.0194502460635558
-0.0360333961251095
0.0604152527227417
-0.039132880114549
0.0024078820844708
0.0264552717982023
-0.0180026518026429
-0.0859897851313689
-0.00927515741132651
0.0449754083295278
0.0223194278370617
0.00513312497301818
-0.0150950863264814
-0.000806753012935424
0.0086644256173331
-0.0288988253940005
0.020481808072425
-0.0182521458699042
0.00119879545081951
-0.0374583910861986
0.00738816750403451
0.0134096108581313
-0.0316240682825478
0.00520029645266549
0.0482284271295896
-0.00723122524491597
0.00400560370751003
-0.0558105989184058
0.0108570946315341
0.00328590928271759
-0.0425394337252332
0.0262105756937729
0.0168833359484628
-0.0369833927658356
-0.0173117451548421
-0.0427121603871834
-0.0118516634520835
0.0191815601449667
0.0351827661895186
-0.0402843911942169
-0.00391103496520684
0.0293148576460443
-0.000763571347447888
-0.000696399867800603
-0.0200945635973729
0.0594220744165281
0.0149209691501954
-0.0527351047431261
0.0183083309095518
0.0413529463914058
0.00725862250757187
-0.0402795932313849
-0.0767824944568576
-0.0231652598098207
0.0621377213794116
-0.0119572186343863
0.0259226979238559
-0.0530421743643709
0.00270535578005168
-0.0260968151001419
-0.00404057996166947
-0.0479131520970168
-0.00235649500765515
-0.00214538464304938
-0.000466097651867
0.00981113873416907
-0.0140347365406205
-0.0368250599923812
-0.0216251137407648
0.0121237568191688
0.0361807424585642
-0.00871859372282037
0.0131601167908699
0.0396976492143832
0.096951739688038
-0.00421330662361964
0.0167298011378404
-0.000130240253630537
0.0356337746957219
-0.00119538800232336
-0.00236129297048711
-0.0523992473448897
-0.0668699032460497
0.0672139660556143
-0.0141450896857554
0.0131841066050296
-0.0181849743902569
-0.0403419667482003
-0.0244319219974553
-0.000610036536825507
-0.078456983485208
0.0303752074319051
-0.041987667999559
0.00414954259246851
0.0394577510727858
-0.0284046352223096
-0.0316864417993632
-0.00796531355820425
0.00676923029871301
-0.054083332298904
0.0670748251334877
0.0737727812468894
0.00758008601731248
-0.0247821732841877
-0.0118852491919071
0.0179100999945
-0.00262038296341238
-0.00301861387846422
0.0144555667554963
0.0455031842410423
-0.0304293755373924
0.0688788591583008
-0.00171836595100586
0.0174111118599773
-0.00708728635995749
0.00427428962609922
0.0156838452404754
0.0257403753362418
0.0859548088772095
-0.0719029662567649
0.0401582536462504
-0.0434846324031273
-0.0167407875778401
0.0521099790606369
-0.0132334767476849
0.0765076200611007
0.0247759848070199
0.0420630448905344
-0.0811150548941081
0.0179388877714917
-0.0217930424398831
0.0217484702600597
-0.0656800084637262
0.0568119826359475
0.0473551978941748
0.00100207897470958
-0.0313313925497989
-0.0518618755077113
-0.00424689236344333
0.0213022597166884
0.0189224701520414
-0.0102107601635567
-0.0568325650016111
0.0596379827439658
-0.0120339860396975
-0.00824359540245736
0.00783917601023776
0.0139181949183179
-0.00510572771036229
0.0475039347419653
0.00392883630219883
-0.0169327060911181
-0.0401356543464264
0.0346070106496847
-0.0327947712135435
0.0350196354532324
-0.0578401371963205
0.0229527589308791
0.0267863312336068
-0.00808526262900299
-0.0043620434714101
-0.0398477765765095
0.0068555936296881
-0.0256889882594262
0.00582882958365089
-0.0384179836525885
0.00358338297829846
-0.00662188396525838
-0.040274795268553
0.0230391222618542
0.00646216067746823
0.00467731850398299
0.0120757771908493
0.0232262428123002
-0.00709208432278944
0.061907419163478
-0.078648901998486
0.0664942716308218
0.0223146298742298
-0.0183097214238877
-0.0557146396617669
0.022391397279541
0.000104859925135004
0.0154439470988779
0.00360737279245821
-0.0177291679212217
0.0734129340344932
0.0854222350028631
0.0222282665432547
0.026580018831833
0.0230391222618542
-0.00487542549442871
0.00950886707575623
-0.0675368200796907
0.0310853059310337
0.0384549768409083
-0.0024572522271261
0.0439150585436669
0.0270790069663557
0.0548448178748482
-0.0375207646030139
-0.0534931828705742
0.0562458230217775
0.0231878591096446
0.0711339016893171
-0.00464032531566318
-0.0268980748930774
-0.0167935651689916
-0.0112183323582661
0.00961922022089107
-0.0840322162959335
0.0241906333415221
-0.0153109946539191
-0.0093135411139821
-0.0683476757982902
0.0586591983262481
-0.00705370062013384
-0.0018766987244602
0.0767571141283621
-0.0536467176811966
0.0502723592960002
-0.00216937445720912
-0.0364556168543211
0.029818643743399
-0.0407929752544035
0.0656498301723987
-0.0442475084934073
-0.0232180374009721
0.0216525110034207
0.0593309131227211
0.0162739946688052
-0.107096023629115
-0.0379957629233769
0.0252989627557024
0.0196421645768338
-0.0143609980131931
0.0249535094318021
0.00611670735356788
-0.0527734884457817
-0.0116981286414611
-0.0566310505626692
-0.0451207377288221
-0.0204064311814496
0.00125157304197094
0.025529264971636
-0.015224631322944
-0.0170142714592612
0.0111977499926025
-0.00808046466617104
-0.010944848476845
-0.0934410214093867
0.00139071396409751
0.0329757032868218
0.00350181761015533
-0.0443242758987185
0.0193878725467405
0.0157702085714505
-0.00411734736698067
-0.0169327060911181
-0.00525446455815273
0.012574765325372
0.00413035074114072
-0.0478123948775458
-0.0726130647558934
0.0390595201577339
-0.0224455653850282
0.0214030169361593
-0.0151046822521453
-0.0714855434903852
0.0177517672210457
0.0552862304553875
-0.0308899799692595
0.0627182748820775
0.00416393648096437
-0.0178587129176844
-0.028083171712569
0.0484347395313635
0.020486606035257
-0.0062284510130385
0.0335226710496641
0.0133904190068035
-0.00194866816693943
-0.0249309101319781
0.0141868808369071
0.0303991972460649
-0.0284766046647889
0.0350340293417282
-0.0217690526257233
-0.0466896715748696
0.0901674202436612
0.0490248889596933
-0.039699039728719
-0.000629228388153296
0.00475888387212612
-0.0306692736789899
-0.0413639328314056
-0.00451078031920055
0.00578564791816333
-0.00987970072815217
-0.00612289583073561
0.00801670063501991
-0.00205422334924234
-0.0359998103852859
0.00206242876057044
-0.0216299117035968
0.0558044104412381
0.022199478766263
-0.0220233446558167
0.0720695044415473
-0.00755268875465659
0.104575702628006
-0.0171054327530683
0.0444092487153578
-0.0675368200796907
0.00932654448814217
-0.077794864614399
0.000647029725145298
0.0569223357810823
-0.00674663099888907
-0.0086658161316689
-0.031412957917942
-0.0260728252859821
0.0393138121878273
-0.0266293889744883
0.0365022059683048
-0.0663757130743589
0.0311380835221851
0.0530263899615393
-0.013511758591938
-0.00314336091209489
0.0169409115024462
0.0255244670088041
0.0984343102031104
0.0383686135099332
0.0212302902742092
0.0448794490728888
0.0735088932911322
-0.0213660237478396
0.0320257066460958
0.0919186766773229
0.0530263899615393
0.0474127734481582
0.015535108392685
0.0384261890639166
-0.0559689316918602
-0.0122019147388158
-0.0244223260717914
0.0154055633962223
0.0155543002440128
-0.0100380335016065
-0.038657881794186
0.0323663620071642
0.000426323434875638
-0.0679494448832384
0.028955010433648
-0.0745754315541608
-0.0265526215691771
-0.00770622356527899
-0.0326316404772572
-0.0289276131709921
-0.0334856778613443
-0.0459795730757411
-0.024081670710723
0.0258891121840323
0.00776720656775854
-0.0248733345779947
0.0333307525363861
-0.0447608905164259
0.0182987349838879
-0.0324829036294668
-0.0618944157893179
-0.0109496464396769
-0.0277233245001728
-0.0187031543761075
-0.0806304606480812
0.0526377549721513
-0.00784536448740553
0.017535858893608
-0.0130271643459111
-0.0294122074170191
-0.00199664779525894
0.0357537237665206
0.0553534019350348
0.0727987947920036
0.00168338969684642
0.0376585150108046
0.0766611548717231
0.0476670654782515
0.0103820963111711
0.0530983594040185
0.0610437858537271
-0.00831556484493659
0.0186873699732759
0.0790025607337145
0.000128849739294747
-0.00700572099181433
-0.0378854097782421
-0.0141450896857554
0.0287391021062103
-0.0171390184928919
0.00843412340139953
0.0466594932835421
-0.0622014854105627
0.00838134581024808
0.0154967246900294
-0.00921278389451117
-0.0246814160647167
0.0434592520746317
0.00492681257124436
-0.0325980547374336
0.0251838116477357
0.0194694379148837
-0.0682037369133317
0.0246272479592295
-0.0532820725059684
0.00803109452351576
0.0586591983262481
0.00798791285802821
0.0378312416727548
0.0139229928811499
0.0337673671540935
0.0488233745207514
-0.043705338693397
0.0493271606181061
-0.0735870512107792
0.0307542464956291
-0.0363020820436987
0.0598874768112272
0.0575220811350761
-0.0887198259827483
-0.014365795976025
-0.0364892025941447
0.0211679167573938
-0.0791814758728324
0.0284512243362933
0.00721544084208432
0.0451721248056377
-0.0109880301423325
0.0298810172602143
0.000680615464968962
-0.00910722871220828
0.0255484568229638
0.00358338297829847
0.00530585163496838
-0.0410232774703371
-0.022656675749634
0.0239939168654121
0.066954876062689
0.0384741686922361
0.0852782961179046
0.0203474651131304
0.0178477264776847
-0.0251084347567602
-0.00373830830325666
0.028005013792922
0.0137358723307038
-0.00979813536000902
0.0315651022142286
-0.00221735408552862
0.00963361410938694
0.0376633129736366
-0.047985121539496
-0.00847869558122288
-0.0883455848818562
0.000949301383558115
0.0269830477097167
-0.0380053588490408
-0.00555673621656556
0.0109290640740133
-0.0709097879505513
-0.0749976522833724
-0.0250172734629532
-0.0557194376245988
0.0478733778800254
-0.0141738774627471
-0.0136221117370729
0.0269302701185653
0.0307350546443013
0.0876292979055599
-0.00761026430863999
-0.0230597046275178
0.0568455683757712
0.0444284405666855
-0.0243791444063039
-0.0515260181094748
-0.00613728971923146
-0.00535522177762368
-0.0604166432370775
0.0332875708708985
0.0471968651207205
-0.047985121539496
0.00369853408626527
0.00674044252172131
-0.0304149816488965
-0.0164721016592509
0.0146426873059423
-0.0250988388310964
-0.0393104047393311
-0.0157572051972904
0.0414824913878685
0.0360176117222779
-0.0153925600220623
-0.0670954074991513
-0.0180026518026429
0.0250782564654327
-0.0636264803716518
0.0421733980356692
-0.0139051915441579
-0.00374790422892056
0.0500420570800666
0.0255580527486277
-0.0210541561637628
0.0232022529981404
-0.0281599391178802
-0.027037215815204
0.0621089336024199
-0.0515739977377943
0.0323087864531808
0.0621377213794116
0.0110730029589718
-0.0421507987358453
0.0532950758801285
-0.0101915683122289
0.0392370447825161
0.000287182512749083
-0.0338599189622363
-0.0152582170627677
-0.00805167688917937
-0.0369114233233563
0.0187785312670829
-0.0228198064859203
0.0289885961734717
-0.0206319354345513
-0.00477946623778972
0.0311620733363449
-0.0171054327530683
0.0470673201242578
0.0686965365706867
-0.00812844429449056
-0.0993665055068444
-0.00584461398648253
-0.0321230564170706
0.0153192000652472
0.00679322011287276
0.0398799718019973
0.000440717323371463
0.0524938160871928
-0.0310771005197056
0.0241858353786901
0.0317090410991871
0.0184426738688464
-0.0241920238558579
0.0230487181875181
0.0706445094804583
0.0985398653854133
0.0315794961027245
0.0062174645730388
0.0225881137556509
0.0287966776601937
-0.0301990733214588
-0.0178587129176844
0.0281393567522166
0.0245360866654225
0.00214399412871356
0.0385941177630348
0.052383462942058
-0.0344692602418939
0.0251214381309203
-0.106678600862736
-0.00265876666606798
0.0305575300195192
0.00488363090575681
0.0309893466743947
-0.0304197796117285
-0.0298632159232223
0.0436943522533973
0.0557708247014145
0.00456216739601617
0.0293724332000276
-0.0589052849450133
0.0503011470729919
-0.0345892093126927
-0.000398926172219722
0.0686533549051992
0.0238787657574454
-0.00193907224127555
0.00794952915537264
0.0380567459258565
-0.0423139294721316
-0.0715767047841923
-0.0269268626700691
0.0220603378441364
-0.00370472256343301
0.0141149113944279
-0.0460419465925564
0.0439294524321628
0.0960785104526232
-0.00947187388743645
0.0319729290549443
-0.0409081263623703
-0.00737516412987447
-0.0237793990523102
0.0312964162956395
-0.0226662716752979
0.0316562635080357
-0.0274354467302558
-0.0135501422945936
0.021057563612259
0.0309173772319154
0.00164500599419082
-0.0378662179269143
0.0331292380974442
0.0170608605732449
-0.0233475823974347
-0.0404043402650156
-0.0511949586740703
-0.000691601904968645
0.0116823442386294
-0.0539249995254496
-0.0134253952609629
-0.0257753515904012
-0.0343541091339271
0.00969598762620229
0.0913045374348333
0.0336762058602865
0.00157303655171157
0.0531031573668505
0.0241618455645304
-0.00447239661654494
-0.00725521505907572
-0.0101579825724052
-0.0564007483467356
0.0266951699397998
0.0403405762338645
-0.0297336709267597
-0.0265910052718327
0.00117480563665976
-0.00395421663069437
-0.0455765441978573
-0.00395421663069438
0.0190280253343443
-0.00698652914048655
0.0269062803044055
-0.0412199939464471
-0.0264326724983783
0.050291551147328
0.0277843075026523
0.0263545145787314
-0.017705178107062
-0.0800067254799278
0.0802596269956853
-0.0382404590278064
-0.0446073557058035
-0.00199664779525893
0.00984472447399272
-0.025612220854115
0.0315363144372369
-0.0356543570613855
-0.0624797672548158
-0.0213900135619993
0.0298378355947268
0.00200005524375507
0.00252303319243759
0.0182219675785767
0.0157270269059629
-0.00418931680945992
0.027530015472559
0.0162643987431413
0.0162883885573011
0.0440781892799532
-0.00363275312095376
-0.0184776501230059
-0.0349730463392487
0.0115144155395112
-0.012657721207851
0.0586256125864245
0.018102018507778
-0.0637368335167866
0.0207888776936698
-0.0303526081320812
0.0654147299936332
0.0569175378182504
-0.0825208580038694
-0.025516261597476
0.0340312551098507
-0.00493779901124407
0.0155447043183489
0.00837654784741613
0.00364095853228186
-0.0148407942963881
0.000575060282666046
-0.0607237128583222
-0.0208094600593334
-0.054654289875906
0.00350181761015532
0.0401198699435948
0.00783437804740583
-0.0333369410135538
0.026009061254831
-6.30687739832493e-05
-0.0258329271443846
0.0162068231891579
0.0477870145490503
0.0483723660145481
0.0231206876299973
0.00757528805448055
0.044097381131281
0.0566248620855015
-0.0410040856190093
0.0854942044453423
-0.0246190425479014
0.0139181949183179
0.0521099790606369
0.0465491401384073
-0.0529318212192361
-0.0302950325780978
0.0564953170890388
0.0131937025306935
-0.0125473680627162
-0.0376455116366446
0.0105164392704657
-0.070271658893902
0.0721414738840265
-0.00592617935462568
0.0157366228316268
-7.74626624790893e-05
0.0254668914548207
-0.159662504415955
0.00475408590929417
0.0463908073649529
0.00357858501546652
0.0221323072866157
-0.0305925062736787
0.000359151955228319
-0.000557258945674054
0.0593980846023684
0.0546481013987382
-0.0536707074953563
0.0702318846769106
0.0535061862447342
-0.0118756532662432
-0.0219753650274971
0.0179244938829959
-0.0135789300715853
-0.019322091581429
0.0166626296581931
0.0216333191520929
0.00849169895538292
0.0220459439556406
0.0261913838424451
0.0721750596238502
0.0238883616831093
-0.0117700980839403
-0.0112423221724259
0.00164500599419082
-0.0492038040988112
-0.0267157523054634
-0.0118420675264196
0.0110394172191482
0.0280481954584096
0.0455799516463535
-0.0362636983410431
0.00321873780307029
-0.0147256431884213
-0.0174796738539604
-0.0116165632733179
-0.0515404119979707
0.00760407583147225
-0.0270755995178596
-0.0177675516238773
0.0295643517133056
-0.0160546788928713
0.0401198699435948
-0.0271427709975069
0.0365357917081284
0.0043414611057465
-0.00205422334924232
-0.041704588192474
-0.0644517299787471
0.0212638760140328
0.0362431159753795
-0.00352239997581891
0.0489001419260626
-0.0878609906358293
-0.00745193153518566
-0.00796531355820426
-0.0309859392258985
-0.00920798593167921
-0.00350320812449112
0.00291646614465746
-0.052557580118344
0.00133793637294603
-0.0315520988400686
0.0250398727627772
-0.032751589548056
-0.0277809000541562
0.00467252054115103
0.0450617716605029
0.0710235485441823
0.0166530337325292
-0.0639911255468799
0.0425236493224015
-0.00853147317237433
0.0485450926764983
0.0231974550353085
-0.0452454847624528
0.0161252578210148
-0.0412487817234388
0.0229959405963666
0.0567783968961239
0.0481708515756063
-0.0256410086311067
-0.0153589742822386
-0.0831877748375104
-0.00788374819006112
-0.041320751165918
0.0724389475796074
0.0223242257998936
0.0412186034321113
0.0650117011157494
0.00467731850398298
0.0418519345259286
0.00813185174298671
-0.0654209184708009
0.00629423197834999
0.0458390416392788
0.0642152392856458
0.0386948749825058
0.0228472037485762
0.0127906736528098
-0.00290826073332936
0.0477006512180752
-0.0334616880471845
0.00614549513055955
0.00232631671632767
-0.0399197460189887
-0.0225031409390116
0.0515678092606266
0.0657601833175336
0.00971997744036203
-0.0050865358590345
0.0460309601525567
-0.045792452525295
-0.0284334229993013
-0.0528262660369332
0.0266232004973205
0.0437087461418931
-0.012849639721129
0.0499029161579401
0.0126995123590027
-0.0356543570613855
0.0779805946505092
0.0267191597539595
-0.00795571763254036
0.00755609620315274
0.0393665897789787
0.0220891256211281
-0.0689858048549395
-0.0316960377250271
-0.00322492628023804
-0.0271715587744986
-0.0121491371476643
0.0315555062885647
-0.0244079321832956
0.0307110648301416
-0.000230997473101485
-0.107834909905236
0.000891725829574728
-0.0648499608937989
0.0428739006091339
0.0960449247127995
-0.0542608569236861
-0.03445966431623
0.0266184025344886
-0.0305733144223509
0.0384261890639166
0.0221754889521032
0.0493847361720895
0.0213742291591677
-0.0171054327530683
0.0432961213383454
0.0114376481342
-0.0448952334757205
-0.0999230691953506
-0.00816682799714614
-0.0536946973095161
0.0259754755150073
-0.0112950997635773
0.0105404290846254
-0.0110552016219798
-0.0149991270698424
-0.0136413035884006
-0.029417005379851
0.0266375943858164
0.00776240860492658
-0.0200993615602049
-0.051698744771425
0.0243297742636486
-0.00504815215637889
-0.00709208432278944
-0.0312402312559919
0.0227752343060969
0.0375865455683254
-0.0182617417955682
0.00726821843323577
0.0448074796304096
-0.0395407069552647
0.00915861578902392
-0.037132129613626
-0.0198354736044476
-0.00805647485201131
0.0127906736528098
-0.0413591348685736
0.0213166536051842
-0.0493717327979295
-0.0265286317550173
0.0446251570427955
0.0123780488492621
0.064095290214847
0.0884449515869913
-0.0200513819318854
-0.0128880234237846
0.0722038474008419
0.043622382810918
0.0177277774068859
-0.033226587868419
-0.00769182967678314
0.0246032581450697
-0.0287644824347059
0.00362656464378601
0.012488401994397
-0.00949106573876423
0.00726821843323576
-0.0693744398443274
-0.0437293285075567
-0.028467008739125
0.0219068030335141
0.0469233812392994
0.0252557810902149
-0.0445113964491645
0.0622720643387062
-0.0310531107055458
0.0242290170441777
-0.0281743330063761
0.00898588912707373
-0.0715479170072006
-0.00202543557225065
0.0141532950970835
-0.0562855972387689
0.0109290640740133
0.0431953641188745
0.000148041590622537
-0.0239137420116048
-0.0127296906503302
0.00425989573760337
-0.0298776098117182
0.0441549566852644
-0.0965117176218345
0.0334650954956807
-0.03369678822595
-0.028462210776293
-0.0470974984155853
0.00339626242785243
0.0199204464210869
0.0381814929594872
-0.0237122275726629
-0.0238465705319575
0.014196476762571
0.0280625893469054
0.00976795706868151
-0.0292106929780772
0.00497479219956387
0.0199780219750703
-0.00465951716699098
-0.041229589872111
0.0227320526406094
0.00144828951808088
0.010861892594366
0.0212974617538564
0.0835606254240666
0.0142060726882349
-0.0529606089962278
-0.0257273719620817
-0.0267685298966148
-0.0426066052048805
-0.03389350470206
0.0570182950377214
-0.00798450540953206
0.00787276175006141
0.00719624899075652
0.0298522294832226
0.0651652359263718
-0.0449096273642163
0.0118646668262435
0.0121429486704966
0.0452968718392684
0.035720138026697
0.0244737131486071
-0.0537378789750036
-0.013708475068048
-0.0317248255020188
-0.00853147317237431
0.0196901442051533
-0.0702908507452298
-0.0162513953689813
-0.0203104719248106
0.00188010617295634
0.0103533085341794
-0.00299942202713641
0.0379224029665619
0.00217757986853723
0.00844371932706342
0.00940810985628531
-0.0051633032643457
-0.0125425700998842
-0.0121587330733282
-0.0246094466222375
-0.0749016930267334
0.0308310139009403
0.0265560290176732
0.0282113261946958
0.0373514453895599
-0.0473421945200148
-0.0326220445515934
-5.82708111512981e-05
0.0622000948962269
-0.0326988119569046
0.0464627768074322
0.0675978030821703
-0.00583022009798669
0.0407244132604205
0.0117063340527892
-0.00260598907491654
-0.0202576943336592
-0.0478555765430334
-0.00201104168375481
0.0350772110072158
0.022295438022902
-0.0826456050375001
0.00757528805448055
-0.0132382747105169
-0.0115062101281831
-0.0560648909484992
-0.0484889076368507
-0.0821610107914731
0.030672681127486
-0.0243455586664802
-0.0248541427266669
-0.0171438164557239
0.0273237030707852
0.000656625650809206
0.0378840192639063
0.0228472037485762
-0.0319791175321121
-0.0812541958162347
0.0131121371625504
0.0295595537504737
-0.00989889257947996
-0.0554075700405221
0.008865940056275
-0.0116309571618138
-0.0191685567708066
0.0156598554263157
0.0580498570465905
0.0341799919576412
0.0122053221873119
-0.0650226875557491
0.0441837444622561
0.0483051945349008
-0.00358957145546621
0.0556748654447755
-0.0705115570354995
-0.0754870444922312
-0.00870419983432451
-0.04988991278378
0.00937452411646165
-0.045888411781934
-0.0254922717833162
0.0253997199751734
0.0174255057484731
0.0037992913057362
0.0126083510651957
0.016868942059967
-0.036849049806541
0.0789066014770755
0.049053676736685
0.0842035524435479
-0.0406154506296214
-0.0403131789712086
0.0107851251890548
-0.00926556148566262
0.0330380768036372
-0.0446361434827952
-0.0118276736379237
-0.00413653921830847
0.0534965903190703
-0.00111382263418021
-0.00175674965366145
0.0224153870937007
0.00377050352874449
0.0799525573744405
-0.0247725773585238
-0.0406106526667895
0.00325232354289394
-0.0333753247162094
0.00299803151280062
0.000306374364076871
0.0502531674446724
-0.0408841365482106
0.0195893869856824
-0.0217114770717399
0.0164323274422595
0.0401342638320906
-0.0266245910116563
-0.00704410469446994
0.0108091150032146
0.0164179335537637
-0.0175180575566159
0.100502232183681
-0.0158387705654336
-0.0321998238223818
0.00849169895538293
-0.0341573926578172
0.000344758066732471
0.0158901576422492
-0.0419444863340715
-0.113390950864633
-0.0422371620668204
-0.0425730194650569
-0.118299266841718
0.0509200842783134
-0.0709193838762152
0.0334411056815209
0.0361183689417488
0.0296411191186168
-0.0502641538846721
0.0304183890973927
0.0170224768705893
-0.0412583776491026
0.00538261904027955
-0.0599032612140589
0.0167058113236807
0.0179532816599876
0.0429218802374534
-0.0155029131671971
-0.00073478357045619
-0.0138236261760147
-0.034080625252506
-0.030367002020577
0.0239027555716051
-0.0182617417955681
-0.0488775426262387
0.0269398660442292
-0.0522313186457714
0.0507953372446827
-0.0295945300046331
0.0441837444622561
-0.0427937257553265
-0.0562999911272647
0.0128962288351127
0.0135535497430898
-0.0134445871122907
0.0638457961475857
0.0042359059234436
0.0982999672438158
0.0123348671837746
0.0120134036740339
-0.0130271643459111
-0.0214859728186383
0.0204482223326014
0.00247985152695006
-4.38769226554538e-05
0.0441789464994242
0.00886594005627499
0.00243187189863056
-0.0329291141728381
-0.0379141975552338
-0.064941122187606
0.0846065813214317
-0.0339078985905558
0.00366974630927355
-0.0238465705319575
0.0167777807661599
0.0164707111449152
0.0362191261612198
-0.0431391790792269
-0.00983172109983267
0.016101268006855
0.0134815803006105
-0.0302614468382741
0.00756569212881665
0.0272325417769781
0.0157606126457866
0.00289247633049772
0.0353938765541244
0.0056177192190451
0.0553198161952112
0.0372027085417694
-0.0669898523168485
-0.0486040587448175
-0.0675032343398671
-0.00686178210685586
-0.0115973714219901
0.0426483963560322
-0.0597305345521087
0.0617394904643598
0.0299194009628699
0.02590830403536
-0.0669178828743692
-0.0185688114168129
-0.0289659968736477
-0.0240001053425799
0.0192919132901015
-0.00186710279879631
-0.0762547185453432
0.0125603714368762
-0.0160930625955269
-0.0107673238520628
-0.000725187644792291
0.0306822770531499
0.0188169149697385
0.0161252578210148
-0.00709688228562139
-0.0311154842223612
-0.0530517702900348
0.00429348147742702
-0.0133582237813156
0.00879397061379576
-0.00806127281484326
0.00804069044917967
0.0255964364512833
0.0210479676865951
0.0158805617165853
0.000536676580010458
-0.0269364585957331
0.0178621203661805
0.0100846226155902
-0.0454997767925461
-0.0313409884754628
-0.00727920487323547
0.0360416015364376
-0.0744506845205301
-0.0174364921884728
0.00526746793231278
-0.0389985371552544
-0.0660302597504585
0.0158373800510978
0.0098735122509844
0.0386564912798502
-0.044084377757121
-0.101952607473265
0.00915861578902392
-0.0284718067019569
0.0484203456428676
-0.00156483114038348
-0.0340566354383463
0.0152760183997597
0.00302202132696035
0.0178237366635249
-0.00204462742357843
-0.00316255276342269
-0.0659007147539959
-0.0355967815074021
0.0431281926392272
-0.0301606896188032
0.0432721315241857
0.040095880129435
0.0287295061805464
-0.00357997552980231
0.0350292313788962
0.0440637953914574
0.0514046785243403
-0.0335048697126721
0.0158373800510978
-0.0753958831984242
-0.0355008222507631
0.07561999693719
-0.0297816505550792
0.0453064677649323
-0.057221199990999
[truncated: 3,001 more rows]
