# Supplementary material for: The intrinsic time tracker: temporal context is embedded in entorhinal and hippocampal functional connectivity patterns
Source: Nat Commun. 2025 Oct 3;16:8817. doi: 10.1038/s41467-025-63633-6 (PMC12494713; doi:10.1038/s41467-025-63633-6)
Supplement: Supplementary file 4 — Source Data [file 41467_2025_63633_MOESM4_ESM.zip › SourceData/Fig5C_FemaleECNetworksplot.csv]

SeedMask	TemporalDriftScore
ERC_Yeo_DA_A	-0.23802
ERC_Yeo_DA_B	-0.13963
ERC_Yeo_DMN_C	-0.20586
ERC_Yeo_SMotor_A	-0.0981
ERC_Yeo_SMotor_B	-0.05211
ERC_Yeo_visual_A	-0.22207
ERC_Yeo_visual_B	-0.13389
ERC_Yeo_DMN_A	-0.16332
ERC_Yeo_DMN_B	-0.12112
ERC_Yeo_DMN_D	-0.17462
ERC_Yeo_LIM_A	-0.16971
ERC_Yeo_LIM_B	-0.18823
ERC_Yeo_Control_A	-0.13189
ERC_Yeo_Control_B	-0.14381
ERC_Yeo_Control_C	-0.05475
ERC_Yeo_VAN_A	-0.18849
ERC_Yeo_VAN_B	-0.14774
