# Supplementary material for: The intrinsic time tracker: temporal context is embedded in entorhinal and hippocampal functional connectivity patterns
Source: Nat Commun. 2025 Oct 3;16:8817. doi: 10.1038/s41467-025-63633-6 (PMC12494713; doi:10.1038/s41467-025-63633-6)
Supplement: Supplementary file 4 — Source Data [file 41467_2025_63633_MOESM4_ESM.zip › SourceData/Fig2B_MalepHPCplot.csv]

CorrelationZ	TimeInterval
0.87603547015456	2
1.11199041461429	3
1.10930757778486	4
1.10395275529943	5
1.04337142095743	6
1.17751111191264	7
1.15542269484838	8
0.900245741690809	9
0.902680331581753	10
1.02270928874314	10.5
0.880858056879505	11
0.954404025202189	11.5
0.75377180237638	12
0.795448358834425	12.5
1.08532305654943	13
0.75377180237638	13.5
1.04596855518269	14
0.495919838073262	14.5
0.78380686513505	15
1.23963227543428	15.5
0.74918000442868	16
0.701408586916081	16.5
0.665523176963629	17
0.852064313643904	17.5
0.907557051905401	18
0.854450966709859	18.5
0.719514056400687	19
1.02785586792127	19.5
0.74918000442868	20.5
0.590587787181831	21.5
1.02528101558256	22.5
0.623437720006142	23.5
1.00479353345045	24.5
1.00224630651126	25.5
0.478950415235542	26.5
0.726332729545599	27.5
0.623437720006142	28.5
0.616842129636009	29.5
1.05117256359655	1
1.35840287229499	2
1.34310442836948	3
1.28618051435353	4
1.15542269484838	5
1.2980107193276	6
0.880858056879505	8
1.12006083207559	9
0.90511743127603	9.5
0.97945468234856	10
1.08532305654943	10.5
0.703665684751166	11
0.797782795859823	11.5
1.15542269484838	12
0.699153204620157	12.5
1.05117256359655	13
0.740018949689618	13.5
0.939506688387301	14
1.28029507188557	14.5
0.76759308569351	15
0.797782795859823	15.5
0.65217310634964	16
0.840165162529776	16.5
1.01501271983282	17
0.868819494492582	17.5
0.751474957230474	18
1.25694640178886	18.5
0.793115979941202	19.5
0.804798546869925	20.5
1.04077751362551	21.5
0.542956901948784	22.5
1.00224630651126	23.5
1.09062821431989	24.5
0.441011396996724	25.5
0.969400557188104	26.5
0.674455047547793	27.5
0.612452292505779	28.5
0.873627768201227	1
0.912443900762097	2
0.909999204654675	3
0.914891151519732	4
0.814182251602706	5
0.897813650524105	6
0.605878237567604	7
0.883272962845482	8
0.527929194093005	8.5
0.654394194262712	9
0.779164422861874	9.5
0.432623660526647	10
0.645519131570691	10.5
0.909999204654675	11
0.380526159760912	11.5
0.58840894245798	12
0.577534944175688	12.5
0.636668576399475	13
0.871222446472449	13.5
0.536509218500686	14
0.525787163872488	14.5
0.424250882847139	15
0.579707068432391	15.5
0.835421236224625	16
0.744595742395987	16.5
0.599316864314515	17
0.823600068957381	17.5
0.54941562103586	18.5
0.508692858361443	19.5
0.632252349329572	20.5
0.255378958200174	21.5
0.649953571318671	22.5
0.67893070468748	23.5
0.380526159760912	24.5
0.619039208406224	25.5
0.399218991611212	26.5
0.438913042175704	27.5
1.04337142095743	1
1.01757515493194	2
0.885690291425438	3
1.0694904424803	4
1.1254595387043	5
0.740018949689618	6
0.80714130775937	7
0.76759308569351	7.5
0.809486172644095	8
0.892956920308132	8.5
0.455726942889053	9
0.665523176963629	9.5
1.04596855518269	10
0.474718701797088	10.5
0.847297860387204	11
0.47049115667881	11.5
0.663294217410264	12
0.989554911128957	12.5
0.577534944175688	13
0.616842129636009	13.5
0.430529076771381	14
0.67221966045399	14.5
0.847297860387204	15
0.724058047133933	15.5
0.575364144903562	16
0.892956920308132	16.5
0.641090818603892	17.5
0.500173059649783	18.5
0.854450966709859	19.5
0.523646312195052	20.5
0.797782795859823	21.5
0.835421236224625	22.5
0.47049115667881	23.5
0.776846199436592	24.5
0.472604410945793	25.5
0.447312218043665	26.5
1.05900315057306	1
1.20549009084223	2
1.14447332569596	3
1.20549009084223	4
0.852064313643904	5
0.969400557188104	6
0.939506688387301	6.5
1.00734377455516	7
1.09594739701773	7.5
0.612452292505779	8
0.790785650123861	8.5
1.23676262714893	9
0.67893070468748	9.5
0.912443900762097	10
0.740018949689618	10.5
1.00224630651126	11
1.01757515493194	11.5
0.78845736036427	12
0.885690291425438	12.5
0.776846199436592	13
0.929628942956383	13.5
0.951914318846587	14
0.699153204620157	14.5
0.717244732139006	15
1.16919789014933	15.5
0.912443900762097	16.5
0.92470592879944	17.5
0.87603547015456	18.5
0.581880524016016	19.5
0.951914318846587	20.5
0.981975384942349	21.5
0.575364144903562	22.5
0.994622575144062	23.5
0.804798546869925	24.5
0.592767995252323	25.5
0.951914318846587	1
1.04596855518269	2
1.03818681846646	3
0.856839917520407	4
0.959391715971426	5
0.825959924213546	5.5
0.895384047054841	6
1.01501271983282	6.5
0.776846199436592	7
0.883272962845482	7.5
0.966894133167768	8
0.685656508830788	8.5
1.04596855518269	9
0.676692059833501	9.5
0.92716612410042	10
1.16919789014933	10.5
0.76759308569351	11
0.758371203364668	11.5
0.459940242906429	12
0.864020658116664	12.5
0.90511743127603	13
0.830686182720307	13.5
0.740018949689618	14
1.02270928874314	14.5
0.67221966045399	15.5
0.658841057218991	16.5
1.00224630651126	17.5
0.500173059649783	18.5
0.80714130775937	19.5
0.93456249811011	20.5
0.491671007808977	21.5
0.804798546869925	22.5
0.577534944175688	23.5
0.667753732471236	24.5
1.01245335397714	1
0.974421908436726	2
0.828321958928198	3
1.01501271983282	4
0.868819494492582	4.5
0.951914318846587	5
1.1254595387043	5.5
0.67221966045399	6
0.902680331581753	6.5
1.10930757778486	7
0.641090818603892	7.5
0.837792085387503	8
0.735449560250635	8.5
0.966894133167768	9
1.04856893110191	9.5
0.74688693559725	10
0.793115979941202	10.5
0.774529962747236	11
0.852064313643904	11.5
0.989554911128957	12
0.797782795859823	12.5
0.696899530178496	13
1.08532305654943	13.5
0.800119300112113	14.5
0.835421236224625	15.5
0.769903414579773	16.5
0.405465108108164	17.5
0.92470592879944	18.5
0.868819494492582	19.5
0.493794876851052	20.5
0.895384047054841	21.5
0.751474957230474	22.5
0.654394194262712	23.5
1.00479353345045	1
0.954404025202189	2
1.00479353345045	3
0.837792085387503	3.5
0.92224834543012	4
1.10395275529943	4.5
0.605878237567604	5
0.765284708726368	5.5
1.18865262120292	6
0.555885539180796	6.5
0.976936861148302	7
0.542956901948784	7.5
0.71271138620631	8
1.10662836365635	8.5
0.67893070468748	9
0.67893070468748	9.5
0.555885539180796	10
0.818886858554424	10.5
0.976936861148302	11
0.883272962845482	11.5
0.696899530178496	12
0.989554911128957	12.5
0.710447348779171	13.5
0.605878237567604	14.5
1.09328604438544	15.5
0.58840894245798	16.5
0.937033257939335	17.5
0.999702080147939	18.5
0.594949573135946	19.5
0.71271138620631	20.5
0.54941562103586	21.5
0.656616842172491	22.5
0.74918000442868	1
1.03043386001157	2
0.821242383582748	2.5
1.02528101558256	3
1.00734377455516	3.5
0.663294217410264	4
0.717244732139006	4.5
1.11467689117192	5
0.643304212750041	5.5
0.961889725109149	6
0.67221966045399	6.5
0.840165162529776	7
1.01501271983282	7.5
0.786131101682196	8
0.75377180237638	8.5
0.643304212750041	9
0.786131101682196	9.5
0.976936861148302	10
0.730887508542792	10.5
0.703665684751166	11
1.12006083207559	11.5
0.81653348437862	12.5
0.774529962747236	13.5
0.87603547015456	14.5
0.536509218500686	15.5
0.951914318846587	16.5
1.01757515493194	17.5
0.498045897119592	18.5
0.897813650524105	19.5
0.67221966045399	20.5
0.597132527320357	21.5
0.800119300112113	1
0.897813650524105	1.5
0.900245741690809	2
0.93456249811011	2.5
0.726332729545599	3
0.756070548273931	3.5
0.888110053340188	4
0.621237736278695	4.5
0.873627768201227	5
0.594949573135946	5.5
0.730887508542792	6
0.941982801364672	6.5
0.665523176963629	7
0.649953571318671	7.5
0.504430717880143	8
0.835421236224625	8.5
0.835421236224625	9
0.735449560250635	9.5
0.68117098951323	10
0.797782795859823	10.5
0.665523176963629	11.5
0.623437720006142	12.5
0.954404025202189	13.5
0.532216813747308	14.5
0.849679948221558	15.5
0.885690291425438	16.5
0.612452292505779	17.5
0.603689712875285	18.5
0.562366821307313	19.5
0.724058047133933	20.5
0.614646493238224	0.5
0.956896486800098	1
1.04337142095743	1.5
0.621237736278695	2
0.756070548273931	2.5
1.05638965824576	3
0.495919838073262	3.5
0.78380686513505	4
0.742306416518029	4.5
0.740018949689618	5
0.999702080147939	5.5
0.656616842172491	6
0.696899530178496	6.5
0.478950415235542	7
0.779164422861874	7.5
1.09328604438544	8
0.883272962845482	8.5
0.740018949689618	9
1.01757515493194	9.5
0.721785158747474	10.5
0.634459714434319	11.5
0.790785650123861	12.5
0.335100964551691	13.5
0.80714130775937	14.5
0.861624753007965	15.5
0.547261478434488	16.5
0.630046474192002	17.5
0.430529076771381	18.5
0.740018949689618	19.5
0.929628942956383	0.5
0.949427355463583	1
1.00479353345045	1.5
0.793115979941202	2
0.880858056879505	2.5
0.897813650524105	3
1.0098970434864	3.5
0.438913042175704	4
0.868819494492582	4.5
1.05900315057306	5
0.756070548273931	5.5
0.656616842172491	6
0.793115979941202	6.5
0.833052605251155	7
0.744595742395987	7.5
0.699153204620157	8
0.78845736036427	8.5
0.793115979941202	9
0.769903414579773	10
0.643304212750041	11
0.954404025202189	12
0.701408586916081	13
0.890532259360635	14
0.949427355463583	15
0.555885539180796	16
0.656616842172491	17
0.811833150814921	18
0.740018949689618	19
1.09062821431989	0.5
0.71271138620631	1
0.762978275063285	1.5
1.12816447279787	2
0.733167621256109	2.5
1.04077751362551	3
0.774529962747236	3.5
0.902680331581753	4
1.01501271983282	4.5
0.802457880724696	5
0.772215704035638	5.5
0.676692059833501	6
0.859231176222216	6.5
0.969400557188104	7
0.758371203364668	7.5
0.804798546869925	8
1.05638965824576	8.5
0.847297860387204	9.5
0.742306416518029	10.5
0.912443900762097	11.5
0.560205121023887	12.5
0.949427355463583	13.5
0.946943122844423	14.5
0.683412921741563	15.5
0.868819494492582	16.5
0.663294217410264	17.5
0.859231176222216	18.5
0.823600068957381	0.5
0.852064313643904	1
1.0826756964053	1.5
0.690148677563689	2
1.02014067322661	2.5
0.80714130775937	3
0.919793362425357	3.5
1.05900315057306	4
0.81653348437862	4.5
0.769903414579773	5
0.705924505839486	5.5
0.92224834543012	6
1.01501271983282	6.5
0.825959924213546	7
0.765284708726368	7.5
1.04077751362551	8
0.823600068957381	9
0.769903414579773	10
1.04337142095743	11
0.562366821307313	12
0.964390526668566	13
1.00479353345045	14
0.683412921741563	15
0.825959924213546	16
0.728609213999187	17
0.871222446472449	18
0.701408586916081	0.5
0.54941562103586	1
0.81653348437862	1.5
0.890532259360635	2
0.534362415016718	2.5
0.779164422861874	3
0.946943122844423	3.5
0.75377180237638	4
0.601502590648827	4.5
0.590587787181831	5
0.811833150814921	5.5
0.692397274263085	6
0.605878237567604	6.5
0.726332729545599	7
0.641090818603892	7.5
0.590587787181831	8.5
0.634459714434319	9.5
0.90511743127603	10.5
0.506561224979533	11.5
0.699153204620157	12.5
0.837792085387503	13.5
0.476834034724742	14.5
0.519368120989105	15.5
0.714977178038627	16.5
0.779164422861874	17.5
0.742306416518029	0.5
0.54941562103586	1
0.90511743127603	1.5
0.581880524016016	2
0.756070548273931	2.5
0.98702548626127	3
0.625639166364321	3.5
0.623437720006142	4
0.466267736002705	4.5
0.821242383582748	5
0.779164422861874	5.5
0.78380686513505	6
0.703665684751166	6.5
0.804798546869925	7
0.498045897119592	8
0.517230769763251	9
0.80714130775937	10
0.351577226867063	11
0.717244732139006	12
0.740018949689618	13
0.504430717880143	14
0.599316864314515	15
0.512959526949692	16
0.592767995252323	17
0.641090818603892	0.5
0.90511743127603	1
0.612452292505779	1.5
0.795448358834425	2
1.09328604438544	2.5
0.728609213999187	3
0.762978275063285	3.5
0.647735582080447	4
0.76759308569351	4.5
1.04856893110191	5
0.835421236224625	5.5
0.740018949689618	6
1.05117256359655	6.5
0.868819494492582	7.5
0.625639166364321	8.5
0.873627768201227	9.5
0.579707068432391	10.5
0.976936861148302	11.5
0.914891151519732	12.5
0.685656508830788	13.5
0.800119300112113	14.5
0.627842082152179	15.5
0.647735582080447	16.5
0.762978275063285	0.5
0.603689712875285	1
0.758371203364668	1.5
0.809486172644095	2
0.762978275063285	2.5
0.854450966709859	3
0.895384047054841	3.5
0.75377180237638	4
0.649953571318671	4.5
0.390902753827967	5
0.502301331339442	5.5
0.751474957230474	6
0.756070548273931	7
0.701408586916081	8
0.708185057924486	9
0.636668576399475	10
0.828321958928198	11
0.676692059833501	12
0.417980916039995	13
0.579707068432391	14
0.897813650524105	15
0.65217310634964	16
0.614646493238224	0.5
0.878445562856431	1
1.20267325898385	1.5
0.78845736036427	2
0.797782795859823	2.5
0.510825623765991	3
0.92224834543012	3.5
0.864020658116664	4
0.854450966709859	4.5
0.793115979941202	5
0.969400557188104	5.5
0.674455047547793	6.5
0.579707068432391	7.5
1.14994023249001	8.5
0.564529802737852	9.5
1.04337142095743	10.5
1.03818681846646	11.5
0.515094573685567	12.5
0.864020658116664	13.5
0.54941562103586	14.5
0.944461608840851	15.5
0.844918040130274	0.5
0.571026496044654	1
0.636668576399475	1.5
0.811833150814921	2
0.584055317289261	2.5
0.742306416518029	3
0.776846199436592	3.5
0.424250882847139	4
0.478950415235542	4.5
0.92224834543012	5
0.575364144903562	6
0.866418901833982	7
0.601502590648827	8
0.392980551445919	9
0.658841057218991	10
0.654394194262712	11
0.517230769763251	12
0.818886858554424	13
0.719514056400687	14
0.760673776124369	15
0.859231176222216	0.5
0.809486172644095	1
0.742306416518029	1.5
0.779164422861874	2
0.804798546869925	2.5
0.737733333669887	3
0.555885539180796	3.5
0.710447348779171	4
1.01757515493194	4.5
0.730887508542792	5.5
0.939506688387301	6.5
0.703665684751166	7.5
0.508692858361443	8.5
0.786131101682196	9.5
0.821242383582748	10.5
0.485305897557895	11.5
0.937033257939335	12.5
0.885690291425438	13.5
0.703665684751166	14.5
0.719514056400687	0.5
0.781484641817632	1
0.53007240874826	1.5
1.0330150061823	2
1.04077751362551	2.5
1.00734377455516	3
0.868819494492582	3.5
1.10128073588194	4
0.78380686513505	5
0.558044695703382	6
1.17473598414091	7
0.455726942889053	8
0.954404025202189	9
1.08003179394801	10
0.498045897119592	11
0.71271138620631	12
0.510825623765991	13
0.793115979941202	14
0.756070548273931	0.5
0.68117098951323	1
0.726332729545599	1.5
0.781484641817632	2
0.547261478434488	2.5
0.474718701797088	3
0.912443900762097	3.5
0.63887894214223	4.5
0.818886858554424	5.5
0.674455047547793	6.5
0.521506633186325	7.5
0.740018949689618	8.5
0.724058047133933	9.5
0.405465108108164	10.5
0.758371203364668	11.5
0.818886858554424	12.5
0.71271138620631	13.5
0.608068171321369	0.5
0.842540477484935	1
0.769903414579773	1.5
0.468378933518734	2
0.476834034724742	2.5
0.907557051905401	3
0.833052605251155	4
0.758371203364668	5
0.685656508830788	6
0.447312218043665	7
0.786131101682196	8
0.719514056400687	9
0.38467433843909	10
0.76759308569351	11
0.69464755593518	12
0.592767995252323	13
0.58840894245798	0.5
0.575364144903562	1
0.275733802667108	1.5
0.42634269312972	2
0.733167621256109	2.5
0.74688693559725	3.5
0.828321958928198	4.5
0.445210979641586	5.5
0.560205121023887	6.5
0.733167621256109	7.5
0.564529802737852	8.5
0.409633517645344	9.5
0.632252349329572	10.5
1.0694904424803	11.5
0.500173059649783	12.5
0.878445562856431	0.5
0.696899530178496	1
0.71271138620631	1.5
0.994622575144062	2
0.71271138620631	3
0.765284708726368	4
0.919793362425357	5
0.476834034724742	6
0.856839917520407	7
0.900245741690809	8
0.508692858361443	9
0.699153204620157	10
0.665523176963629	11
0.76759308569351	12
0.907557051905401	0.5
0.76759308569351	1
1.02785586792127	1.5
0.730887508542792	2.5
0.645519131570691	3.5
0.895384047054841	4.5
0.409633517645344	5.5
0.954404025202189	6.5
0.895384047054841	7.5
0.512959526949692	8.5
0.710447348779171	9.5
0.540806455977927	10.5
0.844918040130274	11.5
0.776846199436592	0.5
0.719514056400687	1
0.445210979641586	2
0.265549544102778	3
0.890532259360635	4
0.235076598465241	5
0.730887508542792	6
0.744595742395987	7
0.38467433843909	8
0.40130017080888	9
0.210776895676998	10
0.65217310634964	11
0.703665684751166	0.5
0.534362415016718	1.5
0.466267736002705	2.5
0.75377180237638	3.5
0.349515153629784	4.5
0.735449560250635	5.5
0.737733333669887	6.5
0.45783309362548	7.5
0.489548225318706	8.5
0.438913042175704	9.5
0.612452292505779	10.5
0.828321958928198	1
0.944461608840851	2
0.802457880724696	3
0.545108574089606	4
0.984498981900688	5
0.971909811374657	6
0.53007240874826	7
1.02270928874314	8
0.818886858554424	9
0.835421236224625	10
0.742306416518029	1
0.649953571318671	2
0.538657230161155	3
0.769903414579773	4
0.765284708726368	5
0.498045897119592	6
0.67221966045399	7
0.726332729545599	8
0.573194664293894	9
0.53007240874826	1
0.430529076771381	2
0.740018949689618	3
0.74688693559725	4
0.361898791084943	5
0.929628942956383	6
1.07475429821422	7
0.510825623765991	8
0.540806455977927	1
0.892956920308132	2
1.12006083207559	3
0.547261478434488	4
0.608068171321369	5
0.512959526949692	6
0.828321958928198	7
0.510825623765991	1
0.53007240874826	2
0.844918040130274	3
0.551571007964609	4
0.661066846567802	5
0.521506633186325	6
0.941982801364672	1
0.46204839612349	2
0.804798546869925	3
0.71271138620631	4
0.80714130775937	5
0.523646312195052	1
0.733167621256109	2
0.65217310634964	3
0.804798546869925	4
0.42634269312972	1
0.397138665331611	2
0.547261478434488	3
0.840165162529776	1
0.625639166364321	2
0.521506633186325	1
