# Supplementary material for: The intrinsic time tracker: temporal context is embedded in entorhinal and hippocampal functional connectivity patterns
Source: Nat Commun. 2025 Oct 3;16:8817. doi: 10.1038/s41467-025-63633-6 (PMC12494713; doi:10.1038/s41467-025-63633-6)
Supplement: Supplementary file 4 — Source Data [file 41467_2025_63633_MOESM4_ESM.zip › SourceData/SuppFig4D_FemaleaHPCNetworksplot.csv]

SeedMask	TemporalDriftScore
aHPC_Yeo_LIM_B	-0.29004
aHPC_Yeo_DA_B	-0.27376
aHPC_Yeo_visual_B	-0.23491
aHPC_Yeo_DA_A	-0.22693
aHPC_Yeo_DMN_D	-0.21041
aHPC_Yeo_VAN_A	-0.20903
aHPC_Yeo_visual_A	-0.20899
aHPC_Yeo_VAN_B	-0.18717
aHPC_Yeo_SMotor_A	-0.15926
aHPC_Yeo_Control_A	-0.14778
aHPC_Yeo_DMN_A	-0.14176
aHPC_Yeo_SMotor_B	-0.13281
aHPC_Yeo_DMN_C	-0.10632
aHPC_Yeo_LIM_A	-0.08218
aHPC_Yeo_DMN_B	-0.07559
aHPC_Yeo_Control_B	-0.03134
aHPC_Yeo_Control_C	-0.00153
