# Supplementary material for: The intrinsic time tracker: temporal context is embedded in entorhinal and hippocampal functional connectivity patterns
Source: Nat Commun. 2025 Oct 3;16:8817. doi: 10.1038/s41467-025-63633-6 (PMC12494713; doi:10.1038/s41467-025-63633-6)
Supplement: Supplementary file 4 — Source Data [file 41467_2025_63633_MOESM4_ESM.zip › SourceData/Fig4D_MalealECplot.csv]

CorrelationZ	TimeInterval
0.343333327001158	1
0.302280871872934	2
0.306374205463933	3
0.220893831580194	4
0.106099418947897	5
0.267585284247464	6
0.397138665331611	7
0.40130017080888	8
0.491671007808977	9
0.359832969155352	10
0.395059186947048	10.5
0.285932290727993	11
0.261479700057757	11.5
0.390902753827967	12
0.162355695283521	12.5
0.150282203049338	13
0.322773392263051	13.5
0.302280871872934	14
0.363965377201411	14.5
0.174441006526241	15
0.424250882847139	15.5
0.281851152140988	16
0.162355695283521	16.5
0.322773392263051	17
0.212799406908766	17.5
0.453621785319525	18
0.296145569637692	18.5
0.226969368965965	19
0.390902753827967	19.5
0.172425929039731	20.5
0.124159252795659	21.5
0.34127416661662	22.5
0.226969368965965	23.5
0.330989015206682	24.5
0.265549544102778	25.5
0.287973745197031	26.5
0.212799406908766	27.5
0.126167096103526	28.5
0.318669643890614	29.5
0.823600068957381	1
0.802457880724696	2
0.92716612410042	3
0.579707068432391	4
0.68117098951323	5
0.683412921741563	6
1.00224630651126	7
0.577534944175688	8
0.669985891202681	9
0.603689712875285	9.5
0.586231454635312	10
0.714977178038627	10.5
0.534362415016718	11
0.214822351832138	11.5
0.705924505839486	12
0.58840894245798	12.5
0.335100964551691	13
0.144249608844547	13.5
0.765284708726368	14
0.656616842172491	14.5
0.374309940328369	15
0.636668576399475	15.5
0.420069999462683	16
0.146260177064843	16.5
0.636668576399475	17
0.45783309362548	17.5
0.237104597708253	18
0.468378933518734	18.5
-0.0440071007288324	19.5
0.449414428239956	20.5
0.451517615553149	21.5
0.374309940328369	22.5
0.386749652296809	23.5
0.411719037184464	24.5
0.38467433843909	25.5
0.53007240874826	26.5
0.251314428280906	27.5
0.343333327001158	28.5
0.818886858554424	1
0.919793362425357	2
0.512959526949692	3
0.981975384942349	4
0.793115979941202	5
0.989554911128957	6
0.710447348779171	7
0.823600068957381	8
0.674455047547793	8.5
0.804798546869925	9
0.737733333669887	9.5
0.669985891202681	10
0.304327222410535	10.5
0.964390526668566	11
0.468378933518734	11.5
0.298190050050196	12
0.368100861363296	12.5
0.941982801364672	13
0.730887508542792	13.5
0.374309940328369	14
0.551571007964609	14.5
0.339215722566964	15
0.368100861363296	15.5
0.795448358834425	16
0.705924505839486	16.5
0.198650696795283	17
0.597132527320357	17.5
-0.12215165940572	18.5
0.392980551445919	19.5
0.619039208406224	20.5
0.314568554636366	21.5
0.594949573135946	22.5
0.249282939517245	23.5
0.453621785319525	24.5
0.536509218500686	25.5
0.168396817325461	26.5
0.366032732344293	27.5
0.87603547015456	1
0.67221966045399	2
0.802457880724696	3
0.804798546869925	4
0.92470592879944	5
0.742306416518029	6
0.737733333669887	7
0.717244732139006	7.5
0.774529962747236	8
0.800119300112113	8.5
0.65217310634964	9
0.249282939517245	9.5
0.883272962845482	10
0.616842129636009	10.5
0.424250882847139	11
0.318669643890614	11.5
0.833052605251155	12
0.719514056400687	12.5
0.481067848851115	13
0.491671007808977	13.5
0.405465108108164	14
0.324826275230685	14.5
0.774529962747236	15
0.669985891202681	15.5
0.31251899559872	16
0.65217310634964	16.5
0.150282203049338	17.5
0.392980551445919	18.5
0.594949573135946	19.5
0.424250882847139	20.5
0.551571007964609	21.5
0.374309940328369	22.5
0.614646493238224	23.5
0.616842129636009	24.5
0.310470087461822	25.5
0.53007240874826	26.5
0.676692059833501	1
0.976936861148302	2
0.939506688387301	3
1.05638965824576	4
0.971909811374657	5
0.888110053340188	6
0.818886858554424	6.5
0.892956920308132	7
0.93456249811011	7.5
0.800119300112113	8
0.424250882847139	8.5
1.1363018100969	9
0.560205121023887	9.5
0.562366821307313	10
0.38467433843909	10.5
1.01501271983282	11
0.80714130775937	11.5
0.538657230161155	12
0.590587787181831	12.5
0.397138665331611	13
0.455726942889053	13.5
0.849679948221558	14
0.765284708726368	14.5
0.357767906583207	15
0.797782795859823	15.5
0.0540131277425531	16.5
0.493794876851052	17.5
0.663294217410264	18.5
0.290015795798001	19.5
0.634459714434319	20.5
0.273695830477041	21.5
0.575364144903562	22.5
0.504430717880143	23.5
0.184521777703557	24.5
0.608068171321369	25.5
0.536509218500686	1
0.491671007808977	2
0.579707068432391	3
0.481067848851115	4
0.485305897557895	5
0.619039208406224	5.5
0.551571007964609	6
0.525787163872488	6.5
0.464157558682312	7
0.267585284247464	7.5
0.545108574089606	8
0.449414428239956	8.5
0.296145569637692	9
0.233049080303613	9.5
0.737733333669887	10
0.417980916039995	10.5
0.413805440024383	11
0.290015795798001	11.5
0.390902753827967	12
0.42634269312972	12.5
0.438913042175704	13
0.430529076771381	13.5
0.455726942889053	14
0.536509218500686	14.5
0.0620198721261936	15.5
0.343333327001158	16.5
0.415892731270423	17.5
0.476834034724742	18.5
0.279811459019451	19.5
0.261479700057757	20.5
0.353640040243578	21.5
0.441011396996724	22.5
0.347453815751698	23.5
0.37638121355513	24.5
0.880858056879505	1
0.974421908436726	2
0.797782795859823	3
0.946943122844423	4
0.584055317289261	4.5
0.854450966709859	5
0.847297860387204	5.5
0.705924505839486	6
0.38467433843909	6.5
1.1254595387043	7
0.374309940328369	7.5
0.314568554636366	8
0.424250882847139	8.5
1.02528101558256	9
0.814182251602706	9.5
0.422159986680334	10
0.573194664293894	10.5
0.370169769118384	11
0.386749652296809	11.5
0.842540477484935	12
0.797782795859823	12.5
0.267585284247464	13
0.619039208406224	13.5
-0.126167096103526	14.5
0.43681563799224	15.5
0.696899530178496	16.5
0.345393208462422	17.5
0.667753732471236	18.5
0.190574698550675	19.5
0.542956901948784	20.5
0.623437720006142	21.5
0.237104597708253	22.5
0.434719179190237	23.5
0.90511743127603	1
0.964390526668566	2
0.769903414579773	3
0.658841057218991	3.5
0.772215704035638	4
0.840165162529776	4.5
0.772215704035638	5
0.296145569637692	5.5
1.03559932083938	6
0.571026496044654	6.5
0.515094573685567	7
0.378453285061857	7.5
0.878445562856431	8
0.849679948221558	8.5
0.481067848851115	9
0.579707068432391	9.5
0.508692858361443	10
0.273695830477041	10.5
0.866418901833982	11
0.756070548273931	11.5
0.235076598465241	12
0.656616842172491	12.5
0.245221492447525	13.5
0.343333327001158	14.5
0.645519131570691	15.5
0.333044641148945	16.5
0.744595742395987	17.5
0.265549544102778	18.5
0.814182251602706	19.5
0.506561224979533	20.5
0.150282203049338	21.5
0.536509218500686	22.5
0.868819494492582	1
0.92470592879944	2
0.756070548273931	2.5
0.78845736036427	3
0.873627768201227	3.5
0.847297860387204	4
0.405465108108164	4.5
1.0537794676295	5
0.674455047547793	5.5
0.558044695703382	6
0.269621575725262	6.5
0.941982801364672	7
0.902680331581753	7.5
0.547261478434488	8
0.811833150814921	8.5
0.453621785319525	9
0.296145569637692	9.5
1.07212067322113	10
0.683412921741563	10.5
0.24725196236626	11
0.790785650123861	11.5
0.130183548854838	12.5
0.397138665331611	13.5
0.523646312195052	14.5
0.2533464330441	15.5
0.610259520754178	16.5
0.374309940328369	17.5
0.568859633873775	18.5
0.608068171321369	19.5
0.21684573472722	20.5
0.498045897119592	21.5
0.821242383582748	1
0.790785650123861	1.5
0.92470592879944	2
0.797782795859823	2.5
0.961889725109149	3
0.415892731270423	3.5
0.976936861148302	4
0.545108574089606	4.5
0.861624753007965	5
0.562366821307313	5.5
0.756070548273931	6
0.989554911128957	6.5
0.568859633873775	7
0.521506633186325	7.5
0.459940242906429	8
0.506561224979533	8.5
0.93456249811011	9
0.840165162529776	9.5
0.415892731270423	10
0.87603547015456	10.5
0.269621575725262	11.5
0.359832969155352	12.5
0.74688693559725	13.5
0.190574698550675	14.5
0.871222446472449	15.5
0.308421825617005	16.5
0.71271138620631	17.5
0.397138665331611	18.5
0.184521777703557	19.5
0.687901758266883	20.5
0.665523176963629	0.5
0.946943122844423	1
0.710447348779171	1.5
0.717244732139006	2
0.251314428280906	2.5
0.971909811374657	3
0.438913042175704	3.5
0.281851152140988	4
0.3888257891042	4.5
0.888110053340188	5
0.728609213999187	5.5
0.487426523767456	6
0.502301331339442	6.5
0.29205844705158	7
0.38467433843909	7.5
0.849679948221558	8
0.758371203364668	8.5
0.304327222410535	9
0.667753732471236	9.5
-0.0620198721261936	10.5
0.366032732344293	11.5
0.641090818603892	12.5
0.300235149275382	13.5
0.705924505839486	14.5
0.226969368965965	15.5
0.46204839612349	16.5
0.510825623765991	17.5
0.0700286043604834	18.5
0.468378933518734	19.5
0.774529962747236	0.5
0.663294217410264	1
0.667753732471236	1.5
0.20875481386211	2
0.692397274263085	2.5
0.614646493238224	3
0.47049115667881	3.5
0.351577226867063	4
0.67221966045399	4.5
0.579707068432391	5
0.594949573135946	5.5
0.318669643890614	6
0.493794876851052	6.5
0.508692858361443	7
0.634459714434319	7.5
0.661066846567802	8
0.428435422707218	8.5
0.75377180237638	9
0.257412008149025	10
0.349515153629784	11
0.555885539180796	12
0.392980551445919	13
0.515094573685567	14
0.415892731270423	15
0.464157558682312	16
0.476834034724742	17
0.306374205463933	18
0.601502590648827	19
0.833052605251155	0.5
0.74918000442868	1
0.214822351832138	1.5
1.14994023249001	2
0.612452292505779	2.5
0.46204839612349	3
0.378453285061857	3.5
0.830686182720307	4
0.751474957230474	4.5
0.619039208406224	5
0.483186341108031	5.5
0.34127416661662	6
0.517230769763251	6.5
0.828321958928198	7
0.756070548273931	7.5
0.37638121355513	8
0.730887508542792	8.5
0.116130337841882	9.5
0.353640040243578	10.5
0.717244732139006	11.5
0.363965377201411	12.5
0.772215704035638	13.5
0.337157990119713	14.5
0.705924505839486	15.5
0.597132527320357	16.5
0.152293669080046	17.5
0.658841057218991	18.5
0.610259520754178	0.5
0.296145569637692	1
0.966894133167768	1.5
0.542956901948784	2
0.443110707724531	2.5
0.243191525386983	3
0.776846199436592	3.5
0.774529962747236	4
0.472604410945793	4.5
0.532216813747308	5
0.397138665331611	5.5
0.428435422707218	6
0.765284708726368	6.5
0.641090818603892	7
0.372239460479844	7.5
0.654394194262712	8
0.172425929039731	9
0.34127416661662	10
0.665523176963629	11
0.345393208462422	12
0.608068171321369	13
0.366032732344293	14
0.708185057924486	15
0.584055317289261	16
0.212799406908766	17
0.53007240874826	18
0.472604410945793	0.5
0.804798546869925	1
0.500173059649783	1.5
0.669985891202681	2
0.485305897557895	2.5
0.674455047547793	3
0.760673776124369	3.5
0.430529076771381	4
0.417980916039995	4.5
0.333044641148945	5
0.42634269312972	5.5
0.774529962747236	6
0.654394194262712	6.5
0.29205844705158	7
0.866418901833982	7.5
0.194611906858245	8.5
0.275733802667108	9.5
0.519368120989105	10.5
0.0540131277425531	11.5
0.75377180237638	12.5
0.128175193423998	13.5
0.428435422707218	14.5
0.300235149275382	15.5
0.116130337841882	16.5
0.504430717880143	17.5
0.397138665331611	0.5
0.192593107115784	1
0.370169769118384	1.5
0.198650696795283	2
0.390902753827967	2.5
0.37638121355513	3
0.214822351832138	3.5
0.3557035985491	4
0.152293669080046	4.5
0.257412008149025	5
0.441011396996724	5.5
0.235076598465241	6
0.178472225673002	6.5
0.324826275230685	7
0.0500104205746613	8
0.285932290727993	9
0.243191525386983	10
-0.0020000006666669	11
0.438913042175704	12
0.148271040422631	13
0.172425929039731	14
0.130183548854838	15
0.156317527912349	16
0.182504891655592	17
0.483186341108031	0.5
0.472604410945793	1
0.28389142787782	1.5
1.07212067322113	2
0.90511743127603	2.5
0.493794876851052	3
0.751474957230474	3.5
0.339215722566964	4
0.382599842575369	4.5
0.932094397047281	5
0.871222446472449	5.5
0.251314428280906	6
0.724058047133933	6.5
0.0020000006666669	7.5
0.449414428239956	8.5
0.721785158747474	9.5
0.259445587297159	10.5
0.828321958928198	11.5
0.210776895676998	12.5
0.756070548273931	13.5
0.625639166364321	14.5
0.146260177064843	15.5
0.459940242906429	16.5
0.468378933518734	0.5
0.257412008149025	1
0.468378933518734	1.5
0.601502590648827	2
0.417980916039995	2.5
0.472604410945793	3
0.430529076771381	3.5
0.330989015206682	4
0.500173059649783	4.5
0.395059186947048	5
0.324826275230685	5.5
0.485305897557895	6
0.5537276453102	7
0.347453815751698	8
0.445210979641586	9
0.395059186947048	10
0.491671007808977	11
0.545108574089606	12
0.68117098951323	13
0.498045897119592	14
0.320721183366804	15
0.65217310634964	16
0.255378958200174	0.5
0.361898791084943	1
0.581880524016016	1.5
0.46204839612349	2
0.40130017080888	2.5
0.328934082029189	3
0.31251899559872	3.5
0.555885539180796	4
0.407548876313709	4.5
0.308421825617005	5
0.586231454635312	5.5
0.339215722566964	6.5
0.20471192141066	7.5
0.368100861363296	8.5
0.0780395821289348	9.5
0.621237736278695	10.5
0.235076598465241	11.5
0.474718701797088	12.5
0.168396817325461	13.5
0.210776895676998	14.5
0.590587787181831	15.5
0.343333327001158	0.5
0.420069999462683	1
0.154305442653536	1.5
0.0300022503037987	2
0.296145569637692	2.5
0.502301331339442	3
0.357767906583207	3.5
0.472604410945793	4
0.322773392263051	4.5
0.434719179190237	5
0.0980785458509068	6
0.269621575725262	7
0.407548876313709	8
0.118137206016027	9
0.277772344022583	10
0.174441006526241	11
0.2533464330441	12
0.106099418947897	13
0.210776895676998	14
0.42634269312972	15
0.793115979941202	0.5
0.453621785319525	1
0.581880524016016	1.5
0.40130017080888	2
0.483186341108031	2.5
0.767593085693509	3
0.781484641817632	3.5
0.37638121355513	4
0.661066846567802	4.5
-0.14022934130865	5.5
0.506561224979533	6.5
0.669985891202681	7.5
0.37638121355513	8.5
0.663294217410264	9.5
0.150282203049338	10.5
0.536509218500686	11.5
0.58840894245798	12.5
0.249282939517245	13.5
0.453621785319525	14.5
0.40130017080888	0.5
0.67221966045399	1
0.500173059649783	1.5
0.395059186947048	2
0.917340968273857	2.5
0.663294217410264	3
0.28389142787782	3.5
0.630046474192002	4
0.188556676938947	5
0.451517615553149	6
0.687901758266883	7
0.245221492447525	8
0.719514056400687	9
0.374309940328369	10
0.724058047133933	11
0.517230769763251	12
0.226969368965965	13
0.623437720006142	14
0.3888257891042	0.5
0.300235149275382	1
0.420069999462683	1.5
0.581880524016016	2
0.525787163872488	2.5
0.243191525386983	3
0.623437720006142	3.5
0.170411200699039	4.5
0.245221492447525	5.5
0.430529076771381	6.5
0.333044641148945	7.5
0.489548225318706	8.5
0.339215722566964	9.5
0.351577226867063	10.5
0.407548876313709	11.5
0.269621575725262	12.5
0.545108574089606	13.5
0.275733802667108	0.5
0.0900608239181811	1
0.634459714434319	1.5
0.37638121355513	2
0.0680262208558565	2.5
0.296145569637692	3
0.14022934130865	4
0.405465108108164	5
0.361898791084943	6
0.20471192141066	7
0.472604410945793	8
0.335100964551691	9
0.428435422707218	10
0.449414428239956	11
0.172425929039731	12
0.263514350850728	13
0.2533464330441	0.5
0.483186341108031	1
0.403382207959155	1.5
0.330989015206682	2
0.361898791084943	2.5
0.273695830477041	3.5
0.302280871872934	4.5
0.366032732344293	5.5
0.372239460479844	6.5
0.265549544102778	7.5
0.382599842575369	8.5
0.485305897557895	9.5
0.337157990119713	10.5
0.361898791084943	11.5
0.3888257891042	12.5
0.411719037184464	0.5
0.495919838073262	1
0.573194664293894	1.5
0.621237736278695	2
0.0440071007288324	3
0.326879836929773	4
0.455726942889053	5
0.172425929039731	6
0.432623660526647	7
0.224943731818358	8
0.228995469882148	9
0.249282939517245	10
0.226969368965965	11
0.568859633873775	12
0.721785158747474	0.5
0.257412008149025	1
0.821242383582748	1.5
0.180488375712294	2.5
0.40130017080888	3.5
0.568859633873775	4.5
0.320721183366804	5.5
0.774529962747236	6.5
0.420069999462683	7.5
0.63887894214223	8.5
0.540806455977927	9.5
0.138219633747978	10.5
0.605878237567604	11.5
0.380526159760912	0.5
0.760673776124369	1
0.0380045736573616	2
0.318669643890614	3
0.641090818603892	4
0.320721183366804	5
0.649953571318671	6
0.249282939517245	7
0.5537276453102	8
0.43681563799224	9
0.20875481386211	10
0.455726942889053	11
0.424250882847139	0.5
0.182504891655592	1.5
0.233049080303613	2.5
0.333044641148945	3.5
0.310470087461822	4.5
0.251314428280906	5.5
0.206733157194706	6.5
0.241162056816888	7.5
0.226969368965965	8.5
0.304327222410535	9.5
0.335100964551691	10.5
0.235076598465241	1
0.20471192141066	2
0.521506633186325	3
0.162355695283521	4
0.667753732471236	5
0.277772344022583	6
0.40130017080888	7
0.392980551445919	8
0.222918554125725	9
0.603689712875285	10
-0.0160003413464411	1
0.0660239736663441	2
0.0820459937315306	3
0.104093891042633	4
0.3557035985491	5
0.53007240874826	6
0.154305442653536	7
0.200670695462151	8
0.395059186947048	9
0.34127416661662	1
0.390902753827967	2
0.337157990119713	3
0.28389142787782	4
0.233049080303613	5
0.372239460479844	6
0.296145569637692	7
0.353640040243578	8
0.392980551445919	1
0.614646493238224	2
0.281851152140988	3
0.599316864314515	4
0.443110707724531	5
0.214822351832138	6
0.58840894245798	7
0.180488375712294	1
0.420069999462683	2
0.455726942889053	3
0.623437720006142	4
0.449414428239956	5
0.368100861363296	6
0.218869559879558	1
0.512959526949692	2
0.443110707724531	3
0.060018009726253	4
0.508692858361443	5
0.45783309362548	1
0.449414428239956	2
0.294101703486115	3
0.506561224979533	4
0.512959526949692	1
0.259445587297159	2
0.669985891202681	3
0.302280871872934	1
0.468378933518734	2
0.285932290727993	1
