# Supplementary material for: The intrinsic time tracker: temporal context is embedded in entorhinal and hippocampal functional connectivity patterns
Source: Nat Commun. 2025 Oct 3;16:8817. doi: 10.1038/s41467-025-63633-6 (PMC12494713; doi:10.1038/s41467-025-63633-6)
Supplement: Supplementary file 4 — Source Data [file 41467_2025_63633_MOESM4_ESM.zip › SourceData/Fig2C_FemaleM1plot.csv]

CorrelationZ	TimeInterval
0.257412008149025	1
0.58840894245798	2
0.249282939517245	3
0.190574698550675	4
0.304327222410535	5
0.519368120989105	6
0.324826275230685	7
0.212799406908766	8
0.447312218043665	9
0.852064313643904	10
0.43681563799224	11
0.353640040243578	12
0.287973745197031	13
0.451517615553149	14
0.724058047133933	15
0.281851152140988	16
0.719514056400687	17
0.294101703486115	18
0.625639166364321	19
0.560205121023887	20
0.75377180237638	21
0.498045897119592	22
0.345393208462422	23
0.382599842575369	24
0.669985891202681	25
0.75377180237638	26
0.472604410945793	27
0.656616842172491	28
0.441011396996724	29
0.23102203888629	1
0.212799406908766	2
0.343333327001158	3
0.326879836929773	4
0.411719037184464	5
0.584055317289261	6
0.630046474192002	7
0.536509218500686	8
0.0880568553911828	9
0.735449560250635	10
0.226969368965965	11
0.40130017080888	12
0.40130017080888	13
0.287973745197031	14
0.453621785319525	15
0.47049115667881	16
0.23102203888629	17
0.060018009726253	18
0.38467433843909	19
0.403382207959155	20
0.417980916039995	21
0.434719179190237	22
0.277772344022583	23
0.168396817325461	24
0.306374205463933	25
0.54941562103586	26
0.0740337964314017	27
0.294101703486115	28
0.294101703486115	1
0.237104597708253	2
0.328934082029189	3
0.267585284247464	4
0.245221492447525	5
0.241162056816888	6
0.176456437341556	7
0.43681563799224	8
0.368100861363296	9
0.310470087461822	10
0.214822351832138	11
0.251314428280906	12
0.5537276453102	13
0.152293669080046	14
0.417980916039995	15
0.273695830477041	16
0.330989015206682	17
0.320721183366804	18
0.455726942889053	19
0.359832969155352	20
0.20875481386211	21
0.409633517645344	22
0.378453285061857	23
0.300235149275382	24
0.399218991611212	25
0.359832969155352	26
0.34127416661662	27
0.374309940328369	1
0.417980916039995	2
0.422159986680334	3
0.420069999462683	4
0.3557035985491	5
0.3888257891042	6
0.324826275230685	7
0.176456437341556	8
0.449414428239956	9
0.353640040243578	10
0.370169769118384	11
0.333044641148945	12
0.180488375712294	13
0.37638121355513	14
0.577534944175688	15
0.443110707724531	16
0.397138665331611	17
0.441011396996724	18
0.468378933518734	19
0.382599842575369	20
0.370169769118384	21
0.361898791084943	22
0.320721183366804	23
0.409633517645344	24
0.447312218043665	25
0.438913042175704	26
0.413805440024383	1
0.359832969155352	2
0.343333327001158	3
0.395059186947048	4
0.239133082375746	5
0.178472225673002	6
0.407548876313709	7
0.397138665331611	8
0.326879836929773	9
0.267585284247464	10
0.20269110225106	11
0.257412008149025	12
0.42634269312972	13
0.263514350850728	14
0.255378958200174	15
0.40130017080888	16
0.3557035985491	17
0.536509218500686	18
0.226969368965965	19
0.489548225318706	20
0.314568554636366	21
0.158329929002828	22
0.532216813747308	23
0.287973745197031	24
0.347453815751698	25
0.43681563799224	1
0.386749652296809	2
0.441011396996724	3
0.224943731818358	4
0.310470087461822	5
0.424250882847139	6
0.45783309362548	7
0.337157990119713	8
0.194611906858245	9
0.322773392263051	10
0.285932290727993	11
0.45783309362548	12
0.337157990119713	13
0.318669643890614	14
0.405465108108164	15
0.335100964551691	16
0.438913042175704	17
0.345393208462422	18
0.417980916039995	19
0.428435422707218	20
0.330989015206682	21
0.536509218500686	22
0.290015795798001	23
0.3557035985491	24
0.58840894245798	1
0.361898791084943	2
0.485305897557895	3
0.481067848851115	4
0.466267736002705	5
0.464157558682312	6
0.430529076771381	7
0.415892731270423	8
0.42634269312972	9
0.273695830477041	10
0.621237736278695	11
0.306374205463933	12
0.510825623765991	13
0.515094573685567	14
0.489548225318706	15
0.590587787181831	16
0.441011396996724	17
0.40130017080888	18
0.54941562103586	19
0.508692858361443	20
0.502301331339442	21
0.487426523767456	22
0.45783309362548	23
0.487426523767456	1
0.551571007964609	2
0.487426523767456	3
0.619039208406224	4
0.500173059649783	5
0.597132527320357	6
0.558044695703382	7
0.519368120989105	8
0.198650696795283	9
0.71271138620631	10
0.298190050050196	11
0.441011396996724	12
0.623437720006142	13
0.455726942889053	14
0.690148677563689	15
0.573194664293894	16
0.54941562103586	17
0.579707068432391	18
0.438913042175704	19
0.608068171321369	20
0.434719179190237	21
0.756070548273931	22
0.395059186947048	1
0.224943731818358	2
0.627842082152179	3
0.491671007808977	4
0.403382207959155	5
0.357767906583207	6
0.28389142787782	7
0.455726942889053	8
0.594949573135946	9
0.420069999462683	10
0.265549544102778	11
0.476834034724742	12
0.500173059649783	13
0.534362415016718	14
0.420069999462683	15
0.45783309362548	16
0.40130017080888	17
0.320721183366804	18
0.551571007964609	19
0.261479700057757	20
0.349515153629784	21
0.382599842575369	1
0.483186341108031	2
0.382599842575369	3
0.413805440024383	4
0.502301331339442	5
0.347453815751698	6
0.298190050050196	7
0.581880524016016	8
0.345393208462422	9
0.485305897557895	10
0.515094573685567	11
0.485305897557895	12
0.590587787181831	13
0.562366821307313	14
0.372239460479844	15
0.42634269312972	16
0.472604410945793	17
0.478950415235542	18
0.443110707724531	19
0.411719037184464	20
0.407548876313709	1
0.47049115667881	2
0.37638121355513	3
0.451517615553149	4
0.676692059833501	5
0.174441006526241	6
0.71271138620631	7
0.269621575725262	8
0.645519131570691	9
0.545108574089606	10
0.608068171321369	11
0.555885539180796	12
0.345393208462422	13
0.476834034724742	14
0.735449560250635	15
0.627842082152179	16
0.46204839612349	17
0.701408586916081	18
0.551571007964609	19
0.485305897557895	1
0.472604410945793	2
0.392980551445919	3
0.417980916039995	4
0.472604410945793	5
0.728609213999187	6
0.214822351832138	7
0.245221492447525	8
0.560205121023887	9
0.483186341108031	10
0.597132527320357	11
0.453621785319525	12
0.641090818603892	13
0.478950415235542	14
0.366032732344293	15
0.78380686513505	16
0.302280871872934	17
0.441011396996724	18
0.476834034724742	1
0.411719037184464	2
0.411719037184464	3
0.249282939517245	4
0.645519131570691	5
0.357767906583207	6
0.508692858361443	7
0.562366821307313	8
0.46204839612349	9
0.634459714434319	10
0.382599842575369	11
0.603689712875285	12
0.601502590648827	13
0.353640040243578	14
0.571026496044654	15
0.493794876851052	16
0.510825623765991	17
0.382599842575369	1
0.399218991611212	2
0.190574698550675	3
0.562366821307313	4
0.318669643890614	5
0.449414428239956	6
0.521506633186325	7
0.378453285061857	8
0.571026496044654	9
0.37638121355513	10
0.455726942889053	11
0.534362415016718	12
0.361898791084943	13
0.502301331339442	14
0.42634269312972	15
0.592767995252323	16
0.478950415235542	1
0.164369068785936	2
0.621237736278695	3
0.328934082029189	4
0.493794876851052	5
0.547261478434488	6
0.545108574089606	7
0.525787163872488	8
0.368100861363296	9
0.380526159760912	10
0.449414428239956	11
0.343333327001158	12
0.455726942889053	13
0.485305897557895	14
0.519368120989105	15
0.0920649731765817	1
0.621237736278695	2
0.357767906583207	3
0.515094573685567	4
0.540806455977927	5
0.592767995252323	6
0.485305897557895	7
0.333044641148945	8
0.453621785319525	9
0.605878237567604	10
0.534362415016718	11
0.478950415235542	12
0.508692858361443	13
0.68117098951323	14
0.409633517645344	1
0.322773392263051	2
0.108105160049429	3
0.320721183366804	4
0.359832969155352	5
0.192593107115784	6
0.261479700057757	7
0.144249608844547	8
0.156317527912349	9
0.3557035985491	10
0.428435422707218	11
0.0800427076735365	12
0.420069999462683	1
0.636668576399475	2
0.735449560250635	3
0.730887508542792	4
0.78380686513505	5
0.43681563799224	6
0.645519131570691	7
0.804798546869925	8
0.573194664293894	9
0.724058047133933	10
0.630046474192002	11
0.760673776124369	12
0.3888257891042	1
0.347453815751698	2
0.472604410945793	3
0.316618769191821	4
0.464157558682312	5
0.24725196236626	6
0.372239460479844	7
0.447312218043665	8
0.366032732344293	9
0.314568554636366	10
0.343333327001158	11
0.573194664293894	1
0.577534944175688	2
0.643304212750041	3
0.413805440024383	4
0.483186341108031	5
0.721785158747474	6
0.504430717880143	7
0.392980551445919	8
0.742306416518029	9
0.575364144903562	10
0.621237736278695	1
0.65217310634964	2
0.487426523767456	3
0.599316864314515	4
0.65217310634964	5
0.594949573135946	6
0.661066846567802	7
0.584055317289261	8
0.643304212750041	9
0.641090818603892	1
0.368100861363296	2
0.472604410945793	3
0.564529802737852	4
0.564529802737852	5
0.551571007964609	6
0.632252349329572	7
0.430529076771381	8
0.46204839612349	1
0.760673776124369	2
0.658841057218991	3
0.453621785319525	4
0.772215704035638	5
0.703665684751166	6
0.621237736278695	7
0.322773392263051	1
0.485305897557895	2
0.515094573685567	3
0.432623660526647	4
0.339215722566964	5
0.407548876313709	6
0.566694071519019	1
0.294101703486115	2
0.714977178038627	3
0.590587787181831	4
0.654394194262712	5
0.592767995252323	1
0.493794876851052	2
0.737733333669887	3
0.74918000442868	4
0.487426523767456	1
0.37638121355513	2
0.481067848851115	3
0.382599842575369	1
0.558044695703382	2
0.540806455977927	1
