# Supplementary material for: The intrinsic time tracker: temporal context is embedded in entorhinal and hippocampal functional connectivity patterns
Source: Nat Commun. 2025 Oct 3;16:8817. doi: 10.1038/s41467-025-63633-6 (PMC12494713; doi:10.1038/s41467-025-63633-6)
Supplement: Supplementary file 4 — Source Data [file 41467_2025_63633_MOESM4_ESM.zip › SourceData/Fig4D_MalepmECplot.csv]

CorrelationZ	TimeInterval
1.38942229610685	1
1.19986068945236	2
1.26858250744026	3
1.16643488500687	4
0.939506688387301	5
1.30693608270798	6
1.08532305654943	7
1.01245335397714	8
0.864020658116664	9
1.2224817703809	10
0.878445562856431	10.5
0.956896486800098	11
1.05638965824576	11.5
1.14720484390497	12
0.895384047054841	12.5
1.03559932083938	13
0.742306416518029	13.5
1.02014067322661	14
0.795448358834425	14.5
0.864020658116664	15
0.981975384942349	15.5
0.804798546869925	16
1.03818681846646	16.5
0.5537276453102	17
0.939506688387301	17.5
1.06686359035353	18
0.92470592879944	18.5
0.63887894214223	19
0.717244732139006	19.5
0.708185057924486	20.5
0.871222446472449	21.5
0.797782795859823	22.5
0.491671007808977	23.5
1.13358559070577	24.5
0.981975384942349	25.5
0.571026496044654	26.5
0.790785650123861	27.5
0.498045897119592	28.5
0.744595742395987	29.5
1.31590740791676	1
1.38629436111989	2
1.39255612234387	3
1.09062821431989	4
1.1254595387043	6
1.03043386001157	7
0.971909811374657	8
1.35533213551592	9
0.87603547015456	9.5
1.03559932083938	10
1.08003179394801	10.5
1.19424825443394	11
1.13087315088633	11.5
1.10930757778486	12
0.835421236224625	12.5
1.08797389046305	13
1.01757515493194	13.5
0.87603547015456	14
1.08797389046305	14.5
0.78380686513505	15
1.1254595387043	15.5
0.476834034724742	16
0.951914318846587	16.5
1.05117256359655	17
0.976936861148302	17.5
0.692397274263085	18
0.756070548273931	18.5
0.710447348779171	19.5
0.892956920308132	20.5
0.847297860387204	21.5
0.478950415235542	22.5
1.20267325898385	23.5
1.0537794676295	24.5
0.489548225318706	25.5
0.797782795859823	26.5
0.605878237567604	27.5
0.751474957230474	28.5
1.21963892107034	1
1.14994023249001	2
0.994622575144062	3
1.29208566262928	4
0.956896486800098	5
0.776846199436592	6
0.895384047054841	7
1.25115654244709	8
0.765284708726368	8.5
0.811833150814921	9
1.01757515493194	9.5
1.12006083207559	10
1.08003179394801	10.5
0.997160840841702	11
0.603689712875285	11.5
0.90511743127603	12
0.956896486800098	12.5
0.81653348437862	13
0.885690291425438	13.5
0.603689712875285	14
0.984498981900688	14.5
0.489548225318706	15
0.833052605251155	15.5
0.956896486800098	16
0.833052605251155	16.5
0.586231454635312	17
0.610259520754178	17.5
0.483186341108031	18.5
0.93456249811011	19.5
0.643304212750041	20.5
0.333044641148945	21.5
0.97945468234856	22.5
0.890532259360635	23.5
0.349515153629784	24.5
0.584055317289261	25.5
0.590587787181831	26.5
0.612452292505779	27.5
1.20831120592453	1
1.07212067322113	2
1.32191418057326	3
1.13902182700599	4
1.00479353345045	5
0.909999204654675	6
1.16919789014933	7
0.912443900762097	7.5
0.969400557188104	8
1.02785586792127	8.5
1.09594739701773	9
0.966894133167768	9.5
1.08532305654943	10
0.811833150814921	10.5
1.0826756964053	11
0.883272962845482	11.5
0.941982801364672	12
1.07212067322113	12.5
0.760673776124369	13
1.14174565948569	13.5
0.38467433843909	14
0.871222446472449	14.5
1.05638965824576	15
0.912443900762097	15.5
0.740018949689618	16
0.760673776124369	16.5
0.696899530178496	17.5
0.837792085387503	18.5
0.737733333669887	19.5
0.614646493238224	20.5
1.07739133318522	21.5
0.974421908436726	22.5
0.634459714434319	23.5
0.762978275063285	24.5
0.58840894245798	25.5
0.751474957230474	26.5
1.0330150061823	1
1.28618051435353	2
1.04077751362551	3
0.830686182720307	4
0.883272962845482	5
1.16092086200682	6
0.847297860387204	6.5
0.956896486800098	7
1.02270928874314	7.5
1.08797389046305	8
0.984498981900688	8.5
1.03559932083938	9
0.676692059833501	9.5
0.966894133167768	10
0.946943122844423	10.5
0.900245741690809	11
0.951914318846587	11.5
0.69464755593518	12
1.04856893110191	12.5
0.476834034724742	13
0.897813650524105	13.5
0.932094397047281	14
0.868819494492582	14.5
0.663294217410264	15
0.758371203364668	15.5
0.612452292505779	16.5
0.837792085387503	17.5
0.692397274263085	18.5
0.392980551445919	19.5
0.997160840841702	20.5
0.873627768201227	21.5
0.420069999462683	22.5
0.65217310634964	23.5
0.555885539180796	24.5
0.67221966045399	25.5
1.04596855518269	1
0.856839917520407	2
0.649953571318671	3
0.880858056879505	4
1.02014067322661	5
0.726332729545599	5.5
0.756070548273931	6
0.835421236224625	6.5
0.871222446472449	7
0.760673776124369	7.5
0.854450966709859	8
0.654394194262712	8.5
0.890532259360635	9
0.835421236224625	9.5
0.888110053340188	10
0.864020658116664	10.5
0.579707068432391	11
0.941982801364672	11.5
0.318669643890614	12
0.717244732139006	12.5
0.774529962747236	13
0.762978275063285	13.5
0.649953571318671	14
0.65217310634964	14.5
0.500173059649783	15.5
0.776846199436592	16.5
0.65217310634964	17.5
0.45783309362548	18.5
0.804798546869925	19.5
0.830686182720307	20.5
0.368100861363296	21.5
0.534362415016718	22.5
0.632252349329572	23.5
0.632252349329572	24.5
1.24826857890753	1
0.929628942956383	2
0.984498981900688	3
1.36147919200017	4
0.974421908436726	4.5
1.01245335397714	5
1.23963227543428	5.5
1.259848344353	6
1.07739133318522	6.5
1.18865262120292	7
0.811833150814921	7.5
1.05638965824576	8
1.00479353345045	8.5
1.14720484390497	9
1.07739133318522	9.5
0.69464755593518	10
1.25404914230611	10.5
0.519368120989105	11
0.939506688387301	11.5
1.11467689117192	12
1.03043386001157	12.5
0.760673776124369	13
0.818886858554424	13.5
0.751474957230474	14.5
1.05638965824576	15.5
0.804798546869925	16.5
0.525787163872488	17.5
1.13902182700599	18.5
1.07475429821422	19.5
0.594949573135946	20.5
0.769903414579773	21.5
0.619039208406224	22.5
0.868819494492582	23.5
0.837792085387503	1
0.954404025202189	2
1.04596855518269	3
0.888110053340188	3.5
0.900245741690809	4
0.976936861148302	4.5
1.06686359035353	5
0.811833150814921	5.5
1.13902182700599	6
0.852064313643904	6.5
0.971909811374657	7
0.78845736036427	7.5
0.92224834543012	8
0.92224834543012	8.5
0.774529962747236	9
1.18029031968238	9.5
0.413805440024383	10
0.842540477484935	10.5
1.0537794676295	11
0.897813650524105	11.5
0.751474957230474	12
0.767593085693509	12.5
0.708185057924486	13.5
0.861624753007965	14.5
0.769903414579773	15.5
0.699153204620157	16.5
0.929628942956383	17.5
0.956896486800098	18.5
0.830686182720307	19.5
0.692397274263085	20.5
0.547261478434488	21.5
0.833052605251155	22.5
0.491671007808977	1
0.74918000442868	2
0.67893070468748	2.5
0.809486172644095	3
0.776846199436592	3.5
0.92224834543012	4
0.730887508542792	4.5
0.793115979941202	5
0.724058047133933	5.5
0.844918040130274	6
0.551571007964609	6.5
0.654394194262712	7
0.786131101682196	7.5
0.665523176963629	8
0.840165162529776	8.5
0.547261478434488	9
0.717244732139006	9.5
0.78845736036427	10
0.744595742395987	10.5
0.491671007808977	11
0.658841057218991	11.5
0.614646493238224	12.5
0.498045897119592	13.5
0.47049115667881	14.5
0.573194664293894	15.5
1.03043386001157	16.5
0.721785158747474	17.5
0.58840894245798	18.5
0.790785650123861	19.5
0.405465108108164	20.5
0.608068171321369	21.5
1.02785586792127	1
0.842540477484935	1.5
0.800119300112113	2
0.818886858554424	2.5
0.864020658116664	3
0.703665684751166	3.5
0.92470592879944	4
0.719514056400687	4.5
0.912443900762097	5
0.833052605251155	5.5
0.804798546869925	6
0.878445562856431	6.5
0.632252349329572	7
0.97945468234856	7.5
0.306374205463933	8
0.714977178038627	8.5
0.868819494492582	9
0.776846199436592	9.5
0.726332729545599	10
0.654394194262712	10.5
0.551571007964609	11.5
0.868819494492582	12.5
0.856839917520407	13.5
0.564529802737852	14.5
0.730887508542792	15.5
0.917340968273857	16.5
0.579707068432391	17.5
0.466267736002705	18.5
0.654394194262712	19.5
0.705924505839486	20.5
0.892956920308132	0.5
1.01757515493194	1
1.09328604438544	1.5
1.17473598414091	2
0.989554911128957	2.5
1.10128073588194	3
0.758371203364668	3.5
0.989554911128957	4
0.937033257939335	4.5
0.981975384942349	5
1.04077751362551	5.5
0.740018949689618	6
1.07739133318522	6.5
0.415892731270423	7
0.92470592879944	7.5
1.02528101558256	8
0.873627768201227	8.5
0.74918000442868	9
0.696899530178496	9.5
0.735449560250635	10.5
0.997160840841702	11.5
0.864020658116664	12.5
0.464157558682312	13.5
1.12275833097333	14.5
1.03043386001157	15.5
0.493794876851052	16.5
0.669985891202681	17.5
0.601502590648827	18.5
0.844918040130274	19.5
0.852064313643904	0.5
0.814182251602706	1
0.890532259360635	1.5
0.608068171321369	2
0.868819494492582	2.5
0.719514056400687	3
0.868819494492582	3.5
0.632252349329572	4
0.751474957230474	4.5
0.946943122844423	5
0.661066846567802	5.5
0.939506688387301	6
0.353640040243578	6.5
0.641090818603892	7
0.78845736036427	7.5
0.852064313643904	8
0.685656508830788	8.5
0.610259520754178	9
0.68117098951323	10
0.721785158747474	11
0.710447348779171	12
0.54941562103586	13
0.849679948221558	14
0.854450966709859	15
0.564529802737852	16
0.625639166364321	17
0.485305897557895	18
0.719514056400687	19
0.895384047054841	0.5
0.847297860387204	1
0.719514056400687	1.5
0.842540477484935	2
0.685656508830788	2.5
0.97945468234856	3
0.636668576399475	3.5
0.769903414579773	4
0.939506688387301	4.5
0.625639166364321	5
0.81653348437862	5.5
0.392980551445919	6
0.828321958928198	6.5
0.795448358834425	7
0.767593085693509	7.5
0.647735582080447	8
0.708185057924486	8.5
0.676692059833501	9.5
0.656616842172491	10.5
0.623437720006142	11.5
0.478950415235542	12.5
1.01757515493194	13.5
0.814182251602706	14.5
0.521506633186325	15.5
0.703665684751166	16.5
0.534362415016718	17.5
0.795448358834425	18.5
1.06686359035353	0.5
0.87603547015456	1
1.05117256359655	1.5
0.661066846567802	2
0.842540477484935	2.5
0.895384047054841	3
0.859231176222216	3.5
0.92224834543012	4
0.735449560250635	4.5
1.01757515493194	5
0.542956901948784	5.5
0.971909811374657	6
0.914891151519732	6.5
0.849679948221558	7
0.630046474192002	7.5
0.703665684751166	8
0.603689712875285	9
0.890532259360635	10
0.769903414579773	11
0.485305897557895	12
1.09861228866811	13
0.844918040130274	14
0.502301331339442	15
0.793115979941202	16
0.5537276453102	17
0.818886858554424	18
0.964390526668566	0.5
1.09594739701773	1
0.78380686513505	1.5
1.00479353345045	2
0.854450966709859	2.5
0.804798546869925	3
0.914891151519732	3.5
0.793115979941202	4
1.09594739701773	4.5
0.610259520754178	5
0.907557051905401	5.5
1.03043386001157	6
0.944461608840851	6.5
0.690148677563689	7
0.717244732139006	7.5
0.663294217410264	8.5
0.902680331581753	9.5
0.760673776124369	10.5
0.568859633873775	11.5
1.12275833097333	12.5
0.932094397047281	13.5
0.634459714434319	14.5
0.760673776124369	15.5
0.547261478434488	16.5
0.774529962747236	17.5
0.917340968273857	0.5
0.687901758266883	1
0.818886858554424	1.5
0.890532259360635	2
0.636668576399475	2.5
0.751474957230474	3
0.575364144903562	3.5
0.878445562856431	4
0.466267736002705	4.5
0.776846199436592	5
0.856839917520407	5.5
0.74918000442868	6
0.564529802737852	6.5
0.512959526949692	7
0.521506633186325	8
0.735449560250635	9
0.551571007964609	10
0.314568554636366	11
0.939506688387301	12
0.797782795859823	13
0.447312218043665	14
0.566694071519019	15
0.498045897119592	16
0.536509218500686	17
0.883272962845482	0.5
0.880858056879505	1
0.900245741690809	1.5
0.892956920308132	2
0.92470592879944	2.5
0.795448358834425	3
1.14720484390497	3.5
0.481067848851115	4
0.80714130775937	4.5
1.06161995982254	5
0.878445562856431	5.5
0.811833150814921	6
0.676692059833501	6.5
0.71271138620631	7.5
0.93456249811011	8.5
0.811833150814921	9.5
0.590587787181831	10.5
1.00224630651126	11.5
0.961889725109149	12.5
0.733167621256109	13.5
0.721785158747474	14.5
0.508692858361443	15.5
0.705924505839486	16.5
0.758371203364668	0.5
0.562366821307313	1
0.765284708726368	1.5
0.779164422861874	2
0.575364144903562	2.5
0.937033257939335	3
0.29205844705158	3.5
0.564529802737852	4
0.828321958928198	4.5
0.708185057924486	5
0.760673776124369	5.5
0.621237736278695	6
0.744595742395987	7
0.701408586916081	8
0.641090818603892	9
0.699153204620157	10
0.868819494492582	11
0.861624753007965	12
0.814182251602706	13
0.575364144903562	14
0.489548225318706	15
0.717244732139006	16
0.821242383582748	0.5
0.802457880724696	1
1.00479353345045	1.5
0.742306416518029	2
0.999702080147939	2.5
0.438913042175704	3
0.914891151519732	3.5
0.92470592879944	4
0.847297860387204	4.5
0.667753732471236	5
0.740018949689618	5.5
0.687901758266883	6.5
0.728609213999187	7.5
0.740018949689618	8.5
0.621237736278695	9.5
1.07739133318522	10.5
1.02270928874314	11.5
0.485305897557895	12.5
0.692397274263085	13.5
0.661066846567802	14.5
0.733167621256109	15.5
0.804798546869925	0.5
0.814182251602706	1
0.564529802737852	1.5
0.969400557188104	2
0.322773392263051	2.5
0.730887508542792	3
0.779164422861874	3.5
0.68117098951323	4
0.573194664293894	4.5
0.654394194262712	5
0.46204839612349	6
0.854450966709859	7
0.636668576399475	8
0.347453815751698	9
0.779164422861874	10
0.790785650123861	11
0.212799406908766	12
0.519368120989105	13
0.603689712875285	14
0.564529802737852	15
0.890532259360635	0.5
0.487426523767456	1
1.04856893110191	1.5
0.277772344022583	2
0.708185057924486	2.5
0.793115979941202	3
0.774529962747236	3.5
0.751474957230474	4
0.821242383582748	4.5
0.599316864314515	5.5
0.81653348437862	6.5
0.577534944175688	7.5
0.605878237567604	8.5
0.811833150814921	9.5
0.835421236224625	10.5
0.53007240874826	11.5
0.547261478434488	12.5
0.610259520754178	13.5
0.790785650123861	14.5
0.703665684751166	0.5
1.00479353345045	1
0.322773392263051	1.5
0.825959924213546	2
0.895384047054841	2.5
0.885690291425438	3
0.701408586916081	3.5
0.710447348779171	4
0.726332729545599	5
0.78845736036427	6
0.769903414579773	7
0.575364144903562	8
0.966894133167768	9
0.966894133167768	10
0.532216813747308	11
0.67221966045399	12
0.597132527320357	13
0.781484641817632	14
0.78845736036427	0.5
0.447312218043665	1
0.769903414579773	1.5
0.797782795859823	2
0.665523176963629	2.5
0.468378933518734	3
0.504430717880143	3.5
0.568859633873775	4.5
0.623437720006142	5.5
0.873627768201227	6.5
0.502301331339442	7.5
0.840165162529776	8.5
0.744595742395987	9.5
0.521506633186325	10.5
0.641090818603892	11.5
0.339215722566964	12.5
0.558044695703382	13.5
0.422159986680334	0.5
0.87603547015456	1
1.04337142095743	1.5
0.989554911128957	2
0.830686182720307	2.5
0.835421236224625	3
0.781484641817632	4
0.956896486800098	5
0.835421236224625	6
0.78380686513505	7
0.956896486800098	8
0.997160840841702	9
0.833052605251155	10
0.690148677563689	11
0.627842082152179	12
0.833052605251155	13
0.551571007964609	0.5
0.445210979641586	1
0.46204839612349	1.5
0.182504891655592	2
0.38467433843909	2.5
0.271658422983624	3.5
0.399218991611212	4.5
0.330989015206682	5.5
0.212799406908766	6.5
0.656616842172491	7.5
0.366032732344293	8.5
0.304327222410535	9.5
0.443110707724531	10.5
0.285932290727993	11.5
0.300235149275382	12.5
0.830686182720307	0.5
0.760673776124369	1
0.468378933518734	1.5
0.665523176963629	2
0.562366821307313	3
0.699153204620157	4
0.740018949689618	5
0.508692858361443	6
1.02270928874314	7
0.825959924213546	8
0.525787163872488	9
0.690148677563689	10
0.536509218500686	11
0.665523176963629	12
0.793115979941202	0.5
0.710447348779171	1
0.610259520754178	1.5
0.68117098951323	2.5
0.92470592879944	3.5
0.804798546869925	4.5
0.581880524016016	5.5
0.937033257939335	6.5
1.0537794676295	7.5
0.656616842172491	8.5
0.645519131570691	9.5
0.478950415235542	10.5
0.714977178038627	11.5
0.636668576399475	0.5
0.690148677563689	1
0.625639166364321	2
0.724058047133933	3
0.724058047133933	4
0.58840894245798	5
0.909999204654675	6
0.864020658116664	7
0.584055317289261	8
0.634459714434319	9
0.5537276453102	10
0.685656508830788	11
0.581880524016016	0.5
0.508692858361443	1.5
0.63887894214223	2.5
0.536509218500686	3.5
0.594949573135946	4.5
0.586231454635312	5.5
0.703665684751166	6.5
0.564529802737852	7.5
0.403382207959155	8.5
0.478950415235542	9.5
0.63887894214223	10.5
0.485305897557895	1
0.538657230161155	2
0.515094573685567	3
0.579707068432391	4
0.767593085693509	5
0.632252349329572	6
0.500173059649783	7
0.584055317289261	8
0.584055317289261	9
0.740018949689618	10
0.568859633873775	1
0.669985891202681	2
0.485305897557895	3
0.742306416518029	4
0.703665684751166	5
0.683412921741563	6
0.592767995252323	7
0.302280871872934	8
0.667753732471236	9
0.800119300112113	1
0.451517615553149	2
0.765284708726368	3
0.849679948221558	4
0.481067848851115	5
0.551571007964609	6
0.525787163872488	7
0.669985891202681	8
0.623437720006142	1
0.786131101682196	2
0.90511743127603	3
0.623437720006142	4
0.581880524016016	5
0.441011396996724	6
0.645519131570691	7
0.586231454635312	1
0.592767995252323	2
1.02785586792127	3
0.540806455977927	4
0.519368120989105	5
0.636668576399475	6
0.92470592879944	1
0.58840894245798	2
0.994622575144062	3
0.547261478434488	4
0.868819494492582	5
0.555885539180796	1
0.649953571318671	2
0.579707068432391	3
0.719514056400687	4
0.53007240874826	1
0.3557035985491	2
0.58840894245798	3
0.322773392263051	1
0.674455047547793	2
0.495919838073262	1
