# Supplementary material for: The intrinsic time tracker: temporal context is embedded in entorhinal and hippocampal functional connectivity patterns
Source: Nat Commun. 2025 Oct 3;16:8817. doi: 10.1038/s41467-025-63633-6 (PMC12494713; doi:10.1038/s41467-025-63633-6)
Supplement: Supplementary file 4 — Source Data [file 41467_2025_63633_MOESM4_ESM.zip › SourceData/Fig2C_MaleM1plot.csv]

CorrelationZ	TimeInterval
1.19424825443394	1
0.758371203364668	2
0.714977178038627	3
1.04077751362551	4
0.708185057924486	5
0.971909811374657	6
1.0537794676295	7
0.888110053340188	8
0.852064313643904	9
0.566694071519019	10
1.05117256359655	10.5
0.762978275063285	11
0.540806455977927	11.5
0.895384047054841	12
0.76759308569351	12.5
0.878445562856431	13
0.919793362425357	13.5
0.76759308569351	14
0.954404025202189	14.5
0.92716612410042	15
0.765284708726368	15.5
0.765284708726368	16
0.847297860387204	16.5
0.900245741690809	17
0.555885539180796	17.5
0.744595742395987	18
0.665523176963629	18.5
0.742306416518029	19
0.92224834543012	19.5
0.888110053340188	20.5
0.762978275063285	21.5
0.765284708726368	22.5
0.854450966709859	23.5
0.779164422861874	24.5
0.76759308569351	25.5
0.830686182720307	26.5
0.562366821307313	27.5
0.621237736278695	28.5
0.892956920308132	29.5
0.67221966045399	1
0.81653348437862	2
1.25404914230611	3
0.63887894214223	4
1.22818072509003	5
1.09062821431989	6
1.26858250744026	7
0.907557051905401	8
1.06424010128939	9.5
0.661066846567802	10
0.562366821307313	10.5
0.956896486800098	11
0.434719179190237	11.5
0.630046474192002	12
0.714977178038627	12.5
0.809486172644095	13
0.98702548626127	13.5
1.03818681846646	14
0.959391715971426	14.5
0.907557051905401	15
0.464157558682312	15.5
0.71271138620631	16
0.793115979941202	16.5
1.03818681846646	17
0.892956920308132	17.5
0.636668576399475	18
1.14994023249001	18.5
0.562366821307313	19.5
0.614646493238224	20.5
0.864020658116664	21.5
0.560205121023887	22.5
0.78380686513505	23.5
0.966894133167768	24.5
0.527929194093005	25.5
0.568859633873775	26.5
0.654394194262712	27.5
0.781484641817632	28.5
0.669985891202681	1
0.786131101682196	2
0.726332729545599	3
0.703665684751166	4
0.740018949689618	5
0.81653348437862	6
0.74688693559725	7
0.521506633186325	8
0.835421236224625	8.5
0.69464755593518	9
0.696899530178496	9.5
0.776846199436592	10
0.674455047547793	10.5
0.814182251602706	11
0.823600068957381	11.5
0.647735582080447	12
0.63887894214223	12.5
0.71271138620631	13
0.641090818603892	13.5
0.647735582080447	14
0.667753732471236	14.5
0.573194664293894	15
0.555885539180796	15.5
0.634459714434319	16
0.751474957230474	16.5
0.717244732139006	17
0.696899530178496	17.5
0.733167621256109	18.5
0.740018949689618	19.5
0.630046474192002	20.5
0.756070548273931	21.5
0.5537276453102	22.5
0.594949573135946	23.5
0.701408586916081	24.5
0.67221966045399	25.5
0.730887508542792	26.5
0.818886858554424	27.5
0.811833150814921	1
0.577534944175688	2
0.710447348779171	3
0.683412921741563	4
0.756070548273931	5
0.599316864314515	6
0.233049080303613	7
0.714977178038627	7.5
0.504430717880143	8
0.536509218500686	8.5
0.63887894214223	9
0.46204839612349	9.5
0.601502590648827	10
0.645519131570691	10.5
0.468378933518734	11
0.603689712875285	11.5
0.632252349329572	12
0.579707068432391	12.5
0.555885539180796	13
0.586231454635312	13.5
0.485305897557895	14
0.483186341108031	14.5
0.619039208406224	15
0.608068171321369	15.5
0.54941562103586	16
0.71271138620631	16.5
0.623437720006142	17.5
0.527929194093005	18.5
0.500173059649783	19.5
0.705924505839486	20.5
0.417980916039995	21.5
0.573194664293894	22.5
0.67893070468748	23.5
0.430529076771381	24.5
0.597132527320357	25.5
0.551571007964609	26.5
0.786131101682196	1
1.11199041461429	2
1.09062821431989	3
1.10662836365635	4
0.956896486800098	5
0.378453285061857	6
1.13358559070577	6.5
0.797782795859823	7
0.74688693559725	7.5
0.971909811374657	8
0.658841057218991	8.5
0.856839917520407	9
0.907557051905401	9.5
0.823600068957381	10
0.951914318846587	10.5
0.994622575144062	11
0.87603547015456	11.5
0.833052605251155	12
0.75377180237638	12.5
0.756070548273931	13
0.825959924213546	13.5
0.971909811374657	14
0.814182251602706	14.5
0.797782795859823	15
1.01245335397714	15.5
0.856839917520407	16.5
0.772215704035638	17.5
0.897813650524105	18.5
0.842540477484935	19.5
0.735449560250635	20.5
0.835421236224625	21.5
0.821242383582748	22.5
0.616842129636009	23.5
0.740018949689618	24.5
0.929628942956383	25.5
0.632252349329572	1
0.601502590648827	2
0.790785650123861	3
0.92470592879944	4
0.459940242906429	5
0.726332729545599	5.5
0.575364144903562	6
0.645519131570691	6.5
0.760673776124369	7
0.69464755593518	7.5
0.67221966045399	8
0.854450966709859	8.5
0.900245741690809	9
0.627842082152179	9.5
0.811833150814921	10
0.81653348437862	10.5
0.597132527320357	11
0.687901758266883	11.5
0.489548225318706	12
0.656616842172491	12.5
0.645519131570691	13
0.880858056879505	13.5
0.669985891202681	14
0.781484641817632	14.5
0.656616842172491	15.5
0.818886858554424	16.5
0.814182251602706	17.5
0.774529962747236	18.5
0.742306416518029	19.5
0.835421236224625	20.5
0.758371203364668	21.5
0.726332729545599	22.5
0.830686182720307	23.5
0.760673776124369	24.5
1.11199041461429	1
1.09062821431989	2
1.0098970434864	3
0.42634269312972	4
0.890532259360635	4.5
0.661066846567802	5
0.728609213999187	5.5
0.939506688387301	6
0.506561224979533	6.5
0.80714130775937	7
0.656616842172491	7.5
0.833052605251155	8
0.765284708726368	8.5
1.01245335397714	9
0.818886858554424	9.5
0.976936861148302	10
0.485305897557895	10.5
0.5537276453102	11
0.756070548273931	11.5
0.939506688387301	12
0.883272962845482	12.5
0.871222446472449	13
0.971909811374657	13.5
0.647735582080447	14.5
0.699153204620157	15.5
0.866418901833982	16.5
0.645519131570691	17.5
0.601502590648827	18.5
0.873627768201227	19.5
0.658841057218991	20.5
0.774529962747236	21.5
0.705924505839486	22.5
0.868819494492582	23.5
1.0826756964053	1
0.854450966709859	2
0.409633517645344	3
1.10662836365635	3.5
0.919793362425357	4
0.75377180237638	4.5
0.956896486800098	5
0.724058047133933	5.5
0.951914318846587	6
0.878445562856431	6.5
0.897813650524105	7
0.997160840841702	7.5
0.989554911128957	8
0.814182251602706	8.5
0.912443900762097	9
0.737733333669887	9.5
0.81653348437862	10
0.726332729545599	10.5
1.07739133318522	11
0.744595742395987	11.5
0.772215704035638	12
1.00479353345045	12.5
0.888110053340188	13.5
0.71271138620631	14.5
0.769903414579773	15.5
0.842540477484935	16.5
0.760673776124369	17.5
0.756070548273931	18.5
0.818886858554424	19.5
0.610259520754178	20.5
0.67893070468748	21.5
1.00224630651126	22.5
1.04856893110191	1
0.233049080303613	2
1.21963892107034	2.5
0.949427355463583	3
0.856839917520407	3.5
1.13358559070577	4
0.65217310634964	4.5
0.687901758266883	5
0.912443900762097	5.5
1.01245335397714	6
0.944461608840851	6.5
1.05900315057306	7
1.04337142095743	7.5
1.05638965824576	8
0.605878237567604	8.5
0.65217310634964	9
1.02528101558256	9.5
1.13358559070577	10
1.19424825443394	10.5
0.78380686513505	11
1.25694640178886	11.5
0.614646493238224	12.5
0.740018949689618	13.5
0.818886858554424	14.5
0.658841057218991	15.5
0.909999204654675	16.5
1.07475429821422	17.5
0.601502590648827	18.5
0.760673776124369	19.5
0.833052605251155	20.5
1.02785586792127	21.5
0.504430717880143	1
0.888110053340188	1.5
0.667753732471236	2
0.71271138620631	2.5
0.98702548626127	3
0.632252349329572	3.5
0.825959924213546	4
0.75377180237638	4.5
0.93456249811011	5
0.696899530178496	5.5
0.907557051905401	6
0.854450966709859	6.5
0.880858056879505	7
0.599316864314515	7.5
0.560205121023887	8
0.821242383582748	8.5
0.790785650123861	9
1.02785586792127	9.5
0.885690291425438	10
0.949427355463583	10.5
0.636668576399475	11.5
0.842540477484935	12.5
0.969400557188104	13.5
0.699153204620157	14.5
0.795448358834425	15.5
0.941982801364672	16.5
0.71271138620631	17.5
0.890532259360635	18.5
0.823600068957381	19.5
0.892956920308132	20.5
0.449414428239956	0.5
0.466267736002705	1
0.504430717880143	1.5
0.453621785319525	2
0.562366821307313	2.5
0.730887508542792	3
0.584055317289261	3.5
0.304327222410535	4
0.328934082029189	4.5
0.353640040243578	5
0.214822351832138	5.5
0.409633517645344	6
0.594949573135946	6.5
0.453621785319525	7
0.206733157194706	7.5
0.160342650075179	8
0.281851152140988	8.5
0.614646493238224	9
0.226969368965965	9.5
0.579707068432391	10.5
0.597132527320357	11.5
0.366032732344293	12.5
0.551571007964609	13.5
0.308421825617005	14.5
0.226969368965965	15.5
0.506561224979533	16.5
0.498045897119592	17.5
0.326879836929773	18.5
0.641090818603892	19.5
0.994622575144062	0.5
0.814182251602706	1
1.01245335397714	1.5
0.800119300112113	2
0.837792085387503	2.5
1.01245335397714	3
0.818886858554424	3.5
1.04077751362551	4
0.92470592879944	4.5
0.919793362425357	5
0.949427355463583	5.5
0.804798546869925	6
0.932094397047281	6.5
0.781484641817632	7
0.939506688387301	7.5
0.880858056879505	8
0.735449560250635	8.5
1.15542269484838	9
0.795448358834425	10
0.774529962747236	11
0.724058047133933	12
0.774529962747236	13
0.844918040130274	14
0.835421236224625	15
0.692397274263085	16
0.577534944175688	17
0.647735582080447	18
1.07739133318522	19
0.781484641817632	0.5
0.833052605251155	1
0.71271138620631	1.5
0.779164422861874	2
0.907557051905401	2.5
0.765284708726368	3
0.856839917520407	3.5
0.737733333669887	4
0.696899530178496	4.5
0.769903414579773	5
0.68117098951323	5.5
0.728609213999187	6
0.740018949689618	6.5
0.793115979941202	7
0.658841057218991	7.5
0.621237736278695	8
0.849679948221558	8.5
0.685656508830788	9.5
0.65217310634964	10.5
0.564529802737852	11.5
0.696899530178496	12.5
0.751474957230474	13.5
0.625639166364321	14.5
0.643304212750041	15.5
0.581880524016016	16.5
0.571026496044654	17.5
0.944461608840851	18.5
0.892956920308132	0.5
0.597132527320357	1
0.772215704035638	1.5
0.964390526668566	2
0.728609213999187	2.5
0.781484641817632	3
0.744595742395987	3.5
0.65217310634964	4
0.74918000442868	4.5
0.683412921741563	5
0.551571007964609	5.5
0.781484641817632	6
0.699153204620157	6.5
0.669985891202681	7
0.737733333669887	7.5
0.814182251602706	8
0.699153204620157	9
0.708185057924486	10
0.625639166364321	11
0.735449560250635	12
0.658841057218991	13
0.74918000442868	14
0.744595742395987	15
0.772215704035638	16
0.737733333669887	17
1.0826756964053	18
0.703665684751166	0.5
0.87603547015456	1
1.00224630651126	1.5
0.92470592879944	2
0.946943122844423	2.5
0.964390526668566	3
0.895384047054841	3.5
0.954404025202189	4
0.719514056400687	4.5
0.669985891202681	5
0.907557051905401	5.5
0.919793362425357	6
0.946943122844423	6.5
0.895384047054841	7
1.10930757778486	7.5
0.800119300112113	8.5
0.779164422861874	9.5
0.890532259360635	10.5
0.833052605251155	11.5
0.835421236224625	12.5
0.937033257939335	13.5
0.811833150814921	14.5
0.837792085387503	15.5
0.842540477484935	16.5
1.00479353345045	17.5
0.744595742395987	0.5
1.04077751362551	1
0.742306416518029	1.5
0.74688693559725	2
0.69464755593518	2.5
0.619039208406224	3
0.476834034724742	3.5
0.912443900762097	4
0.575364144903562	4.5
0.560205121023887	5
0.506561224979533	5.5
0.555885539180796	6
0.634459714434319	6.5
0.685656508830788	7
0.954404025202189	8
0.699153204620157	9
0.586231454635312	10
0.92470592879944	11
0.636668576399475	12
0.519368120989105	13
0.87603547015456	14
0.605878237567604	15
0.760673776124369	16
0.840165162529776	17
1.05117256359655	0.5
0.76759308569351	1
0.804798546869925	1.5
0.818886858554424	2
0.608068171321369	2.5
0.795448358834425	3
0.98702548626127	3.5
0.726332729545599	4
0.610259520754178	4.5
0.690148677563689	5
0.647735582080447	5.5
0.971909811374657	6
0.726332729545599	6.5
1.06686359035353	7.5
0.762978275063285	8.5
0.714977178038627	9.5
1.02785586792127	10.5
0.634459714434319	11.5
0.601502590648827	12.5
1.01501271983282	13.5
0.737733333669887	14.5
0.76759308569351	15.5
0.971909811374657	16.5
0.984498981900688	0.5
1.22818072509003	1
1.03043386001157	1.5
0.733167621256109	2
0.765284708726368	2.5
0.733167621256109	3.5
0.797782795859823	4
0.81653348437862	4.5
0.717244732139006	5
0.932094397047281	5.5
0.954404025202189	6
0.835421236224625	8
0.696899530178496	9
0.840165162529776	11
0.74688693559725	12
0.744595742395987	14
1.03043386001157	15
1.14994023249001	16
0.81653348437862	0.5
0.966894133167768	1
0.897813650524105	1.5
0.790785650123861	2
0.751474957230474	2.5
0.547261478434488	3
0.830686182720307	3.5
0.878445562856431	4
1.02270928874314	4.5
0.762978275063285	5
0.939506688387301	5.5
0.800119300112113	6.5
0.78380686513505	7.5
0.880858056879505	8.5
0.87603547015456	9.5
0.871222446472449	10.5
0.895384047054841	11.5
0.837792085387503	12.5
0.811833150814921	13.5
0.92224834543012	14.5
0.885690291425438	15.5
0.954404025202189	0.5
0.825959924213546	1
0.844918040130274	1.5
1.03818681846646	2
0.81653348437862	2.5
0.703665684751166	3
0.907557051905401	3.5
0.67893070468748	4
0.71271138620631	4.5
1.10395275529943	5
1.09328604438544	6
0.683412921741563	7
0.742306416518029	8
1.09861228866811	9
0.864020658116664	10
0.78380686513505	11
0.93456249811011	12
0.573194664293894	13
0.717244732139006	14
0.961889725109149	15
0.871222446472449	0.5
0.880858056879505	1
0.786131101682196	1.5
0.619039208406224	2
0.842540477484935	2.5
0.900245741690809	3
0.895384047054841	3.5
0.852064313643904	4
1.06161995982254	4.5
0.873627768201227	5.5
0.75377180237638	6.5
0.861624753007965	7.5
0.914891151519732	8.5
0.779164422861874	9.5
0.861624753007965	10.5
0.878445562856431	11.5
0.790785650123861	12.5
0.90511743127603	13.5
0.912443900762097	14.5
0.774529962747236	0.5
0.540806455977927	1
0.562366821307313	1.5
0.76759308569351	2
0.871222446472449	2.5
0.984498981900688	3
0.605878237567604	3.5
1.06424010128939	4
0.53007240874826	5
0.719514056400687	6
0.897813650524105	7
0.623437720006142	8
0.902680331581753	9
0.949427355463583	10
0.592767995252323	11
0.676692059833501	12
0.751474957230474	13
0.814182251602706	14
0.5537276453102	0.5
0.625639166364321	1
0.811833150814921	1.5
1.03818681846646	2
0.981975384942349	2.5
0.800119300112113	3
1.09594739701773	3.5
0.610259520754178	4.5
0.68117098951323	5.5
0.756070548273931	6.5
0.676692059833501	7.5
0.69464755593518	8.5
0.929628942956383	9.5
0.608068171321369	10.5
0.75377180237638	11.5
0.665523176963629	12.5
0.929628942956383	13.5
0.685656508830788	0.5
0.534362415016718	1
0.562366821307313	1.5
0.46204839612349	2
0.797782795859823	2.5
0.719514056400687	3
0.71271138620631	5
0.621237736278695	6
0.641090818603892	8
0.527929194093005	9
0.568859633873775	11
0.800119300112113	12
0.897813650524105	13
0.451517615553149	0.5
0.654394194262712	1
0.3888257891042	1.5
0.403382207959155	2
0.714977178038627	2.5
0.654394194262712	3.5
0.610259520754178	4.5
0.623437720006142	5.5
0.667753732471236	6.5
0.654394194262712	7.5
0.577534944175688	8.5
0.647735582080447	9.5
0.361898791084943	10.5
0.417980916039995	11.5
0.871222446472449	12.5
0.833052605251155	0.5
0.878445562856431	1
0.705924505839486	1.5
0.951914318846587	2
0.536509218500686	3
0.590587787181831	4
0.765284708726368	5
0.614646493238224	6
0.737733333669887	7
0.888110053340188	8
0.601502590648827	9
0.765284708726368	10
0.804798546869925	11
0.802457880724696	12
0.892956920308132	0.5
0.636668576399475	1
1.11736702458381	1.5
0.669985891202681	2.5
0.616842129636009	3.5
0.742306416518029	4.5
0.701408586916081	5.5
0.692397274263085	6.5
0.966894133167768	7.5
0.658841057218991	8.5
0.586231454635312	9.5
0.728609213999187	10.5
0.847297860387204	11.5
0.724058047133933	0.5
1.1254595387043	1
0.487426523767456	2
0.762978275063285	3
0.897813650524105	4
0.590587787181831	5
0.765284708726368	6
1.00734377455516	7
0.547261478434488	8
0.883272962845482	9
0.856839917520407	10
0.78845736036427	11
0.760673776124369	0.5
0.914891151519732	1.5
0.719514056400687	2.5
0.696899530178496	3.5
0.907557051905401	4.5
0.614646493238224	5.5
0.627842082152179	6.5
0.797782795859823	7.5
0.847297860387204	8.5
0.81653348437862	9.5
0.859231176222216	10.5
0.779164422861874	1
0.74688693559725	2
0.981975384942349	3
0.835421236224625	4
0.907557051905401	5
1.11736702458381	6
0.81653348437862	7
0.823600068957381	8
0.90511743127603	9
0.992087269676304	10
0.71271138620631	1
0.636668576399475	2
0.610259520754178	4
0.523646312195052	5
0.627842082152179	7
0.929628942956383	8
0.895384047054841	9
0.821242383582748	1
0.76759308569351	2
0.696899530178496	3
0.703665684751166	4
0.714977178038627	5
0.744595742395987	6
0.705924505839486	7
0.842540477484935	8
0.756070548273931	1
0.868819494492582	2
0.907557051905401	3
0.825959924213546	4
0.830686182720307	5
0.804798546869925	6
0.779164422861874	7
0.705924505839486	1
0.63887894214223	2
0.774529962747236	4
1.01245335397714	5
0.93456249811011	6
0.840165162529776	1
0.690148677563689	2
0.67221966045399	3
0.719514056400687	4
0.880858056879505	5
0.667753732471236	1
0.728609213999187	2
0.892956920308132	3
0.811833150814921	4
0.740018949689618	1
0.969400557188104	2
0.902680331581753	3
0.914891151519732	1
0.878445562856431	2
0.833052605251155	1
