# Supplementary material for: The intrinsic time tracker: temporal context is embedded in entorhinal and hippocampal functional connectivity patterns
Source: Nat Commun. 2025 Oct 3;16:8817. doi: 10.1038/s41467-025-63633-6 (PMC12494713; doi:10.1038/s41467-025-63633-6)
Supplement: Supplementary file 4 — Source Data [file 41467_2025_63633_MOESM4_ESM.zip › SourceData/SuppFig4D_MaleaHPCNetworksplot.csv]

SeedMask	TemporalDriftScore
aHPC_Yeo_visual_B	-0.31372
aHPC_Yeo_VAN_A	-0.302
aHPC_Yeo_DA_B	-0.22998
aHPC_Yeo_visual_A	-0.19366
aHPC_Yeo_VAN_B	-0.18144
aHPC_Yeo_LIM_A	-0.16662
aHPC_Yeo_DMN_C	-0.15766
aHPC_Yeo_SMotor_A	-0.155
aHPC_Yeo_SMotor_B	-0.15405
aHPC_Yeo_DMN_D	-0.14043
aHPC_Yeo_Control_A	-0.10186
aHPC_Yeo_DA_A	-0.08999
aHPC_Yeo_DMN_A	-0.06142
aHPC_Yeo_LIM_B	-0.05047
aHPC_Yeo_Control_C	-0.04169
aHPC_Yeo_DMN_B	-0.04047
aHPC_Yeo_Control_B	-0.02074
