# Supplementary material for: The intrinsic time tracker: temporal context is embedded in entorhinal and hippocampal functional connectivity patterns
Source: Nat Commun. 2025 Oct 3;16:8817. doi: 10.1038/s41467-025-63633-6 (PMC12494713; doi:10.1038/s41467-025-63633-6)
Supplement: Supplementary file 4 — Source Data [file 41467_2025_63633_MOESM4_ESM.zip › SourceData/Fig2B_FemaleaHPCplot.csv]

CorrelationZ	TimeInterval
0.719514056400687	1
0.866418901833982	2
0.75377180237638	3
0.80714130775937	4
0.674455047547793	5
0.58840894245798	6
0.428435422707218	7
0.837792085387503	8
0.81653348437862	9
0.814182251602706	10
0.623437720006142	11
0.728609213999187	12
0.575364144903562	13
0.459940242906429	14
0.625639166364321	15
0.641090818603892	16
0.65217310634964	17
0.612452292505779	18
0.403382207959155	19
0.730887508542792	20
0.795448358834425	21
0.517230769763251	22
0.568859633873775	23
0.322773392263051	24
0.308421825617005	25
0.239133082375746	26
0.3888257891042	27
0.67221966045399	28
0.599316864314515	29
0.873627768201227	1
0.714977178038627	2
0.634459714434319	3
0.641090818603892	4
0.558044695703382	5
0.772215704035638	6
0.774529962747236	7
0.634459714434319	8
0.859231176222216	9
0.573194664293894	10
0.610259520754178	11
0.42634269312972	12
0.403382207959155	13
0.78845736036427	14
0.632252349329572	15
0.760673776124369	16
0.586231454635312	17
0.405465108108164	18
0.504430717880143	19
0.730887508542792	20
0.573194664293894	21
0.481067848851115	22
0.438913042175704	23
0.198650696795283	24
0.374309940328369	25
0.603689712875285	26
0.612452292505779	27
0.610259520754178	28
0.823600068957381	1
0.608068171321369	2
0.647735582080447	3
0.730887508542792	4
0.654394194262712	5
0.769903414579773	6
0.645519131570691	7
0.772215704035638	8
0.581880524016016	9
0.683412921741563	10
0.506561224979533	11
0.455726942889053	12
0.733167621256109	13
0.645519131570691	14
0.58840894245798	15
0.74688693559725	16
0.612452292505779	17
0.545108574089606	18
0.814182251602706	19
0.645519131570691	20
0.547261478434488	21
0.38467433843909	22
0.337157990119713	23
0.506561224979533	24
0.399218991611212	25
0.690148677563689	26
0.481067848851115	27
0.614646493238224	1
0.717244732139006	2
0.623437720006142	3
0.523646312195052	4
0.772215704035638	5
0.730887508542792	6
0.737733333669887	7
0.714977178038627	8
0.733167621256109	9
0.43681563799224	10
0.453621785319525	11
0.562366821307313	12
0.636668576399475	13
0.621237736278695	14
0.665523176963629	15
0.413805440024383	16
0.674455047547793	17
0.765284708726368	18
0.415892731270423	19
0.504430717880143	20
0.405465108108164	21
0.330989015206682	22
0.447312218043665	23
0.411719037184464	24
0.573194664293894	25
0.594949573135946	26
0.740018949689618	1
0.601502590648827	2
0.399218991611212	3
0.724058047133933	4
0.68117098951323	5
0.690148677563689	6
0.566694071519019	7
0.643304212750041	8
0.434719179190237	9
0.3557035985491	10
0.527929194093005	11
0.562366821307313	12
0.58840894245798	13
0.558044695703382	14
0.366032732344293	15
0.683412921741563	16
0.656616842172491	17
0.478950415235542	18
0.527929194093005	19
0.290015795798001	20
0.345393208462422	21
0.300235149275382	22
0.43681563799224	23
0.58840894245798	24
0.577534944175688	25
0.781484641817632	1
0.386749652296809	2
0.744595742395987	3
0.643304212750041	4
0.710447348779171	5
0.67893070468748	6
0.669985891202681	7
0.390902753827967	8
0.339215722566964	9
0.623437720006142	10
0.654394194262712	11
0.665523176963629	12
0.645519131570691	13
0.34127416661662	14
0.594949573135946	15
0.742306416518029	16
0.449414428239956	17
0.562366821307313	18
0.279811459019451	19
0.368100861363296	20
0.417980916039995	21
0.466267736002705	22
0.581880524016016	23
0.614646493238224	24
0.420069999462683	1
0.630046474192002	2
0.663294217410264	3
0.592767995252323	4
0.599316864314515	5
0.517230769763251	6
0.483186341108031	7
0.380526159760912	8
0.676692059833501	9
0.594949573135946	10
0.493794876851052	11
0.772215704035638	12
0.592767995252323	13
0.532216813747308	14
0.74918000442868	15
0.54941562103586	16
0.619039208406224	17
0.339215722566964	18
0.500173059649783	19
0.558044695703382	20
0.335100964551691	21
0.571026496044654	22
0.374309940328369	23
0.47049115667881	1
0.45783309362548	2
0.53007240874826	3
0.337157990119713	4
0.366032732344293	5
0.31251899559872	6
0.316618769191821	7
0.521506633186325	8
0.374309940328369	9
0.474718701797088	10
0.438913042175704	11
0.343333327001158	12
0.326879836929773	13
0.502301331339442	14
0.478950415235542	15
0.353640040243578	16
0.372239460479844	17
0.136210204834549	18
0.409633517645344	19
0.392980551445919	20
0.392980551445919	21
0.326879836929773	22
0.93456249811011	1
1.02014067322661	2
0.837792085387503	3
0.900245741690809	4
0.590587787181831	5
0.495919838073262	6
0.844918040130274	7
0.864020658116664	8
0.873627768201227	9
0.890532259360635	10
0.506561224979533	11
0.797782795859823	12
0.951914318846587	13
0.614646493238224	14
0.590587787181831	15
0.468378933518734	16
0.447312218043665	17
0.399218991611212	18
0.538657230161155	19
0.811833150814921	20
0.735449560250635	21
0.888110053340188	1
0.665523176963629	2
0.760673776124369	3
0.579707068432391	4
0.53007240874826	5
0.661066846567802	6
0.730887508542792	7
0.75377180237638	8
0.78845736036427	9
0.464157558682312	10
0.81653348437862	11
0.883272962845482	12
0.506561224979533	13
0.634459714434319	14
0.42634269312972	15
0.515094573685567	16
0.392980551445919	17
0.392980551445919	18
0.654394194262712	19
0.661066846567802	20
0.809486172644095	1
0.90511743127603	2
0.500173059649783	3
0.545108574089606	4
0.823600068957381	5
0.852064313643904	6
0.954404025202189	7
0.81653348437862	8
0.445210979641586	9
0.781484641817632	10
0.890532259360635	11
0.523646312195052	12
0.599316864314515	13
0.449414428239956	14
0.449414428239956	15
0.43681563799224	16
0.53007240874826	17
0.837792085387503	18
0.772215704035638	19
0.758371203364668	1
0.447312218043665	2
0.403382207959155	3
0.605878237567604	4
0.687901758266883	5
0.647735582080447	6
0.676692059833501	7
0.380526159760912	8
0.627842082152179	9
0.705924505839486	10
0.46204839612349	11
0.523646312195052	12
0.285932290727993	13
0.328934082029189	14
0.395059186947048	15
0.434719179190237	16
0.634459714434319	17
0.592767995252323	18
0.468378933518734	1
0.455726942889053	2
0.661066846567802	3
0.742306416518029	4
0.710447348779171	5
0.710447348779171	6
0.491671007808977	7
0.676692059833501	8
0.795448358834425	9
0.517230769763251	10
0.481067848851115	11
0.38467433843909	12
0.443110707724531	13
0.392980551445919	14
0.424250882847139	15
0.735449560250635	16
0.676692059833501	17
0.349515153629784	1
0.478950415235542	2
0.491671007808977	3
0.370169769118384	4
0.579707068432391	5
0.508692858361443	6
0.466267736002705	7
0.562366821307313	8
0.54941562103586	9
0.512959526949692	10
0.357767906583207	11
0.271658422983624	12
0.275733802667108	13
0.326879836929773	14
0.487426523767456	15
0.380526159760912	16
0.403382207959155	1
0.525787163872488	2
0.466267736002705	3
0.485305897557895	4
0.316618769191821	5
0.498045897119592	6
0.517230769763251	7
0.390902753827967	8
0.417980916039995	9
0.322773392263051	10
0.345393208462422	11
0.345393208462422	12
0.224943731818358	13
0.478950415235542	14
0.349515153629784	15
0.724058047133933	1
0.730887508542792	2
0.703665684751166	3
0.540806455977927	4
0.47049115667881	5
0.823600068957381	6
0.65217310634964	7
0.453621785319525	8
0.500173059649783	9
0.359832969155352	10
0.378453285061857	11
0.495919838073262	12
0.683412921741563	13
0.54941562103586	14
0.802457880724696	1
0.78380686513505	2
0.45783309362548	3
0.687901758266883	4
0.774529962747236	5
0.564529802737852	6
0.54941562103586	7
0.374309940328369	8
0.443110707724531	9
0.510825623765991	10
0.438913042175704	11
0.714977178038627	12
0.619039208406224	13
0.705924505839486	1
0.316618769191821	2
0.627842082152179	3
0.809486172644095	4
0.476834034724742	5
0.481067848851115	6
0.443110707724531	7
0.37638121355513	8
0.409633517645344	9
0.58840894245798	10
0.687901758266883	11
0.740018949689618	12
0.63887894214223	1
0.661066846567802	2
0.81653348437862	3
0.58840894245798	4
0.74688693559725	5
0.485305897557895	6
0.555885539180796	7
0.68117098951323	8
0.357767906583207	9
0.74688693559725	10
0.53007240874826	11
0.366032732344293	1
0.558044695703382	2
0.658841057218991	3
0.441011396996724	4
0.386749652296809	5
0.407548876313709	6
0.466267736002705	7
0.245221492447525	8
0.551571007964609	9
0.271658422983624	10
0.676692059833501	1
0.434719179190237	2
0.573194664293894	3
0.324826275230685	4
0.504430717880143	5
0.478950415235542	6
0.314568554636366	7
0.610259520754178	8
0.649953571318671	9
0.608068171321369	1
0.619039208406224	2
0.512959526949692	3
0.445210979641586	4
0.434719179190237	5
0.540806455977927	6
0.776846199436592	7
0.69464755593518	8
0.510825623765991	1
0.45783309362548	2
0.353640040243578	3
0.510825623765991	4
0.472604410945793	5
0.708185057924486	6
0.449414428239956	7
0.267585284247464	1
0.366032732344293	2
0.451517615553149	3
0.330989015206682	4
0.517230769763251	5
0.397138665331611	6
0.304327222410535	1
0.38467433843909	2
0.42634269312972	3
0.53007240874826	4
0.361898791084943	5
0.443110707724531	1
0.0800427076735365	2
0.515094573685567	3
0.339215722566964	4
0.271658422983624	1
0.476834034724742	2
0.359832969155352	3
0.495919838073262	1
0.542956901948784	2
0.612452292505779	1
