# Supplementary material for: The intrinsic time tracker: temporal context is embedded in entorhinal and hippocampal functional connectivity patterns
Source: Nat Commun. 2025 Oct 3;16:8817. doi: 10.1038/s41467-025-63633-6 (PMC12494713; doi:10.1038/s41467-025-63633-6)
Supplement: Supplementary file 4 — Source Data [file 41467_2025_63633_MOESM4_ESM.zip › SourceData/Fig2A_MaleHPCplot.csv]

CorrelationZ	TimeInterval
1.46962249269322	1
0.966894133167768	2
1.11736702458381	3
1.13358559070577	4
1.21396637000909	5
1.10930757778486	6
1.17751111191264	7
1.16092086200682	8
1.14720484390497	9
0.714977178038627	10
1.33096371580284	10.5
0.989554911128957	11
0.98702548626127	11.5
1.03043386001157	12
0.92470592879944	12.5
1.08532305654943	13
1.17751111191264	13.5
1.26858250744026	14
0.737733333669887	14.5
0.946943122844423	15
1.33096371580284	15.5
0.976936861148302	16
1.00224630651126	16.5
0.890532259360635	17
1.0537794676295	17.5
0.900245741690809	18
0.909999204654675	18.5
0.800119300112113	19
0.997160840841702	19.5
0.964390526668566	20.5
0.866418901833982	21.5
1.13902182700599	22.5
0.890532259360635	23.5
1.07475429821422	24.5
1.0694904424803	25.5
0.67221966045399	26.5
0.844918040130274	27.5
0.937033257939335	28.5
0.730887508542792	29.5
1.23389750091419	1
1.50958705258724	2
1.52995684476409	3
1.41148460994845	4
1.43384690136897	5
1.38629436111989	6
1.57855659863264	7
1.27735967775622	8
1.08797389046305	9
1.16919789014933	9.5
1.24250646832818	10
1.2980107193276	10.5
0.949427355463583	11
0.946943122844423	11.5
1.20267325898385	12
1.07212067322113	12.5
1.32794191728733	13
1.04337142095743	13.5
1.20267325898385	14
1.53680646810324	14.5
1.1830736272114	15
1.02785586792127	15.5
0.912443900762097	16
1.23103687431744	16.5
1.16092086200682	17
1.11467689117192	17.5
0.776846199436592	18
1.39255612234387	18.5
0.852064313643904	19.5
1.17751111191264	20.5
1.12006083207559	21.5
0.65217310634964	22.5
1.17751111191264	23.5
1.17751111191264	24.5
0.555885539180796	25.5
1.17473598414091	26.5
0.971909811374657	27.5
0.837792085387503	28.5
1.10128073588194	1
1.13358559070577	2
1.04077751362551	3
1.10930757778486	4
0.997160840841702	5
1.11199041461429	6
0.93456249811011	7
0.951914318846587	8
0.804798546869925	8.5
0.883272962845482	9
0.971909811374657	9.5
0.665523176963629	10
0.844918040130274	10.5
1.01501271983282	11
0.67893070468748	11.5
0.895384047054841	12
0.683412921741563	12.5
0.900245741690809	13
1.12275833097333	13.5
0.868819494492582	14
0.683412921741563	14.5
0.612452292505779	15
0.92470592879944	15.5
0.966894133167768	16
0.989554911128957	16.5
0.719514056400687	17
0.971909811374657	17.5
0.68117098951323	18.5
0.793115979941202	19.5
0.797782795859823	20.5
0.451517615553149	21.5
0.859231176222216	22.5
0.909999204654675	23.5
0.47049115667881	24.5
0.878445562856431	25.5
0.623437720006142	26.5
0.614646493238224	27.5
1.23963227543428	1
1.19424825443394	2
1.17473598414091	3
1.23963227543428	4
1.2980107193276	5
1.11736702458381	6
0.883272962845482	7
0.917340968273857	7.5
1.0694904424803	8
1.12275833097333	8.5
0.658841057218991	9
0.842540477484935	9.5
1.12275833097333	10
0.823600068957381	10.5
1.06424010128939	11
0.802457880724696	11.5
0.971909811374657	12
1.19424825443394	12.5
0.961889725109149	13
0.825959924213546	13.5
0.634459714434319	14
1.02528101558256	14.5
1.06686359035353	15
0.966894133167768	15.5
0.649953571318671	16
1.10395275529943	16.5
0.776846199436592	17.5
0.835421236224625	18.5
0.932094397047281	19.5
0.623437720006142	20.5
1.00224630651126	21.5
0.92716612410042	22.5
0.608068171321369	23.5
1.00224630651126	24.5
0.714977178038627	25.5
0.663294217410264	26.5
1.21113662525957	1
1.47951954599461	2
1.31890818736981	3
1.38942229610685	4
1.23103687431744	5
1.09062821431989	6
1.10395275529943	6.5
1.27150342002319	7
1.35840287229499	7.5
0.802457880724696	8
0.937033257939335	8.5
1.31890818736981	9
0.871222446472449	9.5
1.16643488500687	10
1.01501271983282	10.5
1.23389750091419	11
1.34006116608068	11.5
1.16643488500687	12
1.0537794676295	12.5
0.897813650524105	13
1.32794191728733	13.5
1.19144834780156	14
1.03559932083938	14.5
0.811833150814921	15
1.36764869974843	15.5
0.937033257939335	16.5
1.19705236148136	17.5
1.00224630651126	18.5
0.58840894245798	19.5
1.07739133318522	20.5
1.11736702458381	21.5
0.630046474192002	22.5
1.16643488500687	23.5
0.871222446472449	24.5
0.837792085387503	25.5
1.1363018100969	1
1.15267950993839	2
1.15816980593018	3
1.16367588201517	4
0.92470592879944	5
1.05900315057306	5.5
1.09328604438544	6
1.13902182700599	6.5
0.907557051905401	7
1.00734377455516	7.5
1.06686359035353	8
0.966894133167768	8.5
1.25115654244709	9
0.907557051905401	9.5
1.11736702458381	10
1.32794191728733	10.5
1.0330150061823	11
0.932094397047281	11.5
0.68117098951323	12
1.12275833097333	12.5
1.03559932083938	13
0.971909811374657	13.5
0.818886858554424	14
1.16919789014933	14.5
0.78845736036427	15.5
0.949427355463583	16.5
1.07739133318522	17.5
0.636668576399475	18.5
0.98702548626127	19.5
1.0694904424803	20.5
0.571026496044654	21.5
0.992087269676304	22.5
0.844918040130274	23.5
0.818886858554424	24.5
1.23389750091419	1
1.27150342002319	2
1.21113662525957	3
1.13902182700599	4
1.06686359035353	4.5
1.22532903110602	5
1.3738409000486	5.5
0.854450966709859	6
0.981975384942349	6.5
1.259848344353	7
0.87603547015456	7.5
1.1719649167267	8
0.932094397047281	8.5
1.20831120592453	9
1.39884157717198	9.5
1.12006083207559	10
0.997160840841702	10.5
0.961889725109149	11
1.23963227543428	11.5
1.15816980593018	12
1.04337142095743	12.5
0.786131101682196	13
1.31291181518587	13.5
0.847297860387204	14.5
1.15816980593018	15.5
0.92716612410042	16.5
0.500173059649783	17.5
1.10930757778486	18.5
1.0694904424803	19.5
0.562366821307313	20.5
1.15542269484838	21.5
0.941982801364672	22.5
0.844918040130274	23.5
1.14720484390497	1
1.29208566262928	2
1.09062821431989	3
0.956896486800098	3.5
1.13358559070577	4
1.31291181518587	4.5
0.74688693559725	5
0.937033257939335	5.5
1.3249254147436	6
0.81653348437862	6.5
1.16643488500687	7
0.760673776124369	7.5
0.917340968273857	8
1.28913061266624	8.5
1.07739133318522	9
0.856839917520407	9.5
0.68117098951323	10
1.09328604438544	10.5
1.259848344353	11
1.16643488500687	11.5
0.81653348437862	12
1.1363018100969	12.5
0.866418901833982	13.5
0.873627768201227	14.5
1.1830736272114	15.5
0.687901758266883	16.5
1.09062821431989	17.5
1.06161995982254	18.5
0.74918000442868	19.5
0.873627768201227	20.5
0.649953571318671	21.5
0.823600068957381	22.5
1.04077751362551	1
1.06424010128939	2
0.997160840841702	2.5
1.22532903110602	3
1.19705236148136	3.5
0.837792085387503	4
0.883272962845482	4.5
1.2224817703809	5
0.939506688387301	5.5
1.1830736272114	6
0.892956920308132	6.5
1.08797389046305	7
1.28618051435353	7.5
1.09594739701773	8
0.912443900762097	8.5
0.849679948221558	9
1.16367588201517	9.5
1.1363018100969	10
1.04077751362551	10.5
0.76759308569351	11
1.31890818736981	11.5
0.849679948221558	12.5
0.999702080147939	13.5
0.932094397047281	14.5
0.592767995252323	15.5
1.1363018100969	16.5
1.10128073588194	17.5
0.566694071519019	18.5
1.10930757778486	19.5
0.830686182720307	20.5
0.793115979941202	21.5
1.08003179394801	1
1.10128073588194	1.5
1.21680046146896	2
1.28618051435353	2.5
0.900245741690809	3
1.02014067322661	3.5
1.16919789014933	4
0.856839917520407	4.5
1.23103687431744	5
0.902680331581753	5.5
1.04856893110191	6
1.33702331211311	6.5
1.04856893110191	7
0.92716612410042	7.5
0.717244732139006	8
1.16367588201517	8.5
1.19424825443394	9
1.03043386001157	9.5
0.914891151519732	10
1.1719649167267	10.5
0.878445562856431	11.5
0.966894133167768	12.5
1.16643488500687	13.5
0.634459714434319	14.5
1.08003179394801	15.5
1.09328604438544	16.5
0.74688693559725	17.5
0.932094397047281	18.5
0.75377180237638	19.5
0.909999204654675	20.5
0.630046474192002	0.5
1.0694904424803	1
1.19144834780156	1.5
0.701408586916081	2
0.92470592879944	2.5
1.0537794676295	3
0.536509218500686	3.5
0.895384047054841	4
0.756070548273931	4.5
0.892956920308132	5
1.18029031968238	5.5
0.890532259360635	6
0.63887894214223	6.5
0.506561224979533	7
1.0694904424803	7.5
1.27735967775622	8
1.18029031968238	8.5
0.873627768201227	9
1.15816980593018	9.5
0.632252349329572	10.5
0.811833150814921	11.5
0.809486172644095	12.5
0.87603547015456	14.5
1.09861228866811	15.5
0.506561224979533	16.5
0.762978275063285	17.5
0.415892731270423	18.5
0.835421236224625	19.5
1.0826756964053	0.5
1.04077751362551	1
1.20549009084223	1.5
0.971909811374657	2
1.09062821431989	2.5
1.2224817703809	3
1.25115654244709	3.5
0.765284708726368	4
1.05117256359655	4.5
1.26275499361093	5
0.97945468234856	5.5
1.07739133318522	6
0.984498981900688	6.5
1.02528101558256	7
0.804798546869925	7.5
0.804798546869925	8
0.914891151519732	8.5
0.966894133167768	9
1.0330150061823	10
0.878445562856431	11
1.08532305654943	12
0.892956920308132	13
0.999702080147939	14
1.04856893110191	15
0.756070548273931	16
0.878445562856431	17
1.08532305654943	18
0.864020658116664	19
1.33096371580284	0.5
0.900245741690809	1
0.929628942956383	1.5
1.26275499361093	2
0.895384047054841	2.5
1.28913061266624	3
0.994622575144062	3.5
1.10662836365635	4
1.33702331211311	4.5
1.15267950993839	5
0.981975384942349	5.5
0.844918040130274	6
1.24538522853512	6.5
1.16092086200682	7
0.956896486800098	7.5
0.871222446472449	8
1.30693608270798	8.5
0.859231176222216	9.5
1.03818681846646	10.5
1.06424010128939	11.5
0.575364144903562	12.5
1.13087315088633	13.5
1.13087315088633	14.5
0.685656508830788	15.5
1.11199041461429	16.5
0.854450966709859	17.5
1.01501271983282	18.5
0.974421908436726	0.5
0.999702080147939	1
1.24538522853512	1.5
0.866418901833982	2
1.28913061266624	2.5
0.981975384942349	3
1.14720484390497	3.5
1.34615312756538	4
1.21113662525957	4.5
0.997160840841702	5
0.830686182720307	5.5
1.28913061266624	6
1.25115654244709	6.5
1.0694904424803	7
0.864020658116664	7.5
1.30395588982965	8
0.949427355463583	9
1.10128073588194	10
1.1719649167267	11
0.630046474192002	12
1.1363018100969	13
1.16092086200682	14
0.78380686513505	15
1.0826756964053	16
0.864020658116664	17
1.07739133318522	18
0.897813650524105	0.5
0.844918040130274	1
1.08532305654943	1.5
1.16092086200682	2
0.821242383582748	2.5
0.885690291425438	3
1.08797389046305	3.5
0.989554911128957	4
0.956896486800098	4.5
0.830686182720307	5
0.941982801364672	5.5
0.802457880724696	6
0.669985891202681	6.5
0.828321958928198	7
0.849679948221558	7.5
0.80714130775937	8.5
0.883272962845482	9.5
1.05638965824576	10.5
0.721785158747474	11.5
0.852064313643904	12.5
1.05638965824576	13.5
0.65217310634964	14.5
0.774529962747236	15.5
1.04077751362551	16.5
1.03043386001157	17.5
0.895384047054841	0.5
0.779164422861874	1
1.10662836365635	1.5
0.751474957230474	2
0.888110053340188	2.5
1.20267325898385	3
0.849679948221558	3.5
0.735449560250635	4
0.538657230161155	4.5
1.04856893110191	5
1.01245335397714	5.5
0.971909811374657	6
0.87603547015456	6.5
0.949427355463583	7
0.645519131570691	8
0.708185057924486	9
1.04077751362551	10
0.487426523767456	11
0.90511743127603	12
1.04337142095743	13
0.5537276453102	14
0.74688693559725	15
0.690148677563689	16
0.795448358834425	17
0.939506688387301	0.5
1.11199041461429	1
0.797782795859823	1.5
0.997160840841702	2
1.23103687431744	2.5
1.06161995982254	3
0.984498981900688	3.5
0.81653348437862	4
1.07212067322113	4.5
1.14447332569596	5
1.02270928874314	5.5
0.844918040130274	6
1.12816447279787	6.5
1.08003179394801	7.5
0.849679948221558	8.5
0.969400557188104	9.5
0.75377180237638	10.5
1.11199041461429	11.5
1.10395275529943	12.5
0.888110053340188	13.5
0.951914318846587	14.5
0.81653348437862	15.5
0.802457880724696	16.5
1.12816447279787	0.5
0.871222446472449	1
0.937033257939335	1.5
1.06424010128939	2
0.92224834543012	2.5
1.0826756964053	3
1.0330150061823	3.5
0.890532259360635	4
0.772215704035638	4.5
0.612452292505779	5
0.687901758266883	5.5
0.873627768201227	6
1.02528101558256	7
0.847297860387204	8
0.907557051905401	9
0.997160840841702	10
0.989554911128957	11
0.92716612410042	12
0.802457880724696	13
0.776846199436592	14
1.10395275529943	15
0.885690291425438	16
0.941982801364672	0.5
1.12006083207559	1
1.49281224491589	1.5
1.17473598414091	2
1.07739133318522	2.5
0.856839917520407	3
1.24250646832818	3.5
1.1363018100969	4
1.02528101558256	4.5
0.92716612410042	5
1.19705236148136	5.5
0.868819494492582	6.5
0.966894133167768	7.5
1.27442913532589	8.5
0.742306416518029	9.5
1.27150342002319	10.5
1.17751111191264	11.5
0.665523176963629	12.5
1.09861228866811	13.5
0.951914318846587	14.5
1.14994023249001	15.5
1.00224630651126	0.5
0.92470592879944	1
0.961889725109149	1.5
1.00734377455516	2
0.811833150814921	2.5
1.08532305654943	3
0.878445562856431	3.5
0.545108574089606	4
0.540806455977927	4.5
1.12275833097333	5
0.676692059833501	6
1.09594739701773	7
0.793115979941202	8
0.519368120989105	9
0.828321958928198	10
0.880858056879505	11
0.551571007964609	12
1.01757515493194	13
0.984498981900688	14
0.849679948221558	15
1.1830736272114	0.5
1.04856893110191	1
0.964390526668566	1.5
0.885690291425438	2
1.10395275529943	2.5
0.93456249811011	3
0.849679948221558	3.5
0.800119300112113	4
1.21113662525957	4.5
0.818886858554424	5.5
1.09594739701773	6.5
0.811833150814921	7.5
0.579707068432391	8.5
0.919793362425357	9.5
0.949427355463583	10.5
0.610259520754178	11.5
1.11199041461429	12.5
0.954404025202189	13.5
0.868819494492582	14.5
1.18865262120292	0.5
1.02014067322661	1
0.797782795859823	1.5
1.44352548901186	2
1.27735967775622	2.5
1.22818072509003	3
0.966894133167768	3.5
1.40515098520877	4
0.873627768201227	5
1.04856893110191	6
1.28323534245034	7
0.560205121023887	8
1.23103687431744	9
1.38629436111989	10
0.560205121023887	11
1.08003179394801	12
0.871222446472449	13
1.05638965824576	14
1.08797389046305	0.5
0.861624753007965	1
1.1719649167267	1.5
1.11467689117192	2
0.856839917520407	2.5
0.643304212750041	3
1.22818072509003	3.5
0.821242383582748	4.5
1.12275833097333	5.5
0.961889725109149	6.5
0.603689712875285	7.5
1.0098970434864	8.5
1.03559932083938	9.5
0.594949573135946	10.5
1.0330150061823	11.5
0.961889725109149	12.5
1.0330150061823	13.5
1.00479353345045	0.5
1.0537794676295	1
0.847297860387204	1.5
0.562366821307313	2
0.627842082152179	2.5
1.0330150061823	3
0.909999204654675	4
1.02785586792127	5
0.866418901833982	6
0.733167621256109	7
0.939506688387301	8
0.92470592879944	9
0.627842082152179	10
0.917340968273857	11
1.07212067322113	12
0.823600068957381	13
0.835421236224625	0.5
0.665523176963629	1
0.413805440024383	1.5
0.478950415235542	2
0.840165162529776	2.5
0.81653348437862	3.5
0.997160840841702	4.5
0.581880524016016	5.5
0.676692059833501	6.5
0.847297860387204	7.5
0.71271138620631	8.5
0.562366821307313	9.5
0.795448358834425	10.5
1.14994023249001	11.5
0.692397274263085	12.5
1.20831120592453	0.5
0.956896486800098	1
0.864020658116664	1.5
1.38317228552738	2
0.833052605251155	3
1.15542269484838	4
1.08797389046305	5
0.495919838073262	6
1.10662836365635	7
1.21680046146896	8
0.54941562103586	9
1.0694904424803	10
0.892956920308132	11
1.0098970434864	12
1.16919789014933	0.5
0.871222446472449	1
1.23676262714893	1.5
0.74688693559725	2.5
0.929628942956383	3.5
1.04077751362551	4.5
0.466267736002705	5.5
1.12006083207559	6.5
1.19144834780156	7.5
0.579707068432391	8.5
0.929628942956383	9.5
0.634459714434319	10.5
0.997160840841702	11.5
0.939506688387301	0.5
1.03559932083938	1
0.599316864314515	2
0.581880524016016	3
1.0098970434864	4
0.403382207959155	5
0.964390526668566	6
1.02528101558256	7
0.472604410945793	8
0.719514056400687	9
0.361898791084943	10
0.80714130775937	11
0.802457880724696	0.5
0.703665684751166	1.5
0.601502590648827	2.5
0.912443900762097	3.5
0.515094573685567	4.5
0.821242383582748	5.5
0.912443900762097	6.5
0.605878237567604	7.5
0.599316864314515	8.5
0.510825623765991	9.5
0.758371203364668	10.5
0.828321958928198	1
1.15542269484838	2
0.941982801364672	3
0.510825623765991	4
1.10128073588194	5
1.1363018100969	6
0.577534944175688	7
1.16367588201517	8
0.900245741690809	9
1.02785586792127	10
0.705924505839486	1
0.786131101682196	2
1.14720484390497	3
0.774529962747236	4
0.81653348437862	5
1.08797389046305	6
0.705924505839486	7
0.811833150814921	8
0.740018949689618	9
0.814182251602706	1
0.434719179190237	2
0.895384047054841	3
0.956896486800098	4
0.447312218043665	5
1.06424010128939	6
1.09062821431989	7
0.818886858554424	8
0.663294217410264	1
1.01501271983282	2
1.17473598414091	3
0.67893070468748	4
0.760673776124369	5
0.733167621256109	6
0.976936861148302	7
0.5537276453102	1
0.545108574089606	2
1.4242255834433	3
0.510825623765991	4
0.710447348779171	5
0.630046474192002	6
1.03559932083938	1
0.54941562103586	2
0.971909811374657	3
0.830686182720307	4
0.959391715971426	5
0.579707068432391	1
0.856839917520407	2
0.830686182720307	3
0.959391715971426	4
0.47049115667881	1
0.545108574089606	2
0.658841057218991	3
0.97945468234856	1
0.837792085387503	2
0.781484641817632	1
