# Supplementary material for: The intrinsic time tracker: temporal context is embedded in entorhinal and hippocampal functional connectivity patterns
Source: Nat Commun. 2025 Oct 3;16:8817. doi: 10.1038/s41467-025-63633-6 (PMC12494713; doi:10.1038/s41467-025-63633-6)
Supplement: Supplementary file 4 — Source Data [file 41467_2025_63633_MOESM4_ESM.zip › SourceData/SuppFig3_MaleHormoneControlPlot.csv]

CorrelationZ	SeedMask	TimeInterval	Estradiol	Testosterone	Cortisol	Motion	Emotion
0.9997021	PRC_whole	1	-1.3	19	-0.03	0	1.98599307125573
0.9002457	PRC_whole	2	-0.399999999999999	30	-0.33	0.01	0.670000924546597
0.6322523	PRC_whole	3	5.4	136	-0.0599999999999999	0.01	0.510570780416752
0.7768462	PRC_whole	4	2.7	74	0.12	0	1.84906056599092
0.9247059	PRC_whole	5	0.800000000000001	49	-0.0599999999999999	0.01	1.68963042186107
1.038187	PRC_whole	6	-0.300000000000001	32	0.21	0	2.15671798806682
0.8520643	PRC_whole	7	0.600000000000001	30	-0.02	0	2.45308063746148
1.183074	PRC_whole	8	8.6	333	0.21	0	1.85875136865567
1.219639	PRC_whole	9	3.4	63	-0.01	-0.01	1.8055773517799
0.7838069	PRC_whole	10	5.9	60	-0.07	0	2.71885881534285
1.11199	PRC_whole	10.5	NA	NA	0.5	0.01	0.893899858233441
0.8236001	PRC_whole	11	3.1	47	-0.0399999999999999	0	2.41120139326695
0.9026803	PRC_whole	11.5	NA	NA	0.49	0.01	0.766658155633373
1.095947	PRC_whole	12	-3.1	11	0.04	0	0.500879977752001
1.030434	PRC_whole	12.5	NA	NA	NA	0.01	1.32879898290941
0.8141823	PRC_whole	13	-3.6	30	0.03	0	-0.42682922743441
0.9668941	PRC_whole	13.5	NA	NA	0.48	0.02	1.43514701666093
1.147205	PRC_whole	14	-3.3	8	0.29	0	0.947073875109204
0.9997021	PRC_whole	14.5	NA	NA	0.49	0.01	1.25312732716862
0.5236463	PRC_whole	15	NA	NA	0.02	0	1.94411382706121
0.9395067	PRC_whole	15.5	9.4	284	0.45	0	-0.65060314287138
0.917341	PRC_whole	16	NA	NA	-0.0499999999999999	0	1.67833564917983
0.8377921	PRC_whole	16.5	13.4	499.6	0.5	0.01	1.51890550504999
1.017575	PRC_whole	17	NA	NA	0.15	0	2.53844309586702
1.06949	PRC_whole	17.5	3.1	157	0.5	0	2.71885881534285
0.7977828	PRC_whole	18	NA	NA	0.15	0	0.670000924546597
0.9222483	PRC_whole	18.5	9.9	280	0.48	0.01	-0.86781922458583
0.9997021	PRC_whole	19	NA	NA	0.03	0	1.81687212446114
1.027856	PRC_whole	19.5	12.3	247	0.48	0.01	1.24343652450387
0.8978137	PRC_whole	20.5	8.7	152	0.48	0	0.27224410510644
0.8978137	PRC_whole	21.5	9.9	272	0.5	0.01	-0.29475867937818
1.012453	PRC_whole	22.5	9.4	288	0.47	0.01	0.702281272573818
0.74918	PRC_whole	23.5	10.8	242	0.51	0.01	2.35802737639119
1.254049	PRC_whole	24.5	12.4	295	0.46	0.02	2.33552973752616
0.8784456	PRC_whole	25.5	13.2	322	0.5	0.03	2.07135552966127
0.6234377	PRC_whole	26.5	14.4	329	NA	0.02	1.2547312971851
0.9271661	PRC_whole	27.5	13.4	272	NA	0.01	0.02905547258754
0.8165335	PRC_whole	28.5	9.8	253	NA	0.01	3.19563718421335
1.072121	PRC_whole	29.5	7.8	266	NA	0	1.37067822710394
0.7014086	PRC_whole	1	0.900000000000002	11	-0.3	0.01	-1.31599214670914
0.6543942	PRC_whole	2	6.7	117	-0.0299999999999999	0.01	-1.47542229083898
0.9395067	PRC_whole	3	4	55	0.15	0	-0.136932505264819
0.8306862	PRC_whole	4	2.1	30	-0.0299999999999999	0.01	-0.296362649394665
0.883273	PRC_whole	5	1	13	0.24	0	0.17072491681108
0.7445957	PRC_whole	6	1.9	11	0.01	0	0.467087566205745
1.033015	PRC_whole	7	9.9	314	0.24	0	-0.127241702600069
0.9444616	PRC_whole	8	4.7	44	0.02	-0.01	-0.180415719475832
0.7172447	PRC_whole	9	7.2	41	-0.0399999999999999	0	0.732865744087115
0.9870255	PRC_whole	9.5	NA	NA	0.53	0.01	-1.09209321302229
0.74918	PRC_whole	10	4.4	28	-0.0099999999999999	0	0.425208322011215
0.7036657	PRC_whole	10.5	NA	NA	0.52	0.01	-1.21933491562236
0.984499	PRC_whole	11	-1.8	-8	0.0700000000000001	0	-1.48511309350373
0.8592312	PRC_whole	11.5	NA	NA	NA	0.01	-0.657194088346327
0.6722197	PRC_whole	12	-2.3	11	0.0600000000000001	0	-2.41282229869014
0.9794547	PRC_whole	12.5	NA	NA	0.51	0.02	-0.550846054594801
1.009897	PRC_whole	13	-2	-11	0.32	0	-1.03891919614653
0.8165335	PRC_whole	13.5	NA	NA	0.52	0.01	-0.732865744087116
0.5300724	PRC_whole	14	NA	NA	0.05	0	-0.041879244194528
0.9002457	PRC_whole	14.5	10.7	265	0.48	0	-2.63659621412712
0.7560705	PRC_whole	15	NA	NA	-0.0199999999999999	0	-0.3076574220759
0.8425405	PRC_whole	15.5	14.7	480.6	0.53	0.01	-0.467087566205745
0.7699034	PRC_whole	16	NA	NA	0.18	0	0.552450024611285
0.7814846	PRC_whole	16.5	4.4	138	0.53	0	0.732865744087115
0.7286092	PRC_whole	17	NA	NA	0.18	0	-1.31599214670914
0.6722197	PRC_whole	17.5	11.2	261	0.51	0.01	-2.85381229584157
0.7583712	PRC_whole	18	NA	NA	0.0600000000000001	0	-0.169120946794596
0.7954484	PRC_whole	18.5	13.6	228	0.51	0.01	-0.742556546751867
0.7445957	PRC_whole	19.5	10	133	0.51	0	-1.7137489661493
0.724058	PRC_whole	20.5	11.2	253	0.53	0.01	-2.28075175063391
0.8212424	PRC_whole	21.5	10.7	269	0.5	0.01	-1.28371179868192
0.6677537	PRC_whole	22.5	12.1	223	0.54	0.01	0.372034305135455
0.9051174	PRC_whole	23.5	13.7	276	0.49	0.02	0.349536666270425
0.7104473	PRC_whole	24.5	14.5	303	0.53	0.03	0.0853624584055399
0.6256392	PRC_whole	25.5	15.7	310	NA	0.02	-0.731261774070632
0.7308875	PRC_whole	26.5	14.7	253	NA	0.01	-1.95693759866819
0.7884574	PRC_whole	27.5	11.1	234	NA	0.01	1.20964411295761
0.9618897	PRC_whole	28.5	9.1	247	NA	0	-0.615314844151799
0.7377333	PRC_whole	1	5.8	106	0.27	0	-0.159430144129845
1.06424	PRC_whole	2	3.1	44	0.45	-0.01	1.17905964144432
0.8001193	PRC_whole	3	1.2	19	0.27	0	1.01962949731447
1.045969	PRC_whole	4	0.0999999999999979	2	0.54	-0.01	1.48671706352022
0.917341	PRC_whole	5	1	0	0.31	-0.01	1.78307971291488
1.117367	PRC_whole	6	9	303	0.54	-0.01	1.18875044410907
1.11199	PRC_whole	7	3.8	33	0.32	-0.02	1.13557642723331
0.9419828	PRC_whole	8	6.3	30	0.26	-0.01	2.04885789079625
0.8212424	PRC_whole	8.5	NA	NA	0.83	0	0.223898933686844
0.8760355	PRC_whole	9	3.5	17	0.29	-0.01	1.74120046872035
1.072121	PRC_whole	9.5	NA	NA	0.82	0	0.0966572310867759
1.06424	PRC_whole	10	-2.7	-19	0.37	-0.01	-0.169120946794596
0.828322	PRC_whole	10.5	NA	NA	NA	0	0.658798058362811
1.141746	PRC_whole	11	-3.2	0	0.36	-0.01	-1.09683015198101
0.5558855	PRC_whole	11.5	NA	NA	0.81	0.01	0.765146092114337
0.7217852	PRC_whole	12	-2.9	-22	0.62	-0.01	0.277072950562607
0.9519143	PRC_whole	12.5	NA	NA	0.82	0	0.583126402622022
0.9694006	PRC_whole	13	NA	NA	0.35	-0.01	1.27411290251461
0.9296289	PRC_whole	13.5	9.8	254	0.78	-0.01	-1.32060406741798
1.051173	PRC_whole	14	NA	NA	0.28	-0.01	1.00833472463324
0.6499536	PRC_whole	14.5	13.8	469.6	0.83	0	0.848904580503393
0.5971325	PRC_whole	15	NA	NA	0.48	-0.01	1.86844217132042
0.8856903	PRC_whole	15.5	3.5	127	0.83	-0.01	2.04885789079625
0.9643905	PRC_whole	16	NA	NA	0.48	-0.01	0
0.9694006	PRC_whole	16.5	10.3	250	0.81	0	-1.53782014913243
0.9920873	PRC_whole	17	NA	NA	0.36	-0.01	1.14687119991454
0.9444616	PRC_whole	17.5	12.7	217	0.81	0	0.573435599957271
0.5300724	PRC_whole	18.5	9.1	122	0.81	-0.01	-0.397756819440157
0.954404	PRC_whole	19.5	10.3	242	0.83	0	-0.964759603924777
1.05639	PRC_whole	20.5	9.8	258	0.8	0	0.0322803480272209
0.592768	PRC_whole	21.5	11.2	212	0.84	0	1.68802645184459
0.9099992	PRC_whole	22.5	12.8	265	0.79	0.01	1.66552881297956
1.109308	PRC_whole	23.5	13.6	292	0.83	0.02	1.40135460511468
0.5472615	PRC_whole	24.5	14.8	299	NA	0.01	0.584730372638506
0.9296289	PRC_whole	25.5	13.8	242	NA	0	-0.640945451959057
0.6080682	PRC_whole	26.5	10.2	223	NA	0	2.52563625966675
0.895384	PRC_whole	27.5	8.2	236	NA	-0.01	0.700677302557339
0.6677537	PRC_whole	1	-2.7	-62	0.18	-0.01	1.33848978557416
0.6766921	PRC_whole	2	-4.6	-87	0	0	1.17905964144432
0.6856565	PRC_whole	3	-5.7	-104	0.27	-0.01	1.64614720765006
0.7400189	PRC_whole	4	-4.8	-106	0.0399999999999999	-0.01	1.94250985704473
0.7263327	PRC_whole	5	3.2	197	0.27	-0.01	1.34818058823891
0.7583712	PRC_whole	6	-2	-73	0.0499999999999999	-0.02	1.29500657136315
0.5257872	PRC_whole	7	0.5	-76	-0.01	-0.01	2.2082880349261
0.5645298	PRC_whole	7.5	NA	NA	0.56	0	0.383329077816689
0.5862315	PRC_whole	8	-2.3	-89	0.02	-0.01	1.9006306128502
0.7675931	PRC_whole	8.5	NA	NA	0.55	0	0.256087375216621
0.6477356	PRC_whole	9	-8.5	-125	0.1	-0.01	-0.00969080266475109
0.4347192	PRC_whole	9.5	NA	NA	NA	0	0.818228202492656
0.7791644	PRC_whole	10	-9	-106	0.09	-0.01	-0.937400007851162
0.6610668	PRC_whole	10.5	NA	NA	0.54	0.01	0.924576236244182
0.5193681	PRC_whole	11	-8.7	-128	0.35	-0.01	0.436503094692452
0.5322168	PRC_whole	11.5	NA	NA	0.55	0	0.742556546751867
0.6946476	PRC_whole	12	NA	NA	0.08	-0.01	1.43354304664445
0.5949496	PRC_whole	12.5	4	148	0.51	-0.01	-1.16117392328813
0.5753641	PRC_whole	13	NA	NA	0.01	-0.01	1.16776486876308
0.6566168	PRC_whole	13.5	8	363.6	0.56	0	1.00833472463324
0.4959198	PRC_whole	14	NA	NA	0.21	-0.01	2.02787231545027
0.5129595	PRC_whole	14.5	-2.3	21	0.56	-0.01	2.2082880349261
0.6789307	PRC_whole	15	NA	NA	0.21	-0.01	0.159430144129845
0.7423064	PRC_whole	15.5	4.5	144	0.54	0	-1.37839000500258
0.6521731	PRC_whole	16	NA	NA	0.09	-0.01	1.30630134404439
0.5558855	PRC_whole	16.5	6.9	111	0.54	0	0.732865744087116
0.6190392	PRC_whole	17.5	3.3	16	0.54	-0.01	-0.238326675310312
0.5279292	PRC_whole	18.5	4.5	136	0.56	0	-0.805329459794932
0.7423064	PRC_whole	19.5	4	152	0.53	0	0.191710492157066
0.793116	PRC_whole	20.5	5.4	106	0.57	0	1.84745659597444
0.5862315	PRC_whole	21.5	7	159	0.52	0.01	1.82495895710941
0.6477356	PRC_whole	22.5	7.8	186	0.56	0.02	1.56078474924452
0.751475	PRC_whole	23.5	9	193	NA	0.01	0.744160516768351
0.6344597	PRC_whole	24.5	8	136	NA	0	-0.481515307829212
0.4557269	PRC_whole	25.5	4.4	117	NA	0	2.6850664037966
0.6212377	PRC_whole	26.5	2.4	130	NA	-0.01	0.860107446687184
0.9395067	PRC_whole	1	-1.9	-25	-0.18	0.01	-0.159430144129846
1.117367	PRC_whole	2	-3	-42	0.09	0	0.307657422075899
0.9946226	PRC_whole	3	-2.1	-44	-0.14	0	0.604020071470564
1.197052	PRC_whole	4	5.9	259	0.09	0	0.00969080266474998
1.199861	PRC_whole	5	0.699999999999999	-11	-0.13	-0.01	-0.043483214211013
1.004794	PRC_whole	6	3.2	-14	-0.19	0	0.869798249351934
0.9794547	PRC_whole	6.5	NA	NA	0.38	0.01	-0.955160707757475
0.9568965	PRC_whole	7	0.400000000000002	-27	-0.16	0	0.562140827276034
1.120061	PRC_whole	7.5	NA	NA	0.37	0.01	-1.08240241035754
1.169198	PRC_whole	8	-5.8	-63	-0.08	0	-1.34818058823892
0.8905323	PRC_whole	8.5	NA	NA	NA	0.01	-0.520261583081508
1.15268	PRC_whole	9	-6.3	-44	-0.09	0	-2.27588979342533
0.7059245	PRC_whole	9.5	NA	NA	0.36	0.02	-0.413913549329982
0.844918	PRC_whole	10	-6	-66	0.17	0	-0.901986690881712
1.002246	PRC_whole	10.5	NA	NA	0.37	0.01	-0.595933238822297
1.025281	PRC_whole	11	NA	NA	-0.1	0	0.095053261070291
0.9895549	PRC_whole	11.5	6.7	210	0.33	0	-2.4996637088623
1.090628	PRC_whole	12	NA	NA	-0.17	0	-0.170724916811081
0.8141823	PRC_whole	12.5	10.7	425.6	0.38	0.01	-0.330155060940926
0.6521731	PRC_whole	13	NA	NA	0.03	0	0.689382529876104
0.8664189	PRC_whole	13.5	0.400000000000002	83	0.38	0	0.869798249351934
1.004794	PRC_whole	14	NA	NA	0.03	0	-1.17905964144432
0.9643905	PRC_whole	14.5	7.2	206	0.36	0.01	-2.71687979057675
1.048569	PRC_whole	15	NA	NA	-0.09	0	-0.032188441529777
0.9593917	PRC_whole	15.5	9.6	173	0.36	0.01	-0.605624041487048
0.6588411	PRC_whole	16.5	6	78	0.36	0	-1.57681646088448
0.9568965	PRC_whole	17.5	7.2	198	0.38	0.01	-2.1438192453691
1.098612	PRC_whole	18.5	6.7	214	0.35	0.01	-1.1467792934171
0.6168421	PRC_whole	19.5	8.1	168	0.39	0.01	0.508966810400274
0.9643905	PRC_whole	20.5	9.7	221	0.34	0.02	0.486469171535244
1.082676	PRC_whole	21.5	10.5	248	0.38	0.03	0.222294963670359
0.6677537	PRC_whole	22.5	11.7	255	NA	0.02	-0.594329268805813
0.9370333	PRC_whole	23.5	10.7	198	NA	0.01	-1.82000509340338
0.6521731	PRC_whole	24.5	7.1	179	NA	0.01	1.34657661822243
1.040778	PRC_whole	25.5	5.1	192	NA	0	-0.47838233888698
0.9099992	PRC_whole	1	-1.1	-17	0.27	-0.01	0.467087566205745
0.6632942	PRC_whole	2	-0.199999999999999	-19	0.0399999999999999	-0.01	0.76345021560041
0.9769369	PRC_whole	3	7.8	284	0.27	-0.01	0.169120946794596
1.038187	PRC_whole	4	2.6	14	0.0499999999999999	-0.02	0.115946929918833
0.7675931	PRC_whole	5	5.1	11	-0.01	-0.01	1.02922839348178
1.040778	PRC_whole	5.5	NA	NA	0.56	0	-0.795730563627629
0.7354496	PRC_whole	6	2.3	-2	0.02	-0.01	0.72157097140588
0.9643905	PRC_whole	6.5	NA	NA	0.55	0	-0.922972266227697
0.8978137	PRC_whole	7	-3.9	-38	0.1	-0.01	-1.18875044410907
0.7861311	PRC_whole	7.5	NA	NA	NA	0	-0.360831438951662
0.7768462	PRC_whole	8	-4.4	-19	0.09	-0.01	-2.11645964929548
0.7768462	PRC_whole	8.5	NA	NA	0.54	0.01	-0.254483405200136
0.984499	PRC_whole	9	-4.1	-41	0.35	-0.01	-0.742556546751866
0.8688195	PRC_whole	9.5	NA	NA	0.55	0	-0.436503094692451
0.681171	PRC_whole	10	NA	NA	0.08	-0.01	0.254483405200137
0.7308875	PRC_whole	10.5	8.6	235	0.51	-0.01	-2.34023356473245
0.854451	PRC_whole	11	NA	NA	0.01	-0.01	-0.011294772681235
0.6766921	PRC_whole	11.5	12.6	450.6	0.56	0	-0.17072491681108
0.6766921	PRC_whole	12	NA	NA	0.21	-0.01	0.84881267400595
0.9593917	PRC_whole	12.5	2.3	108	0.56	-0.01	1.02922839348178
0.6588411	PRC_whole	13	NA	NA	0.21	-0.01	-1.01962949731447
0.7445957	PRC_whole	13.5	9.1	231	0.54	0	-2.5574496464469
1.05639	PRC_whole	14	NA	NA	0.09	-0.01	0.127241702600069
0.8496799	PRC_whole	14.5	11.5	198	0.54	0	-0.446193897357202
0.724058	PRC_whole	15.5	7.9	103	0.54	-0.01	-1.41738631675463
0.8784456	PRC_whole	16.5	9.1	223	0.56	0	-1.98438910123925
0.7768462	PRC_whole	17.5	8.6	239	0.53	0	-0.987349149287252
0.6766921	PRC_whole	18.5	10	193	0.57	0	0.66839695453012
1.06162	PRC_whole	19.5	11.6	246	0.52	0.01	0.64589931566509
0.6256392	PRC_whole	20.5	12.4	273	0.56	0.02	0.381725107800205
0.5365092	PRC_whole	21.5	13.6	280	NA	0.01	-0.434899124675967
0.883273	PRC_whole	22.5	12.6	223	NA	0	-1.66057494927353
0.8071413	PRC_whole	23.5	9	204	NA	0	1.50600676235228
0.9819754	PRC_whole	24.5	7	217	NA	-0.01	-0.318952194757134
1.004794	PRC_whole	1	0.900000000000002	-2	-0.23	0	0.296362649394665
1.194248	PRC_whole	2	8.9	301	0	0	-0.297966619411149
1.188653	PRC_whole	3	3.7	31	-0.22	-0.01	-0.351140636286912
1.038187	PRC_whole	4	6.2	28	-0.28	0	0.562140827276035
0.9744219	PRC_whole	4.5	NA	NA	0.29	0.01	-1.26281812983337
0.8664189	PRC_whole	5	3.4	15	-0.25	0	0.254483405200135
1.106628	PRC_whole	5.5	NA	NA	0.28	0.01	-1.39005983243344
1.166435	PRC_whole	6	-2.8	-21	-0.17	0	-1.65583801031481
0.9395067	PRC_whole	6.5	NA	NA	NA	0.01	-0.827919005157407
1.144473	PRC_whole	7	-3.3	-2	-0.18	0	-2.58354721550123
0.6991532	PRC_whole	7.5	NA	NA	0.27	0.02	-0.721570971405881
0.9345625	PRC_whole	8	-3	-24	0.08	0	-1.20964411295761
0.9568965	PRC_whole	8.5	NA	NA	0.28	0.01	-0.903590660898196
0.9568965	PRC_whole	9	NA	NA	-0.19	0	-0.212604161005608
0.9870255	PRC_whole	9.5	9.7	252	0.24	0	-2.80732113093819
0.9920873	PRC_whole	10	NA	NA	-0.26	0	-0.47838233888698
0.793116	PRC_whole	10.5	13.7	467.6	0.29	0.01	-0.637812483016825
0.7308875	PRC_whole	11	NA	NA	-0.06	0	0.381725107800205
0.8905323	PRC_whole	11.5	3.4	125	0.29	0	0.562140827276035
0.9870255	PRC_whole	12	NA	NA	-0.06	0	-1.48671706352022
0.8929569	PRC_whole	12.5	10.2	248	0.27	0.01	-3.02453721265265
1.025281	PRC_whole	13	NA	NA	-0.18	0	-0.339845863605676
0.8978137	PRC_whole	13.5	12.6	215	0.27	0.01	-0.913281463562947
0.6879018	PRC_whole	14.5	9	120	0.27	0	-1.88447388296037
0.9643905	PRC_whole	15.5	10.2	240	0.29	0.01	-2.45147666744499
1.022709	PRC_whole	16.5	9.7	256	0.26	0.01	-1.454436715493
0.6477356	PRC_whole	17.5	11.1	210	0.3	0.01	0.201309388324375
1.030434	PRC_whole	18.5	12.7	263	0.25	0.02	0.178811749459345
1.017575	PRC_whole	19.5	13.5	290	0.29	0.03	-0.08536245840554
0.6610668	PRC_whole	20.5	14.7	297	NA	0.02	-0.901986690881712
0.8664189	PRC_whole	21.5	13.7	240	NA	0.01	-2.12766251547927
0.6521731	PRC_whole	22.5	10.1	221	NA	0.01	1.03891919614653
0.9494274	PRC_whole	23.5	8.1	234	NA	0	-0.786039760962879
1.035599	PRC_whole	1	8	303	0.23	0	-0.594329268805814
1.043371	PRC_whole	2	2.8	33	0.01	-0.01	-0.647503285681577
0.6722197	PRC_whole	3	5.3	30	-0.0499999999999999	0	0.26577817788137
0.6499536	PRC_whole	3.5	NA	NA	0.52	0.01	-1.55918077922804
0.7861311	PRC_whole	4	2.5	17	-0.0199999999999999	0	-0.0418792441945299
0.9744219	PRC_whole	4.5	NA	NA	0.51	0.01	-1.68642248182811
0.8881101	PRC_whole	5	-3.7	-19	0.0600000000000001	0	-1.95220065970948
0.7014086	PRC_whole	5.5	NA	NA	NA	0.01	-1.12428165455207
1.077391	PRC_whole	6	-4.2	0	0.05	0	-2.87990986489589
0.7629783	PRC_whole	6.5	NA	NA	0.5	0.02	-1.01793362080055
0.5580447	PRC_whole	7	-3.9	-22	0.31	0	-1.50600676235228
0.681171	PRC_whole	7.5	NA	NA	0.51	0.01	-1.19995331029286
0.9819754	PRC_whole	8	NA	NA	0.04	0	-0.508966810400273
0.7652847	PRC_whole	8.5	8.8	254	0.47	0	-3.10368378033286
0.7468869	PRC_whole	9	NA	NA	-0.0299999999999999	0	-0.774744988281645
0.8881101	PRC_whole	9.5	12.8	469.6	0.52	0.01	-0.93417513241149
0.8401652	PRC_whole	10	NA	NA	0.17	0	0.0853624584055399
0.6036897	PRC_whole	10.5	2.5	127	0.52	0	0.26577817788137
1.009897	PRC_whole	11	NA	NA	0.17	0	-1.78307971291488
0.8929569	PRC_whole	11.5	9.3	250	0.5	0.01	-3.32089986204731
0.8377921	PRC_whole	12	NA	NA	0.05	0	-0.636208513000341
0.8330526	PRC_whole	12.5	11.7	217	0.5	0.01	-1.20964411295761
0.8472979	PRC_whole	13.5	8.1	122	0.5	0	-2.18083653235504
0.7652847	PRC_whole	14.5	9.3	242	0.52	0.01	-2.74783931683966
0.8401652	PRC_whole	15.5	8.8	258	0.49	0.01	-1.75079936488766
0.8496799	PRC_whole	16.5	10.2	212	0.53	0.01	-0.0950532610702901
0.828322	PRC_whole	17.5	11.8	265	0.48	0.02	-0.11755089993532
0.8736278	PRC_whole	18.5	12.6	292	0.52	0.03	-0.381725107800205
0.895384	PRC_whole	19.5	13.8	299	NA	0.02	-1.19834934027638
0.7400189	PRC_whole	20.5	12.8	242	NA	0.01	-2.42402516487394
0.4242509	PRC_whole	21.5	9.2	223	NA	0.01	0.74255654675187
0.8165335	PRC_whole	22.5	7.2	236	NA	0	-1.08240241035754
1.392556	PRC_whole	1	-5.2	-270	-0.22	-0.01	-0.053174016875763
1.11199	PRC_whole	2	-2.7	-273	-0.28	0	0.860107446687184
1.259848	PRC_whole	2.5	NA	NA	0.29	0.01	-0.964851510422225
1.038187	PRC_whole	3	-5.5	-286	-0.25	0	0.552450024611284
1.20549	PRC_whole	3.5	NA	NA	0.28	0.01	-1.09209321302229
1.392556	PRC_whole	4	-11.7	-322	-0.17	0	-1.35787139090367
1.18029	PRC_whole	4.5	NA	NA	NA	0.01	-0.529952385746258
1.114677	PRC_whole	5	-12.2	-303	-0.18	0	-2.28558059609008
0.954404	PRC_whole	5.5	NA	NA	0.27	0.02	-0.423604351994732
1.236763	PRC_whole	6	-11.9	-325	0.08	0	-0.911677493546462
1.18029	PRC_whole	6.5	NA	NA	0.28	0.01	-0.605624041487047
0.8472979	PRC_whole	7	NA	NA	-0.19	0	0.085362458405541
1.101281	PRC_whole	7.5	0.799999999999999	-49	0.24	0	-2.50935451152705
1.174736	PRC_whole	8	NA	NA	-0.26	0	-0.180415719475831
0.9148912	PRC_whole	8.5	4.8	166.6	0.29	0.01	-0.339845863605676
0.8978137	PRC_whole	9	NA	NA	-0.06	0	0.679691727211354
1.093286	PRC_whole	9.5	-5.5	-176	0.29	0	0.860107446687184
1.120061	PRC_whole	10	NA	NA	-0.06	0	-1.18875044410907
0.9997021	PRC_whole	10.5	1.3	-53	0.27	0.01	-2.7265705932415
1.233898	PRC_whole	11	NA	NA	-0.18	0	-0.041879244194527
1.280295	PRC_whole	11.5	3.7	-86	0.27	0.01	-0.615314844151798
0.8568399	PRC_whole	12.5	0.0999999999999979	-181	0.27	0	-1.58650726354923
1.085323	PRC_whole	13.5	1.3	-61	0.29	0.01	-2.15351004803385
1.15268	PRC_whole	14.5	0.799999999999999	-45	0.26	0.01	-1.15647009608185
0.7014086	PRC_whole	15.5	2.2	-91	0.3	0.01	0.499276007735524
1.271503	PRC_whole	16.5	3.8	-38	0.25	0.02	0.476778368870494
1.191448	PRC_whole	17.5	4.6	-11	0.29	0.03	0.212604161005609
0.6190392	PRC_whole	18.5	5.8	-4	NA	0.02	-0.604020071470563
1.043371	PRC_whole	19.5	4.8	-61	NA	0.01	-1.82969589606813
0.9075571	PRC_whole	20.5	1.2	-80	NA	0.01	1.33688581555768
1.202673	PRC_whole	21.5	-0.800000000000001	-67	NA	0	-0.48807314155173
1.183074	PRC_whole	1	2.5	-3	-0.0599999999999999	0.01	0.913281463562947
1.283235	PRC_whole	1.5	NA	NA	0.51	0.02	-0.911677493546462
1.199861	PRC_whole	2	-0.299999999999997	-16	-0.0299999999999999	0.01	0.605624041487047
1.289131	PRC_whole	2.5	NA	NA	0.5	0.02	-1.03891919614653
1.401993	PRC_whole	3	-6.5	-52	0.05	0.01	-1.3046973740279
1.072121	PRC_whole	3.5	NA	NA	NA	0.02	-0.476778368870495
1.352267	PRC_whole	4	-7	-33	0.04	0.01	-2.23240657921431
0.8736278	PRC_whole	4.5	NA	NA	0.49	0.03	-0.370430335118969
1.101281	PRC_whole	5	-6.7	-55	0.3	0.01	-0.858503476670699
1.327942	PRC_whole	5.5	NA	NA	0.5	0.02	-0.552450024611284
0.8664189	PRC_whole	6	NA	NA	0.03	0.01	0.138536475281304
1.213966	PRC_whole	6.5	6	221	0.46	0.01	-2.45618049465128
1.318908	PRC_whole	7	NA	NA	-0.0399999999999999	0.01	-0.127241702600068
0.883273	PRC_whole	7.5	10	436.6	0.51	0.02	-0.286671846729913
0.8259599	PRC_whole	8	NA	NA	0.16	0.01	0.732865744087117
1.259848	PRC_whole	8.5	-0.299999999999997	94	0.51	0.01	0.913281463562947
1.033015	PRC_whole	9	NA	NA	0.16	0.01	-1.13557642723331
1.18029	PRC_whole	9.5	6.5	217	0.49	0.02	-2.67339657636573
1.330964	PRC_whole	10	NA	NA	0.04	0.01	0.011294772681236
1.12546	PRC_whole	10.5	8.9	184	0.49	0.02	-0.562140827276035
0.8259599	PRC_whole	11.5	5.3	89	0.49	0.01	-1.53333324667346
1.12546	PRC_whole	12.5	6.5	209	0.51	0.02	-2.10033603115808
1.349207	PRC_whole	13.5	6	225	0.48	0.02	-1.10329607920609
0.7286092	PRC_whole	14.5	7.4	179	0.52	0.02	0.552450024611287
1.443525	PRC_whole	15.5	9	232	0.47	0.03	0.529952385746257
1.233898	PRC_whole	16.5	9.8	259	0.51	0.04	0.265778177881372
0.7445957	PRC_whole	17.5	11	266	NA	0.03	-0.5508460545948
1.197052	PRC_whole	18.5	10	209	NA	0.02	-1.77652187919236
0.7977828	PRC_whole	19.5	6.4	190	NA	0.02	1.39005983243345
1.312912	PRC_whole	20.5	4.4	203	NA	0.01	-0.434899124675967
1.040778	PRC_whole	0.5	NA	NA	0.57	0.01	-1.82495895710941
0.9719098	PRC_whole	1	-2.8	-13	0.03	0	-0.3076574220759
1.082676	PRC_whole	1.5	NA	NA	0.56	0.01	-1.95220065970948
1.219639	PRC_whole	2	-9	-49	0.11	0	-2.21797883759085
0.8929569	PRC_whole	2.5	NA	NA	NA	0.01	-1.39005983243344
1.139022	PRC_whole	3	-9.5	-30	0.1	0	-3.14568804277726
0.6322523	PRC_whole	3.5	NA	NA	0.55	0.02	-1.28371179868192
0.8094862	PRC_whole	4	-9.2	-52	0.36	0	-1.77178494023365
1.11199	PRC_whole	4.5	NA	NA	0.56	0.01	-1.46573148817423
0.8592312	PRC_whole	5	NA	NA	0.09	0	-0.774744988281643
0.9519143	PRC_whole	5.5	3.5	224	0.52	0	-3.36946195821423
1.051173	PRC_whole	6	NA	NA	0.02	0	-1.04052316616301
0.7127114	PRC_whole	6.5	7.5	439.6	0.57	0.01	-1.19995331029286
0.5236463	PRC_whole	7	NA	NA	0.22	0	-0.18041571947583
1.06162	PRC_whole	7.5	-2.8	97	0.57	0	0
0.8071413	PRC_whole	8	NA	NA	0.22	0	-2.04885789079625
0.828322	PRC_whole	8.5	4	220	0.55	0.01	-3.58667803992868
1.160921	PRC_whole	9	NA	NA	0.1	0	-0.901986690881711
0.8472979	PRC_whole	9.5	6.4	187	0.55	0.01	-1.47542229083898
0.6190392	PRC_whole	10.5	2.8	92	0.55	0	-2.44661471023641
0.9002457	PRC_whole	11.5	4	212	0.57	0.01	-3.01361749472103
1.004794	PRC_whole	12.5	3.5	228	0.54	0.01	-2.01657754276903
0.5386572	PRC_whole	13.5	4.9	182	0.58	0.01	-0.36083143895166
0.9769369	PRC_whole	14.5	6.5	235	0.53	0.02	-0.38332907781669
1.074754	PRC_whole	15.5	7.3	262	0.57	0.03	-0.647503285681575
0.491671	PRC_whole	16.5	8.5	269	NA	0.02	-1.46412751815775
0.8306862	PRC_whole	17.5	7.5	212	NA	0.01	-2.68980334275531
0.6588411	PRC_whole	18.5	3.9	193	NA	0.01	0.4767783688705
0.9051174	PRC_whole	19.5	1.9	206	NA	0	-1.34818058823891
0.9870255	PRC_whole	0.5	NA	NA	-0.54	-0.01	1.51730153503351
0.9296289	PRC_whole	1	NA	NA	-0.01	0	-0.127241702600068
1.295046	PRC_whole	1.5	NA	NA	-0.46	-0.01	-0.39301988048144
1.139022	PRC_whole	2	NA	NA	NA	0	0.434899124675967
0.854451	PRC_whole	2.5	NA	NA	-0.47	-0.01	-1.32072908566785
1.022709	PRC_whole	3	NA	NA	-0.02	0.01	0.541247158427493
1.405151	PRC_whole	3.5	NA	NA	-0.21	-0.01	0.053174016875763
1.080032	PRC_whole	4	NA	NA	-0.01	0	0.359227468935178
0.4641576	PRC_whole	4.5	NA	NA	-0.48	-0.01	1.05021396882777
1.045969	PRC_whole	5	NA	NA	-0.05	-0.01	-1.54450300110482
0.9971608	PRC_whole	5.5	NA	NA	-0.55	-0.01	0.784435790946394
0.9026803	PRC_whole	6	NA	NA	0	0	0.625005646816549
0.8401652	PRC_whole	6.5	NA	NA	-0.35	-0.01	1.64454323763358
1.185861	PRC_whole	7	NA	NA	0	-0.01	1.82495895710941
0.7606738	PRC_whole	7.5	NA	NA	-0.35	-0.01	-0.223898933686844
0.7838069	PRC_whole	8	NA	NA	-0.02	0	-1.76171908281927
1.166435	PRC_whole	8.5	NA	NA	-0.47	-0.01	0.922972266227698
1.082676	PRC_whole	9	NA	NA	-0.02	0	0.349536666270427
0.9643905	PRC_whole	10	NA	NA	-0.02	-0.01	-0.621655753127001
0.9075571	PRC_whole	11	NA	NA	0	0	-1.18865853761162
0.917341	PRC_whole	12	NA	NA	-0.03	0	-0.191618585659623
0.6366686	PRC_whole	13	NA	NA	0.01	0	1.46412751815775
1.327942	PRC_whole	14	NA	NA	-0.04	0.01	1.44162987929272
0.8354212	PRC_whole	15	NA	NA	0	0.02	1.17745567142783
0.5365092	PRC_whole	16	NA	NA	NA	0.01	0.360831438951662
0.9320944	PRC_whole	17	NA	NA	NA	0	-0.864844385645901
1.027856	PRC_whole	18	NA	NA	NA	0	2.30173732597991
1.199861	PRC_whole	19	NA	NA	NA	-0.01	0.476778368870495
1.027856	PRC_whole	0.5	NA	NA	0.53	0.01	-1.64454323763358
1.093286	PRC_whole	1	-6.2	-36	0.08	0	-1.91032141551495
0.8354212	PRC_whole	1.5	NA	NA	NA	0.01	-1.08240241035754
1.06949	PRC_whole	2	-6.7	-17	0.07	0	-2.83803062070136
0.7217852	PRC_whole	2.5	NA	NA	0.52	0.02	-0.976054376606016
0.8330526	PRC_whole	3	-6.4	-39	0.33	0	-1.46412751815775
0.954404	PRC_whole	3.5	NA	NA	0.53	0.01	-1.15807406609833
0.7331676	PRC_whole	4	NA	NA	0.0599999999999999	0	-0.467087566205743
0.9519143	PRC_whole	4.5	6.3	237	0.49	0	-3.06180453613833
1.087974	PRC_whole	5	NA	NA	-0.01	0	-0.732865744087115
0.6566168	PRC_whole	5.5	10.3	452.6	0.54	0.01	-0.89229588821696
0.5862315	PRC_whole	6	NA	NA	0.19	0	0.12724170260007
1.002246	PRC_whole	6.5	0	110	0.54	0	0.3076574220759
0.8929569	PRC_whole	7	NA	NA	0.19	0	-1.74120046872035
0.8929569	PRC_whole	7.5	6.8	233	0.52	0.01	-3.27902061785278
1.048569	PRC_whole	8	NA	NA	0.07	0	-0.594329268805811
1.030434	PRC_whole	8.5	9.2	200	0.52	0.01	-1.16776486876308
0.5905878	PRC_whole	9.5	5.6	105	0.52	0	-2.13895728816051
0.9494274	PRC_whole	10.5	6.8	225	0.54	0.01	-2.70596007264513
0.9971608	PRC_whole	11.5	6.3	241	0.51	0.01	-1.70892012069313
0.5602051	PRC_whole	12.5	7.7	195	0.55	0.01	-0.0531740168757602
1.002246	PRC_whole	13.5	9.3	248	0.5	0.02	-0.0756716557407902
0.9997021	PRC_whole	14.5	10.1	275	0.54	0.03	-0.339845863605675
0.6080682	PRC_whole	15.5	11.3	282	NA	0.02	-1.15647009608185
0.9222483	PRC_whole	16.5	10.3	225	NA	0.01	-2.38214592067941
0.6879018	PRC_whole	17.5	6.7	206	NA	0.01	0.7844357909464
0.9946226	PRC_whole	18.5	4.7	219	NA	0	-1.04052316616301
1.082676	PRC_whole	0.5	NA	NA	-0.45	-0.01	-0.265778177881372
0.8520643	PRC_whole	1	NA	NA	NA	0	0.562140827276035
1.321914	PRC_whole	1.5	NA	NA	-0.46	-0.01	-1.19348738306778
0.6632942	PRC_whole	2	NA	NA	-0.01	0.01	0.668488861027561
0.7838069	PRC_whole	2.5	NA	NA	-0.2	-0.01	0.180415719475831
1.077391	PRC_whole	3	NA	NA	0	0	0.486469171535246
1.030434	PRC_whole	3.5	NA	NA	-0.47	-0.01	1.17745567142783
0.9519143	PRC_whole	4	NA	NA	-0.04	-0.01	-1.41726129850475
1.18029	PRC_whole	4.5	NA	NA	-0.54	-0.01	0.911677493546462
0.6677537	PRC_whole	5	NA	NA	0.01	0	0.752247349416617
0.6278421	PRC_whole	5.5	NA	NA	-0.34	-0.01	1.77178494023365
1.051173	PRC_whole	6	NA	NA	0.01	-0.01	1.95220065970948
0.9593917	PRC_whole	6.5	NA	NA	-0.34	-0.01	-0.0966572310867759
1.093286	PRC_whole	7	NA	NA	-0.01	0	-1.6344773802192
1.27736	PRC_whole	7.5	NA	NA	-0.46	-0.01	1.05021396882777
1.128164	PRC_whole	8	NA	NA	-0.01	0	0.476778368870495
0.6566168	PRC_whole	9	NA	NA	-0.01	-0.01	-0.494414050526933
1.045969	PRC_whole	10	NA	NA	0.01	0	-1.06141683501155
1.248269	PRC_whole	11	NA	NA	-0.02	0	-0.064376883059555
0.7081851	PRC_whole	12	NA	NA	0.02	0	1.59136922075782
1.085323	PRC_whole	13	NA	NA	-0.03	0.01	1.56887158189279
1.144473	PRC_whole	14	NA	NA	0.01	0.02	1.3046973740279
0.674455	PRC_whole	15	NA	NA	NA	0.01	0.48807314155173
1.128164	PRC_whole	16	NA	NA	NA	0	-0.737602683045833
0.7286092	PRC_whole	17	NA	NA	NA	0	2.42897902857998
1.109308	PRC_whole	18	NA	NA	NA	-0.01	0.604020071470563
1.122758	PRC_whole	0.5	NA	NA	NA	0.01	0.827919005157407
1.11199	PRC_whole	1	-0.5	19	-0.01	0	-0.927709205186411
0.8929569	PRC_whole	1.5	NA	NA	0.44	0.02	0.934267038908933
1.20549	PRC_whole	2	-0.199999999999999	-3	0.25	0	0.446193897357203
1.15268	PRC_whole	2.5	NA	NA	0.45	0.01	0.752247349416618
0.7377333	PRC_whole	3	NA	NA	-0.02	0	1.44323384930921
1.144473	PRC_whole	3.5	12.5	273	0.41	0	-1.15148312062338
1.191448	PRC_whole	4	NA	NA	-0.09	0	1.17745567142783
0.8664189	PRC_whole	4.5	16.5	488.6	0.46	0.01	1.01802552729799
0.8118332	PRC_whole	5	NA	NA	0.11	0	2.03756311811502
1.122758	PRC_whole	5.5	6.2	146	0.46	0	2.21797883759085
1.040778	PRC_whole	6	NA	NA	0.11	0	0.169120946794596
0.917341	PRC_whole	6.5	13	269	0.44	0.01	-1.36869920233783
1.197052	PRC_whole	7	NA	NA	-0.01	0	1.31599214670914
1.120061	PRC_whole	7.5	15.4	236	0.44	0.01	0.742556546751867
0.8001193	PRC_whole	8.5	11.8	141	0.44	0	-0.228635872645561
1.066864	PRC_whole	9.5	13	261	0.46	0.01	-0.795638657130181
1.12546	PRC_whole	10.5	12.5	277	0.43	0.01	0.201401294821817
0.5884089	PRC_whole	11.5	13.9	231	0.47	0.01	1.85714739863919
1.254049	PRC_whole	12.5	15.5	284	0.42	0.02	1.83464975977416
1.174736	PRC_whole	13.5	16.3	311	0.46	0.03	1.57047555190927
0.5602051	PRC_whole	14.5	17.5	318	NA	0.02	0.753851319433102
0.9819754	PRC_whole	15.5	16.5	261	NA	0.01	-0.471824505164461
0.8688195	PRC_whole	16.5	12.9	242	NA	0.01	2.69475720646135
1.144473	PRC_whole	17.5	10.9	255	NA	0	0.869798249351935
0.74918	PRC_whole	0.5	NA	NA	NA	-0.01	-1.75562821034382
0.7652847	PRC_whole	1	NA	NA	NA	0.01	0.106348033751526
1.085323	PRC_whole	1.5	NA	NA	NA	-0.01	-0.381725107800204
1.087974	PRC_whole	2	NA	NA	NA	0	-0.0756716557407892
0.5386572	PRC_whole	2.5	NA	NA	NA	-0.01	0.615314844151799
1.048569	PRC_whole	3	NA	NA	NA	-0.01	-1.97940212578079
0.9026803	PRC_whole	3.5	NA	NA	NA	-0.01	0.349536666270427
0.7331676	PRC_whole	4	NA	NA	NA	0	0.190106522140582
0.7377333	PRC_whole	4.5	NA	NA	NA	-0.01	1.20964411295761
0.9920873	PRC_whole	5	NA	NA	NA	-0.01	1.39005983243344
0.8736278	PRC_whole	5.5	NA	NA	NA	-0.01	-0.658798058362811
0.7722157	PRC_whole	6	NA	NA	NA	0	-2.19661820749524
0.9494274	PRC_whole	6.5	NA	NA	NA	-0.01	0.488073141551731
1.051173	PRC_whole	7	NA	NA	NA	0	-0.0853624584055401
0.7308875	PRC_whole	8	NA	NA	NA	-0.01	-1.05655487780297
0.8712224	PRC_whole	9	NA	NA	NA	0	-1.62355766228759
0.9026803	PRC_whole	10	NA	NA	NA	0	-0.62651771033559
0.4895482	PRC_whole	11	NA	NA	NA	0	1.02922839348178
1.122758	PRC_whole	12	NA	NA	NA	0.01	1.00673075461675
0.8760355	PRC_whole	13	NA	NA	NA	0.02	0.742556546751867
0.4704912	PRC_whole	14	NA	NA	NA	0.01	-0.074067685724305
0.828322	PRC_whole	15	NA	NA	NA	0	-1.29974351032187
0.917341	PRC_whole	16	NA	NA	NA	0	1.86683820130394
1.035599	PRC_whole	17	NA	NA	NA	-0.01	0.041879244194528
0.5279292	PRC_whole	0.5	NA	NA	0.45	0.02	1.86197624409534
0.5993169	PRC_whole	1	0.300000000000001	-22	0.26	0	1.37390310254361
1.053779	PRC_whole	1.5	NA	NA	0.46	0.01	1.67995655460303
1.213966	PRC_whole	2	NA	NA	-0.01	0	2.37094305449562
0.9568965	PRC_whole	2.5	13	254	0.42	0	-0.22377391543697
1.06949	PRC_whole	3	NA	NA	-0.08	0	2.10516487661425
0.7263327	PRC_whole	3.5	17	469.6	0.47	0.01	1.9457347324844
0.6015026	PRC_whole	4	NA	NA	0.12	0	2.96527232330143
0.8520643	PRC_whole	4.5	6.7	127	0.47	0	3.14568804277726
1.009897	PRC_whole	5	NA	NA	0.12	0	1.09683015198101
1.117367	PRC_whole	5.5	13.5	250	0.45	0.01	-0.44098999715142
1.208311	PRC_whole	6	NA	NA	0	0	2.24370135189555
0.883273	PRC_whole	6.5	15.9	217	0.45	0.01	1.67026575193828
0.6322523	PRC_whole	7.5	12.3	122	0.45	0	0.69907333254085
0.9197934	PRC_whole	8.5	13.5	242	0.47	0.01	0.13207054805623
1.236763	PRC_whole	9.5	13	258	0.44	0.01	1.12911050000823
0.6879018	PRC_whole	10.5	14.4	212	0.48	0.01	2.7848566038256
0.917341	PRC_whole	11.5	16	265	0.43	0.02	2.76235896496057
1.321914	PRC_whole	12.5	16.8	292	0.47	0.03	2.49818475709568
0.8212424	PRC_whole	13.5	18	299	NA	0.02	1.68156052461951
0.9744219	PRC_whole	14.5	17	242	NA	0.01	0.45588470002195
0.4874265	PRC_whole	15.5	13.4	223	NA	0.01	3.62246641164776
0.9075571	PRC_whole	16.5	11.4	236	NA	0	1.79750745453835
1.015013	PRC_whole	0.5	NA	NA	-0.19	-0.02	-0.48807314155173
0.681171	PRC_whole	1	NA	NA	0.01	-0.01	-0.182019689492315
0.42216	PRC_whole	1.5	NA	NA	-0.46	-0.02	0.508966810400273
0.7907857	PRC_whole	2	NA	NA	-0.03	-0.02	-2.08575015953231
0.5537276	PRC_whole	2.5	NA	NA	-0.53	-0.02	0.243188632518901
1.437067	PRC_whole	3	NA	NA	0.02	-0.01	0.083758488389056
0.9419828	PRC_whole	3.5	NA	NA	-0.33	-0.02	1.10329607920609
0.7217852	PRC_whole	4	NA	NA	0.02	-0.02	1.28371179868192
0.681171	PRC_whole	4.5	NA	NA	-0.33	-0.02	-0.765146092114337
0.5949496	PRC_whole	5	NA	NA	0	-0.01	-2.30296624124676
0.7445957	PRC_whole	5.5	NA	NA	-0.45	-0.02	0.381725107800205
0.8071413	PRC_whole	6	NA	NA	0	-0.01	-0.191710492157066
1.443525	PRC_whole	7	NA	NA	0	-0.02	-1.16290291155449
0.5884089	PRC_whole	8	NA	NA	0.02	-0.01	-1.72990569603911
0.6499536	PRC_whole	9	NA	NA	-0.01	-0.01	-0.732865744087116
1.295046	PRC_whole	10	NA	NA	0.03	-0.01	0.922880359730256
0.9794547	PRC_whole	11	NA	NA	-0.02	0	0.900382720865226
0.5044307	PRC_whole	12	NA	NA	0.02	0.01	0.636208513000341
1.074754	PRC_whole	13	NA	NA	NA	0	-0.180415719475831
0.7172447	PRC_whole	14	NA	NA	NA	-0.01	-1.40609154407339
0.7838069	PRC_whole	15	NA	NA	NA	-0.01	1.76049016755242
0.9694006	PRC_whole	16	NA	NA	NA	-0.02	-0.064468789556998
0.9419828	PRC_whole	0.5	NA	NA	0.2	0.01	0.306053452059415
0.2941017	PRC_whole	1	NA	NA	-0.27	0	0.997039951952003
0.9519143	PRC_whole	1.5	12.7	276	0.16	0	-1.59767701798058
0.854451	PRC_whole	2	NA	NA	-0.34	0	0.731261774070631
0.8001193	PRC_whole	2.5	16.7	491.6	0.21	0.01	0.571831629940786
0.8784456	PRC_whole	3	NA	NA	-0.14	0	1.59136922075782
1.035599	PRC_whole	3.5	6.4	149	0.21	0	1.77178494023365
0.7768462	PRC_whole	4	NA	NA	-0.14	0	-0.277072950562607
0.6410908	PRC_whole	4.5	13.2	272	0.19	0.01	-1.81489309969503
0.9895549	PRC_whole	5	NA	NA	-0.26	0	0.869798249351935
1.06162	PRC_whole	5.5	15.6	239	0.19	0.01	0.296362649394664
0.8808581	PRC_whole	6.5	12	144	0.19	0	-0.674829770002764
0.8905323	PRC_whole	7.5	13.2	264	0.21	0.01	-1.24183255448738
0.8425405	PRC_whole	8.5	12.7	280	0.18	0.01	-0.244792602535386
0.5343624	PRC_whole	9.5	14.1	234	0.22	0.01	1.41095350128199
1.306936	PRC_whole	10.5	15.7	287	0.17	0.02	1.38845586241696
0.6879018	PRC_whole	11.5	16.5	314	0.21	0.03	1.12428165455207
0.4641576	PRC_whole	12.5	17.7	321	NA	0.02	0.307657422075899
0.854451	PRC_whole	13.5	16.7	264	NA	0.01	-0.918018402521664
1.103953	PRC_whole	14.5	13.1	245	NA	0.01	2.24856330910415
1.202673	PRC_whole	15.5	11.1	258	NA	0	0.423604351994732
0.6834129	PRC_whole	0.5	NA	NA	-0.47	-0.01	0.690986499892588
1.015013	PRC_whole	1	NA	NA	-0.04	-0.01	-1.90373047004
1.177511	PRC_whole	1.5	NA	NA	-0.54	-0.01	0.425208322011216
0.6102595	PRC_whole	2	NA	NA	0.01	0	0.265778177881371
0.6080682	PRC_whole	2.5	NA	NA	-0.34	-0.01	1.2853157686984
1.292086	PRC_whole	3	NA	NA	0.01	-0.01	1.46573148817423
0.7791644	PRC_whole	3.5	NA	NA	-0.34	-0.01	-0.583126402622022
0.9870255	PRC_whole	4	NA	NA	-0.01	0	-2.12094655175445
1.233898	PRC_whole	4.5	NA	NA	-0.46	-0.01	0.56374479729252
1.053779	PRC_whole	5	NA	NA	-0.01	0	-0.00969080266475089
0.6499536	PRC_whole	6	NA	NA	-0.01	-0.01	-0.980883222062179
1.06424	PRC_whole	7	NA	NA	0.01	0	-1.5478860065468
1.093286	PRC_whole	8	NA	NA	-0.02	0	-0.550846054594801
0.5150946	PRC_whole	9	NA	NA	0.02	0	1.10490004922257
1.147205	PRC_whole	10	NA	NA	-0.03	0.01	1.08240241035754
1.004794	PRC_whole	11	NA	NA	0.01	0.02	0.818228202492656
0.438913	PRC_whole	12	NA	NA	NA	0.01	0.00160397001648421
1.109308	PRC_whole	13	NA	NA	NA	0	-1.22407185458108
1.012453	PRC_whole	14	NA	NA	NA	0	1.94250985704473
1.101281	PRC_whole	15	NA	NA	NA	-0.01	0.117550899935317
0.7377333	PRC_whole	0.5	NA	NA	0.43	0	-2.59471696993259
0.8047985	PRC_whole	1	NA	NA	-0.07	0	-0.265778177881372
0.6234377	PRC_whole	1.5	NA	NA	0.48	0.01	-0.425208322011217
0.4853059	PRC_whole	2	NA	NA	0.13	0	0.594329268805813
0.5172308	PRC_whole	2.5	NA	NA	0.48	0	0.774744988281643
0.883273	PRC_whole	3	NA	NA	0.13	0	-1.27411290251461
0.9075571	PRC_whole	3.5	NA	NA	0.46	0.01	-2.81193305164704
0.8401652	PRC_whole	4	NA	NA	0.01	0	-0.127241702600068
0.6722197	PRC_whole	4.5	NA	NA	0.46	0.01	-0.700677302557339
0.4158927	PRC_whole	5.5	NA	NA	0.46	0	-1.67186972195477
0.7104473	PRC_whole	6.5	NA	NA	0.48	0.01	-2.23887250643939
0.8978137	PRC_whole	7.5	NA	NA	0.45	0.01	-1.24183255448739
0.6856565	PRC_whole	8.5	NA	NA	0.49	0.01	0.413913549329983
0.5753641	PRC_whole	9.5	NA	NA	0.44	0.02	0.391415910464953
1.025281	PRC_whole	10.5	NA	NA	0.48	0.03	0.127241702600068
0.7537718	PRC_whole	11.5	NA	NA	NA	0.02	-0.689382529876104
0.7081851	PRC_whole	12.5	NA	NA	NA	0.01	-1.91505835447367
0.2614797	PRC_whole	13.5	NA	NA	NA	0.01	1.25152335715214
0.6080682	PRC_whole	14.5	NA	NA	NA	0	-0.573435599957271
1.030434	PRC_whole	0.5	NA	NA	-0.5	0	2.32893879205121
0.6722197	PRC_whole	1	4	215.6	0.05	0.01	2.16950864792137
0.6433042	PRC_whole	1.5	NA	NA	-0.3	0	3.1890462387384
1.027856	PRC_whole	2	-6.3	-127	0.05	0	3.36946195821423
0.9247059	PRC_whole	2.5	NA	NA	-0.3	0	1.32060406741798
0.9099992	PRC_whole	3	0.5	-4	0.03	0.01	-0.21721608171445
0.9197934	PRC_whole	3.5	NA	NA	-0.42	0	2.46747526733252
0.9469431	PRC_whole	4	2.9	-37	0.03	0.01	1.89403966737525
0.6080682	PRC_whole	5	-0.700000000000001	-132	0.03	0	0.92284724797782
0.9419828	PRC_whole	6	0.5	-12	0.05	0.01	0.3558444634932
1.093286	PRC_whole	7	0	4	0.02	0.01	1.3528844154452
0.5558855	PRC_whole	8	1.4	-42	0.06	0.01	3.00863051926257
1.11199	PRC_whole	9	3	11	0.01	0.02	2.98613288039754
1.030434	PRC_whole	10	3.8	38	0.05	0.03	2.72195867253266
0.6036897	PRC_whole	11	5	45	NA	0.02	1.90533444005648
0.9419828	PRC_whole	12	4	-12	NA	0.01	0.67965861545892
0.8236001	PRC_whole	13	0.4	-31	NA	0.01	3.84624032708473
1.120061	PRC_whole	14	-1.6	-18	NA	0	2.02128136997532
0.5300724	PRC_whole	0.5	NA	NA	0.55	0.01	-0.159430144129845
0.5408065	PRC_whole	1	NA	NA	0.2	0	0.860107446687185
1.256946	PRC_whole	1.5	NA	NA	0.55	0	1.04052316616301
0.9197934	PRC_whole	2	NA	NA	0.2	0	-1.00833472463324
1.020141	PRC_whole	2.5	NA	NA	0.53	0.01	-2.54615487376567
1.06949	PRC_whole	3	NA	NA	0.08	0	0.138536475281304
1.103953	PRC_whole	3.5	NA	NA	0.53	0.01	-0.434899124675967
0.3825998	PRC_whole	4.5	NA	NA	0.53	0	-1.40609154407339
1.144473	PRC_whole	5.5	NA	NA	0.55	0.01	-1.97309432855801
1.141746	PRC_whole	6.5	NA	NA	0.52	0.01	-0.976054376606017
0.42216	PRC_whole	7.5	NA	NA	0.56	0.01	0.679691727211355
1.147205	PRC_whole	8.5	NA	NA	0.51	0.02	0.657194088346325
1.147205	PRC_whole	9.5	NA	NA	0.55	0.03	0.39301988048144
0.3474538	PRC_whole	10.5	NA	NA	NA	0.02	-0.423604351994732
1.095947	PRC_whole	11.5	NA	NA	NA	0.01	-1.64928017659229
0.7884574	PRC_whole	12.5	NA	NA	NA	0.01	1.51730153503352
1.087974	PRC_whole	13.5	NA	NA	NA	0	-0.307657422075899
0.8568399	PRC_whole	0.5	NA	NA	-0.35	-0.01	1.01953759081703
0.5884089	PRC_whole	1	-10.3	-342.6	0	-0.01	1.19995331029286
0.7907857	PRC_whole	1.5	NA	NA	-0.35	-0.01	-0.848904580503393
0.6655232	PRC_whole	2	-3.5	-219.6	-0.02	0	-2.38672472963582
0.7354496	PRC_whole	2.5	NA	NA	-0.47	-0.01	0.297966619411149
0.6543942	PRC_whole	3	-1.1	-252.6	-0.02	0	-0.275468980546122
1.533378	PRC_whole	4	-4.7	-347.6	-0.02	-0.01	-1.24666139994355
0.5108256	PRC_whole	5	-3.5	-227.6	0	0	-1.81366418442817
0.6102595	PRC_whole	6	-4	-211.6	-0.03	0	-0.816624232476172
1.408315	PRC_whole	7	-2.6	-257.6	0.01	0	0.8391218713412
0.8306862	PRC_whole	8	-1	-204.6	-0.04	0.01	0.81662423247617
0.6521731	PRC_whole	9	-0.200000000000001	-177.6	0	0.02	0.552450024611285
1.219639	PRC_whole	10	1	-170.6	NA	0.01	-0.264174207864887
0.5949496	PRC_whole	11	0	-227.6	NA	0	-1.48985003246245
0.476834	PRC_whole	12	-3.6	-246.6	NA	0	1.67673167916336
0.7652847	PRC_whole	13	-5.6	-233.6	NA	-0.01	-0.148227277946054
0.5840553	PRC_whole	0.5	NA	NA	0.35	0	0.18041571947583
0.6946476	PRC_whole	1	NA	NA	0	0	-1.86844217132042
0.6477356	PRC_whole	1.5	NA	NA	0.33	0.01	-3.40626232045285
0.7652847	PRC_whole	2	NA	NA	-0.12	0	-0.721570971405881
0.7884574	PRC_whole	2.5	NA	NA	0.33	0.01	-1.29500657136315
0.9370333	PRC_whole	3.5	NA	NA	0.33	0	-2.26619899076058
0.5905878	PRC_whole	4.5	NA	NA	0.35	0.01	-2.8332017752452
0.6946476	PRC_whole	5.5	NA	NA	0.32	0.01	-1.8361618232932
0.724058	PRC_whole	6.5	NA	NA	0.36	0.01	-0.18041571947583
0.895384	PRC_whole	7.5	NA	NA	0.31	0.02	-0.20291335834086
0.6058782	PRC_whole	8.5	NA	NA	0.35	0.03	-0.467087566205745
0.6834129	PRC_whole	9.5	NA	NA	NA	0.02	-1.28371179868192
0.6146465	PRC_whole	10.5	NA	NA	NA	0.01	-2.50938762327948
0.5300724	PRC_whole	11.5	NA	NA	NA	0.01	0.65719408834633
0.7814846	PRC_whole	12.5	NA	NA	NA	0	-1.16776486876308
0.7149772	PRC_whole	0.5	NA	NA	-0.35	0	-2.04885789079625
0.9370333	PRC_whole	1	6.8	123	-0.02	0.01	-3.58667803992868
1.155423	PRC_whole	1.5	NA	NA	-0.47	0	-0.901986690881711
1.077391	PRC_whole	2	9.2	90	-0.02	0.01	-1.47542229083898
0.6036897	PRC_whole	3	5.6	-5	-0.02	0	-2.44661471023641
1.085323	PRC_whole	4	6.8	115	0	0.01	-3.01361749472103
0.9618897	PRC_whole	5	6.3	131	-0.03	0.01	-2.01657754276903
0.5065612	PRC_whole	6	7.7	85	0.01	0.01	-0.36083143895166
1.274429	PRC_whole	7	9.3	138	-0.04	0.02	-0.38332907781669
0.8592312	PRC_whole	8	10.1	165	0	0.03	-0.647503285681575
0.3186696	PRC_whole	9	11.3	172	NA	0.02	-1.46412751815775
1.141746	PRC_whole	10	10.3	115	NA	0.01	-2.68980334275531
0.9895549	PRC_whole	11	6.7	96	NA	0.01	0.4767783688705
1.194248	PRC_whole	12	4.7	109	NA	0	-1.34818058823891
0.9494274	PRC_whole	0.5	NA	NA	0.33	0.01	-1.53782014913243
0.9345625	PRC_whole	1	NA	NA	-0.12	0	1.14687119991454
1.022709	PRC_whole	1.5	NA	NA	0.33	0.01	0.573435599957271
0.6722197	PRC_whole	2.5	NA	NA	0.33	0	-0.397756819440157
0.9395067	PRC_whole	3.5	NA	NA	0.35	0.01	-0.964759603924777
0.9744219	PRC_whole	4.5	NA	NA	0.32	0.01	0.0322803480272209
0.6588411	PRC_whole	5.5	NA	NA	0.36	0.01	1.68802645184459
0.8978137	PRC_whole	6.5	NA	NA	0.31	0.02	1.66552881297956
1.06949	PRC_whole	7.5	NA	NA	0.35	0.03	1.40135460511468
0.681171	PRC_whole	8.5	NA	NA	NA	0.02	0.584730372638506
0.7652847	PRC_whole	9.5	NA	NA	NA	0.01	-0.640945451959057
0.5086929	PRC_whole	10.5	NA	NA	NA	0.01	2.52563625966675
0.8354212	PRC_whole	11.5	NA	NA	NA	0	0.700677302557339
0.9694006	PRC_whole	0.5	NA	NA	-0.45	-0.01	2.68469134904697
0.9744219	PRC_whole	1	2.4	-33	0	0	2.1112557490897
0.5753641	PRC_whole	2	-1.2	-128	0	-0.01	1.14006332969227
0.9002457	PRC_whole	3	0	-8	0.02	0	0.57306054520765
1.122758	PRC_whole	4	-0.5	8	-0.01	0	1.57010049715965
0.674455	PRC_whole	5	0.9	-38	0.03	0	3.22584660097702
0.9419828	PRC_whole	6	2.5	15	-0.02	0.01	3.20334896211199
1.082676	PRC_whole	7	3.3	42	0.02	0.02	2.93917475424711
0.6632942	PRC_whole	8	4.5	49	NA	0.01	2.12255052177093
0.9971608	PRC_whole	9	3.5	-8	NA	0	0.89687469717337
0.551571	PRC_whole	10	-0.0999999999999996	-27	NA	0	4.06345640879918
0.895384	PRC_whole	11	-2.1	-14	NA	-0.01	2.23849745168977
1.136302	PRC_whole	0.5	NA	NA	0.45	0.01	-0.573435599957271
0.8616248	PRC_whole	1.5	NA	NA	0.45	0	-1.5446280193547
1.027856	PRC_whole	2.5	NA	NA	0.47	0.01	-2.11163080383932
1.095947	PRC_whole	3.5	NA	NA	0.44	0.01	-1.11459085188732
0.7445957	PRC_whole	4.5	NA	NA	0.48	0.01	0.541155251930051
1.199861	PRC_whole	5.5	NA	NA	0.43	0.02	0.518657613065021
0.9971608	PRC_whole	6.5	NA	NA	0.47	0.03	0.254483405200136
0.5971325	PRC_whole	7.5	NA	NA	NA	0.02	-0.562140827276036
1.066864	PRC_whole	8.5	NA	NA	NA	0.01	-1.7878166518736
0.8688195	PRC_whole	9.5	NA	NA	NA	0.01	1.37876505975221
1.163676	PRC_whole	10.5	NA	NA	NA	0	-0.446193897357203
0.7560705	PRC_whole	1	-3.6	-95	0	-0.01	-0.971192419397428
1.109308	PRC_whole	2	-2.4	25	0.02	0	-1.53819520388205
0.9946226	PRC_whole	3	-2.9	41	-0.01	0	-0.54115525193005
0.5558855	PRC_whole	4	-1.5	-5	0.03	0	1.11459085188732
1.072121	PRC_whole	5	0.0999999999999996	48	-0.02	0.01	1.09209321302229
0.9819754	PRC_whole	6	0.899999999999999	75	0.02	0.02	0.827919005157407
0.4410114	PRC_whole	7	2.1	82	NA	0.01	0.0112947726812351
0.9971608	PRC_whole	8	1.1	25	NA	0	-1.21438105191633
0.9794547	PRC_whole	9	-2.5	6	NA	0	1.95220065970948
1.120061	PRC_whole	10	-4.5	19	NA	-0.01	0.127241702600068
0.5023013	PRC_whole	1	1.2	120	0.02	0.01	-0.56700278448462
0.5129595	PRC_whole	2	0.700000000000001	136	-0.01	0.01	0.430037167467378
1.398842	PRC_whole	3	2.1	90	0.03	0.01	2.08578327128475
0.854451	PRC_whole	4	3.7	143	-0.02	0.02	2.06328563241972
0.4431107	PRC_whole	5	4.5	170	0.02	0.03	1.79911142455483
1.072121	PRC_whole	6	5.7	177	NA	0.02	0.982487192078663
0.5797071	PRC_whole	7	4.7	120	NA	0.01	-0.2431886325189
0.6190392	PRC_whole	8	1.1	101	NA	0.01	2.92339307910691
0.7884574	PRC_whole	9	-0.899999999999999	114	NA	0	1.0984341219975
0.9719098	PRC_whole	1	-0.5	16	-0.03	0	0.997039951951998
0.4179809	PRC_whole	2	0.9	-30	0.01	0	2.65278605576937
1.053779	PRC_whole	3	2.5	23	-0.04	0.01	2.63028841690434
0.9124439	PRC_whole	4	3.3	50	0	0.02	2.36611420903945
0.3515772	PRC_whole	5	4.5	57	NA	0.01	1.54948997656328
0.9920873	PRC_whole	6	3.5	0	NA	0	0.32381415196572
0.8377921	PRC_whole	7	-0.0999999999999996	-19	NA	0	3.49039586359153
1.051173	PRC_whole	8	-2.1	-6	NA	-0.01	1.66543690648212
0.5818805	PRC_whole	1	1.4	-46	0.04	0	1.65574610381737
1.082676	PRC_whole	2	3	7	-0.01	0.01	1.63324846495234
1.292086	PRC_whole	3	3.8	34	0.03	0.02	1.36907425708746
0.6946476	PRC_whole	4	5	41	NA	0.01	0.552450024611285
1.053779	PRC_whole	5	4	-16	NA	0	-0.673225799986278
0.7149772	PRC_whole	6	0.4	-35	NA	0	2.49335591163953
1.109308	PRC_whole	7	-1.6	-22	NA	-0.01	0.668396954530118
0.6946476	PRC_whole	1	1.6	53	-0.05	0.01	-0.02249763886503
0.4937949	PRC_whole	2	2.4	80	-0.01	0.02	-0.286671846729915
1.502856	PRC_whole	3	3.6	87	NA	0.01	-1.10329607920609
0.7036657	PRC_whole	4	2.6	30	NA	0	-2.32897190380365
0.42007	PRC_whole	5	-1	11	NA	0	0.83760980782216
0.6901487	PRC_whole	6	-3	24	NA	-0.01	-0.987349149287254
0.9222483	PRC_whole	1	0.799999999999999	27	0.04	0.01	-0.264174207864885
0.6058782	PRC_whole	2	2	34	NA	0	-1.08079844034106
1.133586	PRC_whole	3	1	-23	NA	-0.01	-2.30647426493862
0.9222483	PRC_whole	4	-2.6	-42	NA	-0.01	0.86010744668719
1.312912	PRC_whole	5	-4.6	-29	NA	-0.02	-0.964851510422224
0.5472615	PRC_whole	1	1.2	7	NA	-0.01	-0.816624232476172
0.9197934	PRC_whole	2	0.200000000000001	-50	NA	-0.02	-2.04230005707374
0.4789504	PRC_whole	3	-3.4	-69	NA	-0.02	1.12428165455208
0.9148912	PRC_whole	4	-5.4	-56	NA	-0.03	-0.700677302557339
0.6102595	PRC_whole	1	-1	-57	NA	-0.01	-1.22567582459756
0.3268798	PRC_whole	2	-4.6	-76	NA	-0.01	1.94090588702825
0.6521731	PRC_whole	3	-6.6	-63	NA	-0.02	0.115946929918833
0.8712224	PRC_whole	1	-3.6	-19	NA	0	3.16658171162581
1.12546	PRC_whole	2	-5.6	-6	NA	-0.01	1.3416227545164
1.007344	PRC_whole	1	-2	13	NA	-0.01	-1.82495895710941
1.194248	M1_whole	1	-1.3	19	-0.03	0	1.98599307125573
0.7583712	M1_whole	2	-0.399999999999999	30	-0.33	0.01	0.670000924546597
0.7149772	M1_whole	3	5.4	136	-0.0599999999999999	0.01	0.510570780416752
1.040778	M1_whole	4	2.7	74	0.12	0	1.84906056599092
0.7081851	M1_whole	5	0.800000000000001	49	-0.0599999999999999	0.01	1.68963042186107
0.9719098	M1_whole	6	-0.300000000000001	32	0.21	0	2.15671798806682
1.053779	M1_whole	7	0.600000000000001	30	-0.02	0	2.45308063746148
0.8881101	M1_whole	8	8.6	333	0.21	0	1.85875136865567
0.8520643	M1_whole	9	3.4	63	-0.01	-0.01	1.8055773517799
0.5666941	M1_whole	10	5.9	60	-0.07	0	2.71885881534285
1.051173	M1_whole	10.5	NA	NA	0.5	0.01	0.893899858233441
0.7629783	M1_whole	11	3.1	47	-0.0399999999999999	0	2.41120139326695
0.5408065	M1_whole	11.5	NA	NA	0.49	0.01	0.766658155633373
0.895384	M1_whole	12	-3.1	11	0.04	0	0.500879977752001
0.7675931	M1_whole	12.5	NA	NA	NA	0.01	1.32879898290941
0.8784456	M1_whole	13	-3.6	30	0.03	0	-0.42682922743441
0.9197934	M1_whole	13.5	NA	NA	0.48	0.02	1.43514701666093
0.7675931	M1_whole	14	-3.3	8	0.29	0	0.947073875109204
0.954404	M1_whole	14.5	NA	NA	0.49	0.01	1.25312732716862
0.9271661	M1_whole	15	NA	NA	0.02	0	1.94411382706121
0.7652847	M1_whole	15.5	9.4	284	0.45	0	-0.65060314287138
0.7652847	M1_whole	16	NA	NA	-0.0499999999999999	0	1.67833564917983
0.8472979	M1_whole	16.5	13.4	499.6	0.5	0.01	1.51890550504999
0.9002457	M1_whole	17	NA	NA	0.15	0	2.53844309586702
0.5558855	M1_whole	17.5	3.1	157	0.5	0	2.71885881534285
0.7445957	M1_whole	18	NA	NA	0.15	0	0.670000924546597
0.6655232	M1_whole	18.5	9.9	280	0.48	0.01	-0.86781922458583
0.7423064	M1_whole	19	NA	NA	0.03	0	1.81687212446114
0.9222483	M1_whole	19.5	12.3	247	0.48	0.01	1.24343652450387
0.8881101	M1_whole	20.5	8.7	152	0.48	0	0.27224410510644
0.7629783	M1_whole	21.5	9.9	272	0.5	0.01	-0.29475867937818
0.7652847	M1_whole	22.5	9.4	288	0.47	0.01	0.702281272573818
0.854451	M1_whole	23.5	10.8	242	0.51	0.01	2.35802737639119
0.7791644	M1_whole	24.5	12.4	295	0.46	0.02	2.33552973752616
0.7675931	M1_whole	25.5	13.2	322	0.5	0.03	2.07135552966127
0.8306862	M1_whole	26.5	14.4	329	NA	0.02	1.2547312971851
0.5623668	M1_whole	27.5	13.4	272	NA	0.01	0.02905547258754
0.6212377	M1_whole	28.5	9.8	253	NA	0.01	3.19563718421335
0.8929569	M1_whole	29.5	7.8	266	NA	0	1.37067822710394
0.6722197	M1_whole	1	0.900000000000002	11	-0.3	0.01	-1.31599214670914
0.8165335	M1_whole	2	6.7	117	-0.0299999999999999	0.01	-1.47542229083898
1.254049	M1_whole	3	4	55	0.15	0	-0.136932505264819
0.6388789	M1_whole	4	2.1	30	-0.0299999999999999	0.01	-0.296362649394665
1.228181	M1_whole	5	1	13	0.24	0	0.17072491681108
1.090628	M1_whole	6	1.9	11	0.01	0	0.467087566205745
1.268583	M1_whole	7	9.9	314	0.24	0	-0.127241702600069
0.9075571	M1_whole	8	4.7	44	0.02	-0.01	-0.180415719475832
0.09006082	M1_whole	9	7.2	41	-0.0399999999999999	0	0.732865744087115
1.06424	M1_whole	9.5	NA	NA	0.53	0.01	-1.09209321302229
0.6610668	M1_whole	10	4.4	28	-0.0099999999999999	0	0.425208322011215
0.5623668	M1_whole	10.5	NA	NA	0.52	0.01	-1.21933491562236
0.9568965	M1_whole	11	-1.8	-8	0.0700000000000001	0	-1.48511309350373
0.4347192	M1_whole	11.5	NA	NA	NA	0.01	-0.657194088346327
0.6300465	M1_whole	12	-2.3	11	0.0600000000000001	0	-2.41282229869014
0.7149772	M1_whole	12.5	NA	NA	0.51	0.02	-0.550846054594801
0.8094862	M1_whole	13	-2	-11	0.32	0	-1.03891919614653
0.9870255	M1_whole	13.5	NA	NA	0.52	0.01	-0.732865744087116
1.038187	M1_whole	14	NA	NA	0.05	0	-0.041879244194528
0.9593917	M1_whole	14.5	10.7	265	0.48	0	-2.63659621412712
0.9075571	M1_whole	15	NA	NA	-0.0199999999999999	0	-0.3076574220759
0.4641576	M1_whole	15.5	14.7	480.6	0.53	0.01	-0.467087566205745
0.7127114	M1_whole	16	NA	NA	0.18	0	0.552450024611285
0.793116	M1_whole	16.5	4.4	138	0.53	0	0.732865744087115
1.038187	M1_whole	17	NA	NA	0.18	0	-1.31599214670914
0.8929569	M1_whole	17.5	11.2	261	0.51	0.01	-2.85381229584157
0.6366686	M1_whole	18	NA	NA	0.0600000000000001	0	-0.169120946794596
1.14994	M1_whole	18.5	13.6	228	0.51	0.01	-0.742556546751867
0.5623668	M1_whole	19.5	10	133	0.51	0	-1.7137489661493
0.6146465	M1_whole	20.5	11.2	253	0.53	0.01	-2.28075175063391
0.8640207	M1_whole	21.5	10.7	269	0.5	0.01	-1.28371179868192
0.5602051	M1_whole	22.5	12.1	223	0.54	0.01	0.372034305135455
0.7838069	M1_whole	23.5	13.7	276	0.49	0.02	0.349536666270425
0.9668941	M1_whole	24.5	14.5	303	0.53	0.03	0.0853624584055399
0.5279292	M1_whole	25.5	15.7	310	NA	0.02	-0.731261774070632
0.5688596	M1_whole	26.5	14.7	253	NA	0.01	-1.95693759866819
0.6543942	M1_whole	27.5	11.1	234	NA	0.01	1.20964411295761
0.7814846	M1_whole	28.5	9.1	247	NA	0	-0.615314844151799
0.6699859	M1_whole	1	5.8	106	0.27	0	-0.159430144129845
0.7861311	M1_whole	2	3.1	44	0.45	-0.01	1.17905964144432
0.7263327	M1_whole	3	1.2	19	0.27	0	1.01962949731447
0.7036657	M1_whole	4	0.0999999999999979	2	0.54	-0.01	1.48671706352022
0.7400189	M1_whole	5	1	0	0.31	-0.01	1.78307971291488
0.8165335	M1_whole	6	9	303	0.54	-0.01	1.18875044410907
0.7468869	M1_whole	7	3.8	33	0.32	-0.02	1.13557642723331
0.5215066	M1_whole	8	6.3	30	0.26	-0.01	2.04885789079625
0.8354212	M1_whole	8.5	NA	NA	0.83	0	0.223898933686844
0.6946476	M1_whole	9	3.5	17	0.29	-0.01	1.74120046872035
0.6968995	M1_whole	9.5	NA	NA	0.82	0	0.0966572310867759
0.7768462	M1_whole	10	-2.7	-19	0.37	-0.01	-0.169120946794596
0.674455	M1_whole	10.5	NA	NA	NA	0	0.658798058362811
0.8141823	M1_whole	11	-3.2	0	0.36	-0.01	-1.09683015198101
0.8236001	M1_whole	11.5	NA	NA	0.81	0.01	0.765146092114337
0.6477356	M1_whole	12	-2.9	-22	0.62	-0.01	0.277072950562607
0.6388789	M1_whole	12.5	NA	NA	0.82	0	0.583126402622022
0.7127114	M1_whole	13	NA	NA	0.35	-0.01	1.27411290251461
0.6410908	M1_whole	13.5	9.8	254	0.78	-0.01	-1.32060406741798
0.6477356	M1_whole	14	NA	NA	0.28	-0.01	1.00833472463324
0.6677537	M1_whole	14.5	13.8	469.6	0.83	0	0.848904580503393
0.5731947	M1_whole	15	NA	NA	0.48	-0.01	1.86844217132042
0.5558855	M1_whole	15.5	3.5	127	0.83	-0.01	2.04885789079625
0.6344597	M1_whole	16	NA	NA	0.48	-0.01	0
0.751475	M1_whole	16.5	10.3	250	0.81	0	-1.53782014913243
0.7172447	M1_whole	17	NA	NA	0.36	-0.01	1.14687119991454
0.6968995	M1_whole	17.5	12.7	217	0.81	0	0.573435599957271
0.7331676	M1_whole	18.5	9.1	122	0.81	-0.01	-0.397756819440157
0.7400189	M1_whole	19.5	10.3	242	0.83	0	-0.964759603924777
0.6300465	M1_whole	20.5	9.8	258	0.8	0	0.0322803480272209
0.7560705	M1_whole	21.5	11.2	212	0.84	0	1.68802645184459
0.5537276	M1_whole	22.5	12.8	265	0.79	0.01	1.66552881297956
0.5949496	M1_whole	23.5	13.6	292	0.83	0.02	1.40135460511468
0.7014086	M1_whole	24.5	14.8	299	NA	0.01	0.584730372638506
0.6722197	M1_whole	25.5	13.8	242	NA	0	-0.640945451959057
0.7308875	M1_whole	26.5	10.2	223	NA	0	2.52563625966675
0.8188869	M1_whole	27.5	8.2	236	NA	-0.01	0.700677302557339
0.8118332	M1_whole	1	-2.7	-62	0.18	-0.01	1.33848978557416
0.5775349	M1_whole	2	-4.6	-87	0	0	1.17905964144432
0.7104473	M1_whole	3	-5.7	-104	0.27	-0.01	1.64614720765006
0.6834129	M1_whole	4	-4.8	-106	0.0399999999999999	-0.01	1.94250985704473
0.7560705	M1_whole	5	3.2	197	0.27	-0.01	1.34818058823891
0.5993169	M1_whole	6	-2	-73	0.0499999999999999	-0.02	1.29500657136315
0.2330491	M1_whole	7	0.5	-76	-0.01	-0.01	2.2082880349261
0.7149772	M1_whole	7.5	NA	NA	0.56	0	0.383329077816689
0.5044307	M1_whole	8	-2.3	-89	0.02	-0.01	1.9006306128502
0.5365092	M1_whole	8.5	NA	NA	0.55	0	0.256087375216621
0.6388789	M1_whole	9	-8.5	-125	0.1	-0.01	-0.00969080266475109
0.4620484	M1_whole	9.5	NA	NA	NA	0	0.818228202492656
0.6015026	M1_whole	10	-9	-106	0.09	-0.01	-0.937400007851162
0.6455191	M1_whole	10.5	NA	NA	0.54	0.01	0.924576236244182
0.4683789	M1_whole	11	-8.7	-128	0.35	-0.01	0.436503094692452
0.6036897	M1_whole	11.5	NA	NA	0.55	0	0.742556546751867
0.6322523	M1_whole	12	NA	NA	0.08	-0.01	1.43354304664445
0.5797071	M1_whole	12.5	4	148	0.51	-0.01	-1.16117392328813
0.5558855	M1_whole	13	NA	NA	0.01	-0.01	1.16776486876308
0.5862315	M1_whole	13.5	8	363.6	0.56	0	1.00833472463324
0.4853059	M1_whole	14	NA	NA	0.21	-0.01	2.02787231545027
0.4831863	M1_whole	14.5	-2.3	21	0.56	-0.01	2.2082880349261
0.6190392	M1_whole	15	NA	NA	0.21	-0.01	0.159430144129845
0.6080682	M1_whole	15.5	4.5	144	0.54	0	-1.37839000500258
0.5494156	M1_whole	16	NA	NA	0.09	-0.01	1.30630134404439
0.7127114	M1_whole	16.5	6.9	111	0.54	0	0.732865744087116
0.6234377	M1_whole	17.5	3.3	16	0.54	-0.01	-0.238326675310312
0.5279292	M1_whole	18.5	4.5	136	0.56	0	-0.805329459794932
0.5001731	M1_whole	19.5	4	152	0.53	0	0.191710492157066
0.7059245	M1_whole	20.5	5.4	106	0.57	0	1.84745659597444
0.4179809	M1_whole	21.5	7	159	0.52	0.01	1.82495895710941
0.5731947	M1_whole	22.5	7.8	186	0.56	0.02	1.56078474924452
0.6789307	M1_whole	23.5	9	193	NA	0.01	0.744160516768351
0.4305291	M1_whole	24.5	8	136	NA	0	-0.481515307829212
0.5971325	M1_whole	25.5	4.4	117	NA	0	2.6850664037966
0.551571	M1_whole	26.5	2.4	130	NA	-0.01	0.860107446687184
0.7861311	M1_whole	1	-1.9	-25	-0.18	0.01	-0.159430144129846
1.11199	M1_whole	2	-3	-42	0.09	0	0.307657422075899
1.090628	M1_whole	3	-2.1	-44	-0.14	0	0.604020071470564
1.106628	M1_whole	4	5.9	259	0.09	0	0.00969080266474998
0.9568965	M1_whole	5	0.699999999999999	-11	-0.13	-0.01	-0.043483214211013
0.3784533	M1_whole	6	3.2	-14	-0.19	0	0.869798249351934
1.133586	M1_whole	6.5	NA	NA	0.38	0.01	-0.955160707757475
0.7977828	M1_whole	7	0.400000000000002	-27	-0.16	0	0.562140827276034
0.7468869	M1_whole	7.5	NA	NA	0.37	0.01	-1.08240241035754
0.9719098	M1_whole	8	-5.8	-63	-0.08	0	-1.34818058823892
0.6588411	M1_whole	8.5	NA	NA	NA	0.01	-0.520261583081508
0.8568399	M1_whole	9	-6.3	-44	-0.09	0	-2.27588979342533
0.9075571	M1_whole	9.5	NA	NA	0.36	0.02	-0.413913549329982
0.8236001	M1_whole	10	-6	-66	0.17	0	-0.901986690881712
0.9519143	M1_whole	10.5	NA	NA	0.37	0.01	-0.595933238822297
0.9946226	M1_whole	11	NA	NA	-0.1	0	0.095053261070291
0.8760355	M1_whole	11.5	6.7	210	0.33	0	-2.4996637088623
0.8330526	M1_whole	12	NA	NA	-0.17	0	-0.170724916811081
0.7537718	M1_whole	12.5	10.7	425.6	0.38	0.01	-0.330155060940926
0.7560705	M1_whole	13	NA	NA	0.03	0	0.689382529876104
0.8259599	M1_whole	13.5	0.400000000000002	83	0.38	0	0.869798249351934
0.9719098	M1_whole	14	NA	NA	0.03	0	-1.17905964144432
0.8141823	M1_whole	14.5	7.2	206	0.36	0.01	-2.71687979057675
0.7977828	M1_whole	15	NA	NA	-0.09	0	-0.032188441529777
1.012453	M1_whole	15.5	9.6	173	0.36	0.01	-0.605624041487048
0.8568399	M1_whole	16.5	6	78	0.36	0	-1.57681646088448
0.7722157	M1_whole	17.5	7.2	198	0.38	0.01	-2.1438192453691
0.8978137	M1_whole	18.5	6.7	214	0.35	0.01	-1.1467792934171
0.8425405	M1_whole	19.5	8.1	168	0.39	0.01	0.508966810400274
0.7354496	M1_whole	20.5	9.7	221	0.34	0.02	0.486469171535244
0.8354212	M1_whole	21.5	10.5	248	0.38	0.03	0.222294963670359
0.8212424	M1_whole	22.5	11.7	255	NA	0.02	-0.594329268805813
0.6168421	M1_whole	23.5	10.7	198	NA	0.01	-1.82000509340338
0.7400189	M1_whole	24.5	7.1	179	NA	0.01	1.34657661822243
0.9296289	M1_whole	25.5	5.1	192	NA	0	-0.47838233888698
0.6322523	M1_whole	1	-1.1	-17	0.27	-0.01	0.467087566205745
0.6015026	M1_whole	2	-0.199999999999999	-19	0.0399999999999999	-0.01	0.76345021560041
0.7907857	M1_whole	3	7.8	284	0.27	-0.01	0.169120946794596
0.9247059	M1_whole	4	2.6	14	0.0499999999999999	-0.02	0.115946929918833
0.4599402	M1_whole	5	5.1	11	-0.01	-0.01	1.02922839348178
0.7263327	M1_whole	5.5	NA	NA	0.56	0	-0.795730563627629
0.5753641	M1_whole	6	2.3	-2	0.02	-0.01	0.72157097140588
0.6455191	M1_whole	6.5	NA	NA	0.55	0	-0.922972266227697
0.7606738	M1_whole	7	-3.9	-38	0.1	-0.01	-1.18875044410907
0.6946476	M1_whole	7.5	NA	NA	NA	0	-0.360831438951662
0.6722197	M1_whole	8	-4.4	-19	0.09	-0.01	-2.11645964929548
0.854451	M1_whole	8.5	NA	NA	0.54	0.01	-0.254483405200136
0.9002457	M1_whole	9	-4.1	-41	0.35	-0.01	-0.742556546751866
0.6278421	M1_whole	9.5	NA	NA	0.55	0	-0.436503094692451
0.8118332	M1_whole	10	NA	NA	0.08	-0.01	0.254483405200137
0.8165335	M1_whole	10.5	8.6	235	0.51	-0.01	-2.34023356473245
0.5971325	M1_whole	11	NA	NA	0.01	-0.01	-0.011294772681235
0.6879018	M1_whole	11.5	12.6	450.6	0.56	0	-0.17072491681108
0.4895482	M1_whole	12	NA	NA	0.21	-0.01	0.84881267400595
0.6566168	M1_whole	12.5	2.3	108	0.56	-0.01	1.02922839348178
0.6455191	M1_whole	13	NA	NA	0.21	-0.01	-1.01962949731447
0.8808581	M1_whole	13.5	9.1	231	0.54	0	-2.5574496464469
0.6699859	M1_whole	14	NA	NA	0.09	-0.01	0.127241702600069
0.7814846	M1_whole	14.5	11.5	198	0.54	0	-0.446193897357202
0.6566168	M1_whole	15.5	7.9	103	0.54	-0.01	-1.41738631675463
0.8188869	M1_whole	16.5	9.1	223	0.56	0	-1.98438910123925
0.8141823	M1_whole	17.5	8.6	239	0.53	0	-0.987349149287252
0.77453	M1_whole	18.5	10	193	0.57	0	0.66839695453012
0.7423064	M1_whole	19.5	11.6	246	0.52	0.01	0.64589931566509
0.8354212	M1_whole	20.5	12.4	273	0.56	0.02	0.381725107800205
0.7583712	M1_whole	21.5	13.6	280	NA	0.01	-0.434899124675967
0.7263327	M1_whole	22.5	12.6	223	NA	0	-1.66057494927353
0.8306862	M1_whole	23.5	9	204	NA	0	1.50600676235228
0.7606738	M1_whole	24.5	7	217	NA	-0.01	-0.318952194757134
1.11199	M1_whole	1	0.900000000000002	-2	-0.23	0	0.296362649394665
1.090628	M1_whole	2	8.9	301	0	0	-0.297966619411149
1.009897	M1_whole	3	3.7	31	-0.22	-0.01	-0.351140636286912
0.4263427	M1_whole	4	6.2	28	-0.28	0	0.562140827276035
0.8905323	M1_whole	4.5	NA	NA	0.29	0.01	-1.26281812983337
0.6610668	M1_whole	5	3.4	15	-0.25	0	0.254483405200135
0.7286092	M1_whole	5.5	NA	NA	0.28	0.01	-1.39005983243344
0.9395067	M1_whole	6	-2.8	-21	-0.17	0	-1.65583801031481
0.5065612	M1_whole	6.5	NA	NA	NA	0.01	-0.827919005157407
0.8071413	M1_whole	7	-3.3	-2	-0.18	0	-2.58354721550123
0.6566168	M1_whole	7.5	NA	NA	0.27	0.02	-0.721570971405881
0.8330526	M1_whole	8	-3	-24	0.08	0	-1.20964411295761
0.7652847	M1_whole	8.5	NA	NA	0.28	0.01	-0.903590660898196
1.012453	M1_whole	9	NA	NA	-0.19	0	-0.212604161005608
0.8188869	M1_whole	9.5	9.7	252	0.24	0	-2.80732113093819
0.9769369	M1_whole	10	NA	NA	-0.26	0	-0.47838233888698
0.4853059	M1_whole	10.5	13.7	467.6	0.29	0.01	-0.637812483016825
0.5537276	M1_whole	11	NA	NA	-0.06	0	0.381725107800205
0.7560705	M1_whole	11.5	3.4	125	0.29	0	0.562140827276035
0.9395067	M1_whole	12	NA	NA	-0.06	0	-1.48671706352022
0.883273	M1_whole	12.5	10.2	248	0.27	0.01	-3.02453721265265
0.8712224	M1_whole	13	NA	NA	-0.18	0	-0.339845863605676
0.9719098	M1_whole	13.5	12.6	215	0.27	0.01	-0.913281463562947
0.6477356	M1_whole	14.5	9	120	0.27	0	-1.88447388296037
0.6991532	M1_whole	15.5	10.2	240	0.29	0.01	-2.45147666744499
0.8664189	M1_whole	16.5	9.7	256	0.26	0.01	-1.454436715493
0.6455191	M1_whole	17.5	11.1	210	0.3	0.01	0.201309388324375
0.6015026	M1_whole	18.5	12.7	263	0.25	0.02	0.178811749459345
0.8736278	M1_whole	19.5	13.5	290	0.29	0.03	-0.08536245840554
0.6588411	M1_whole	20.5	14.7	297	NA	0.02	-0.901986690881712
0.77453	M1_whole	21.5	13.7	240	NA	0.01	-2.12766251547927
0.7059245	M1_whole	22.5	10.1	221	NA	0.01	1.03891919614653
0.8688195	M1_whole	23.5	8.1	234	NA	0	-0.786039760962879
1.082676	M1_whole	1	8	303	0.23	0	-0.594329268805814
0.854451	M1_whole	2	2.8	33	0.01	-0.01	-0.647503285681577
0.4096335	M1_whole	3	5.3	30	-0.0499999999999999	0	0.26577817788137
1.106628	M1_whole	3.5	NA	NA	0.52	0.01	-1.55918077922804
0.9197934	M1_whole	4	2.5	17	-0.0199999999999999	0	-0.0418792441945299
0.7537718	M1_whole	4.5	NA	NA	0.51	0.01	-1.68642248182811
0.9568965	M1_whole	5	-3.7	-19	0.0600000000000001	0	-1.95220065970948
0.724058	M1_whole	5.5	NA	NA	NA	0.01	-1.12428165455207
0.9519143	M1_whole	6	-4.2	0	0.05	0	-2.87990986489589
0.8784456	M1_whole	6.5	NA	NA	0.5	0.02	-1.01793362080055
0.8978137	M1_whole	7	-3.9	-22	0.31	0	-1.50600676235228
0.9971608	M1_whole	7.5	NA	NA	0.51	0.01	-1.19995331029286
0.9895549	M1_whole	8	NA	NA	0.04	0	-0.508966810400273
0.8141823	M1_whole	8.5	8.8	254	0.47	0	-3.10368378033286
0.9124439	M1_whole	9	NA	NA	-0.0299999999999999	0	-0.774744988281645
0.7377333	M1_whole	9.5	12.8	469.6	0.52	0.01	-0.93417513241149
0.8165335	M1_whole	10	NA	NA	0.17	0	0.0853624584055399
0.7263327	M1_whole	10.5	2.5	127	0.52	0	0.26577817788137
1.077391	M1_whole	11	NA	NA	0.17	0	-1.78307971291488
0.7445957	M1_whole	11.5	9.3	250	0.5	0.01	-3.32089986204731
0.7722157	M1_whole	12	NA	NA	0.05	0	-0.636208513000341
1.004794	M1_whole	12.5	11.7	217	0.5	0.01	-1.20964411295761
0.8881101	M1_whole	13.5	8.1	122	0.5	0	-2.18083653235504
0.7127114	M1_whole	14.5	9.3	242	0.52	0.01	-2.74783931683966
0.7699034	M1_whole	15.5	8.8	258	0.49	0.01	-1.75079936488766
0.8425405	M1_whole	16.5	10.2	212	0.53	0.01	-0.0950532610702901
0.7606738	M1_whole	17.5	11.8	265	0.48	0.02	-0.11755089993532
0.7560705	M1_whole	18.5	12.6	292	0.52	0.03	-0.381725107800205
0.8188869	M1_whole	19.5	13.8	299	NA	0.02	-1.19834934027638
0.6102595	M1_whole	20.5	12.8	242	NA	0.01	-2.42402516487394
0.6789307	M1_whole	21.5	9.2	223	NA	0.01	0.74255654675187
1.002246	M1_whole	22.5	7.2	236	NA	0	-1.08240241035754
1.048569	M1_whole	1	-5.2	-270	-0.22	-0.01	-0.053174016875763
0.2330491	M1_whole	2	-2.7	-273	-0.28	0	0.860107446687184
1.219639	M1_whole	2.5	NA	NA	0.29	0.01	-0.964851510422225
0.9494274	M1_whole	3	-5.5	-286	-0.25	0	0.552450024611284
0.8568399	M1_whole	3.5	NA	NA	0.28	0.01	-1.09209321302229
1.133586	M1_whole	4	-11.7	-322	-0.17	0	-1.35787139090367
0.6521731	M1_whole	4.5	NA	NA	NA	0.01	-0.529952385746258
0.6879018	M1_whole	5	-12.2	-303	-0.18	0	-2.28558059609008
0.9124439	M1_whole	5.5	NA	NA	0.27	0.02	-0.423604351994732
1.012453	M1_whole	6	-11.9	-325	0.08	0	-0.911677493546462
0.9444616	M1_whole	6.5	NA	NA	0.28	0.01	-0.605624041487047
1.059003	M1_whole	7	NA	NA	-0.19	0	0.085362458405541
1.043371	M1_whole	7.5	0.799999999999999	-49	0.24	0	-2.50935451152705
1.05639	M1_whole	8	NA	NA	-0.26	0	-0.180415719475831
0.6058782	M1_whole	8.5	4.8	166.6	0.29	0.01	-0.339845863605676
0.6521731	M1_whole	9	NA	NA	-0.06	0	0.679691727211354
1.025281	M1_whole	9.5	-5.5	-176	0.29	0	0.860107446687184
1.133586	M1_whole	10	NA	NA	-0.06	0	-1.18875044410907
1.194248	M1_whole	10.5	1.3	-53	0.27	0.01	-2.7265705932415
0.7838069	M1_whole	11	NA	NA	-0.18	0	-0.041879244194527
1.256946	M1_whole	11.5	3.7	-86	0.27	0.01	-0.615314844151798
0.6146465	M1_whole	12.5	0.0999999999999979	-181	0.27	0	-1.58650726354923
0.7400189	M1_whole	13.5	1.3	-61	0.29	0.01	-2.15351004803385
0.8188869	M1_whole	14.5	0.799999999999999	-45	0.26	0.01	-1.15647009608185
0.6588411	M1_whole	15.5	2.2	-91	0.3	0.01	0.499276007735524
0.9099992	M1_whole	16.5	3.8	-38	0.25	0.02	0.476778368870494
1.074754	M1_whole	17.5	4.6	-11	0.29	0.03	0.212604161005609
0.6015026	M1_whole	18.5	5.8	-4	NA	0.02	-0.604020071470563
0.7606738	M1_whole	19.5	4.8	-61	NA	0.01	-1.82969589606813
0.8330526	M1_whole	20.5	1.2	-80	NA	0.01	1.33688581555768
1.027856	M1_whole	21.5	-0.800000000000001	-67	NA	0	-0.48807314155173
0.5044307	M1_whole	1	2.5	-3	-0.0599999999999999	0.01	0.913281463562947
0.8881101	M1_whole	1.5	NA	NA	0.51	0.02	-0.911677493546462
0.6677537	M1_whole	2	-0.299999999999997	-16	-0.0299999999999999	0.01	0.605624041487047
0.7127114	M1_whole	2.5	NA	NA	0.5	0.02	-1.03891919614653
0.9870255	M1_whole	3	-6.5	-52	0.05	0.01	-1.3046973740279
0.6322523	M1_whole	3.5	NA	NA	NA	0.02	-0.476778368870495
0.8259599	M1_whole	4	-7	-33	0.04	0.01	-2.23240657921431
0.7537718	M1_whole	4.5	NA	NA	0.49	0.03	-0.370430335118969
0.9345625	M1_whole	5	-6.7	-55	0.3	0.01	-0.858503476670699
0.6968995	M1_whole	5.5	NA	NA	0.5	0.02	-0.552450024611284
0.9075571	M1_whole	6	NA	NA	0.03	0.01	0.138536475281304
0.854451	M1_whole	6.5	6	221	0.46	0.01	-2.45618049465128
0.8808581	M1_whole	7	NA	NA	-0.0399999999999999	0.01	-0.127241702600068
0.5993169	M1_whole	7.5	10	436.6	0.51	0.02	-0.286671846729913
0.5602051	M1_whole	8	NA	NA	0.16	0.01	0.732865744087117
0.8212424	M1_whole	8.5	-0.299999999999997	94	0.51	0.01	0.913281463562947
0.7907857	M1_whole	9	NA	NA	0.16	0.01	-1.13557642723331
1.027856	M1_whole	9.5	6.5	217	0.49	0.02	-2.67339657636573
0.8856903	M1_whole	10	NA	NA	0.04	0.01	0.011294772681236
0.9494274	M1_whole	10.5	8.9	184	0.49	0.02	-0.562140827276035
0.6366686	M1_whole	11.5	5.3	89	0.49	0.01	-1.53333324667346
0.8425405	M1_whole	12.5	6.5	209	0.51	0.02	-2.10033603115808
0.9694006	M1_whole	13.5	6	225	0.48	0.02	-1.10329607920609
0.6991532	M1_whole	14.5	7.4	179	0.52	0.02	0.552450024611287
0.7954484	M1_whole	15.5	9	232	0.47	0.03	0.529952385746257
0.9419828	M1_whole	16.5	9.8	259	0.51	0.04	0.265778177881372
0.7127114	M1_whole	17.5	11	266	NA	0.03	-0.5508460545948
0.8905323	M1_whole	18.5	10	209	NA	0.02	-1.77652187919236
0.8236001	M1_whole	19.5	6.4	190	NA	0.02	1.39005983243345
0.8929569	M1_whole	20.5	4.4	203	NA	0.01	-0.434899124675967
0.4494144	M1_whole	0.5	NA	NA	0.57	0.01	-1.82495895710941
0.4662677	M1_whole	1	-2.8	-13	0.03	0	-0.3076574220759
0.5044307	M1_whole	1.5	NA	NA	0.56	0.01	-1.95220065970948
0.4536218	M1_whole	2	-9	-49	0.11	0	-2.21797883759085
0.5623668	M1_whole	2.5	NA	NA	NA	0.01	-1.39005983243344
0.7308875	M1_whole	3	-9.5	-30	0.1	0	-3.14568804277726
0.5840553	M1_whole	3.5	NA	NA	0.55	0.02	-1.28371179868192
0.3043272	M1_whole	4	-9.2	-52	0.36	0	-1.77178494023365
0.3289341	M1_whole	4.5	NA	NA	0.56	0.01	-1.46573148817423
0.35364	M1_whole	5	NA	NA	0.09	0	-0.774744988281643
0.2148224	M1_whole	5.5	3.5	224	0.52	0	-3.36946195821423
0.4096335	M1_whole	6	NA	NA	0.02	0	-1.04052316616301
0.5949496	M1_whole	6.5	7.5	439.6	0.57	0.01	-1.19995331029286
0.4536218	M1_whole	7	NA	NA	0.22	0	-0.18041571947583
0.2067332	M1_whole	7.5	-2.8	97	0.57	0	0
0.1603427	M1_whole	8	NA	NA	0.22	0	-2.04885789079625
0.2818512	M1_whole	8.5	4	220	0.55	0.01	-3.58667803992868
0.6146465	M1_whole	9	NA	NA	0.1	0	-0.901986690881711
0.2269694	M1_whole	9.5	6.4	187	0.55	0.01	-1.47542229083898
0.5797071	M1_whole	10.5	2.8	92	0.55	0	-2.44661471023641
0.5971325	M1_whole	11.5	4	212	0.57	0.01	-3.01361749472103
0.3660327	M1_whole	12.5	3.5	228	0.54	0.01	-2.01657754276903
0.551571	M1_whole	13.5	4.9	182	0.58	0.01	-0.36083143895166
0.3084218	M1_whole	14.5	6.5	235	0.53	0.02	-0.38332907781669
0.2269694	M1_whole	15.5	7.3	262	0.57	0.03	-0.647503285681575
0.5065612	M1_whole	16.5	8.5	269	NA	0.02	-1.46412751815775
0.4980459	M1_whole	17.5	7.5	212	NA	0.01	-2.68980334275531
0.3268798	M1_whole	18.5	3.9	193	NA	0.01	0.4767783688705
0.6410908	M1_whole	19.5	1.9	206	NA	0	-1.34818058823891
0.9946226	M1_whole	0.5	NA	NA	-0.54	-0.01	1.51730153503351
0.8141823	M1_whole	1	NA	NA	-0.01	0	-0.127241702600068
1.012453	M1_whole	1.5	NA	NA	-0.46	-0.01	-0.39301988048144
0.8001193	M1_whole	2	NA	NA	NA	0	0.434899124675967
0.8377921	M1_whole	2.5	NA	NA	-0.47	-0.01	-1.32072908566785
1.012453	M1_whole	3	NA	NA	-0.02	0.01	0.541247158427493
0.8188869	M1_whole	3.5	NA	NA	-0.21	-0.01	0.053174016875763
1.040778	M1_whole	4	NA	NA	-0.01	0	0.359227468935178
0.9247059	M1_whole	4.5	NA	NA	-0.48	-0.01	1.05021396882777
0.9197934	M1_whole	5	NA	NA	-0.05	-0.01	-1.54450300110482
0.9494274	M1_whole	5.5	NA	NA	-0.55	-0.01	0.784435790946394
0.8047985	M1_whole	6	NA	NA	0	0	0.625005646816549
0.9320944	M1_whole	6.5	NA	NA	-0.35	-0.01	1.64454323763358
0.7814846	M1_whole	7	NA	NA	0	-0.01	1.82495895710941
0.9395067	M1_whole	7.5	NA	NA	-0.35	-0.01	-0.223898933686844
0.8808581	M1_whole	8	NA	NA	-0.02	0	-1.76171908281927
0.7354496	M1_whole	8.5	NA	NA	-0.47	-0.01	0.922972266227698
1.155423	M1_whole	9	NA	NA	-0.02	0	0.349536666270427
0.7954484	M1_whole	10	NA	NA	-0.02	-0.01	-0.621655753127001
0.77453	M1_whole	11	NA	NA	0	0	-1.18865853761162
0.724058	M1_whole	12	NA	NA	-0.03	0	-0.191618585659623
0.77453	M1_whole	13	NA	NA	0.01	0	1.46412751815775
0.844918	M1_whole	14	NA	NA	-0.04	0.01	1.44162987929272
0.8354212	M1_whole	15	NA	NA	0	0.02	1.17745567142783
0.6923973	M1_whole	16	NA	NA	NA	0.01	0.360831438951662
0.5775349	M1_whole	17	NA	NA	NA	0	-0.864844385645901
0.6477356	M1_whole	18	NA	NA	NA	0	2.30173732597991
1.077391	M1_whole	19	NA	NA	NA	-0.01	0.476778368870495
0.7814846	M1_whole	0.5	NA	NA	0.53	0.01	-1.64454323763358
0.8330526	M1_whole	1	-6.2	-36	0.08	0	-1.91032141551495
0.7127114	M1_whole	1.5	NA	NA	NA	0.01	-1.08240241035754
0.7791644	M1_whole	2	-6.7	-17	0.07	0	-2.83803062070136
0.9075571	M1_whole	2.5	NA	NA	0.52	0.02	-0.976054376606016
0.7652847	M1_whole	3	-6.4	-39	0.33	0	-1.46412751815775
0.8568399	M1_whole	3.5	NA	NA	0.53	0.01	-1.15807406609833
0.7377333	M1_whole	4	NA	NA	0.0599999999999999	0	-0.467087566205743
0.6968995	M1_whole	4.5	6.3	237	0.49	0	-3.06180453613833
0.7699034	M1_whole	5	NA	NA	-0.01	0	-0.732865744087115
0.681171	M1_whole	5.5	10.3	452.6	0.54	0.01	-0.89229588821696
0.7286092	M1_whole	6	NA	NA	0.19	0	0.12724170260007
0.7400189	M1_whole	6.5	0	110	0.54	0	0.3076574220759
0.793116	M1_whole	7	NA	NA	0.19	0	-1.74120046872035
0.6588411	M1_whole	7.5	6.8	233	0.52	0.01	-3.27902061785278
0.6212377	M1_whole	8	NA	NA	0.07	0	-0.594329268805811
0.8496799	M1_whole	8.5	9.2	200	0.52	0.01	-1.16776486876308
0.6856565	M1_whole	9.5	5.6	105	0.52	0	-2.13895728816051
0.6521731	M1_whole	10.5	6.8	225	0.54	0.01	-2.70596007264513
0.5645298	M1_whole	11.5	6.3	241	0.51	0.01	-1.70892012069313
0.6968995	M1_whole	12.5	7.7	195	0.55	0.01	-0.0531740168757602
0.751475	M1_whole	13.5	9.3	248	0.5	0.02	-0.0756716557407902
0.6256392	M1_whole	14.5	10.1	275	0.54	0.03	-0.339845863605675
0.6433042	M1_whole	15.5	11.3	282	NA	0.02	-1.15647009608185
0.5818805	M1_whole	16.5	10.3	225	NA	0.01	-2.38214592067941
0.5710265	M1_whole	17.5	6.7	206	NA	0.01	0.7844357909464
0.9444616	M1_whole	18.5	4.7	219	NA	0	-1.04052316616301
0.8929569	M1_whole	0.5	NA	NA	-0.45	-0.01	-0.265778177881372
0.5971325	M1_whole	1	NA	NA	NA	0	0.562140827276035
0.7722157	M1_whole	1.5	NA	NA	-0.46	-0.01	-1.19348738306778
0.9643905	M1_whole	2	NA	NA	-0.01	0.01	0.668488861027561
0.7286092	M1_whole	2.5	NA	NA	-0.2	-0.01	0.180415719475831
0.7814846	M1_whole	3	NA	NA	0	0	0.486469171535246
0.7445957	M1_whole	3.5	NA	NA	-0.47	-0.01	1.17745567142783
0.6521731	M1_whole	4	NA	NA	-0.04	-0.01	-1.41726129850475
0.74918	M1_whole	4.5	NA	NA	-0.54	-0.01	0.911677493546462
0.6834129	M1_whole	5	NA	NA	0.01	0	0.752247349416617
0.551571	M1_whole	5.5	NA	NA	-0.34	-0.01	1.77178494023365
0.7814846	M1_whole	6	NA	NA	0.01	-0.01	1.95220065970948
0.6991532	M1_whole	6.5	NA	NA	-0.34	-0.01	-0.0966572310867759
0.6699859	M1_whole	7	NA	NA	-0.01	0	-1.6344773802192
0.7377333	M1_whole	7.5	NA	NA	-0.46	-0.01	1.05021396882777
0.8141823	M1_whole	8	NA	NA	-0.01	0	0.476778368870495
0.6991532	M1_whole	9	NA	NA	-0.01	-0.01	-0.494414050526933
0.7081851	M1_whole	10	NA	NA	0.01	0	-1.06141683501155
0.6256392	M1_whole	11	NA	NA	-0.02	0	-0.064376883059555
0.7354496	M1_whole	12	NA	NA	0.02	0	1.59136922075782
0.6588411	M1_whole	13	NA	NA	-0.03	0.01	1.56887158189279
0.74918	M1_whole	14	NA	NA	0.01	0.02	1.3046973740279
0.7445957	M1_whole	15	NA	NA	NA	0.01	0.48807314155173
0.7722157	M1_whole	16	NA	NA	NA	0	-0.737602683045833
0.7377333	M1_whole	17	NA	NA	NA	0	2.42897902857998
1.082676	M1_whole	18	NA	NA	NA	-0.01	0.604020071470563
0.7036657	M1_whole	0.5	NA	NA	NA	0.01	0.827919005157407
0.8760355	M1_whole	1	-0.5	19	-0.01	0	-0.927709205186411
1.002246	M1_whole	1.5	NA	NA	0.44	0.02	0.934267038908933
0.9247059	M1_whole	2	-0.199999999999999	-3	0.25	0	0.446193897357203
0.9469431	M1_whole	2.5	NA	NA	0.45	0.01	0.752247349416618
0.9643905	M1_whole	3	NA	NA	-0.02	0	1.44323384930921
0.895384	M1_whole	3.5	12.5	273	0.41	0	-1.15148312062338
0.954404	M1_whole	4	NA	NA	-0.09	0	1.17745567142783
0.7195141	M1_whole	4.5	16.5	488.6	0.46	0.01	1.01802552729799
0.6699859	M1_whole	5	NA	NA	0.11	0	2.03756311811502
0.9075571	M1_whole	5.5	6.2	146	0.46	0	2.21797883759085
0.9197934	M1_whole	6	NA	NA	0.11	0	0.169120946794596
0.9469431	M1_whole	6.5	13	269	0.44	0.01	-1.36869920233783
0.895384	M1_whole	7	NA	NA	-0.01	0	1.31599214670914
1.109308	M1_whole	7.5	15.4	236	0.44	0.01	0.742556546751867
0.8001193	M1_whole	8.5	11.8	141	0.44	0	-0.228635872645561
0.7791644	M1_whole	9.5	13	261	0.46	0.01	-0.795638657130181
0.8905323	M1_whole	10.5	12.5	277	0.43	0.01	0.201401294821817
0.8330526	M1_whole	11.5	13.9	231	0.47	0.01	1.85714739863919
0.8354212	M1_whole	12.5	15.5	284	0.42	0.02	1.83464975977416
0.9370333	M1_whole	13.5	16.3	311	0.46	0.03	1.57047555190927
0.8118332	M1_whole	14.5	17.5	318	NA	0.02	0.753851319433102
0.8377921	M1_whole	15.5	16.5	261	NA	0.01	-0.471824505164461
0.8425405	M1_whole	16.5	12.9	242	NA	0.01	2.69475720646135
1.004794	M1_whole	17.5	10.9	255	NA	0	0.869798249351935
0.7445957	M1_whole	0.5	NA	NA	NA	-0.01	-1.75562821034382
1.040778	M1_whole	1	NA	NA	NA	0.01	0.106348033751526
0.7423064	M1_whole	1.5	NA	NA	NA	-0.01	-0.381725107800204
0.7468869	M1_whole	2	NA	NA	NA	0	-0.0756716557407892
0.6946476	M1_whole	2.5	NA	NA	NA	-0.01	0.615314844151799
0.6190392	M1_whole	3	NA	NA	NA	-0.01	-1.97940212578079
0.476834	M1_whole	3.5	NA	NA	NA	-0.01	0.349536666270427
0.9124439	M1_whole	4	NA	NA	NA	0	0.190106522140582
0.5753641	M1_whole	4.5	NA	NA	NA	-0.01	1.20964411295761
0.5602051	M1_whole	5	NA	NA	NA	-0.01	1.39005983243344
0.5065612	M1_whole	5.5	NA	NA	NA	-0.01	-0.658798058362811
0.5558855	M1_whole	6	NA	NA	NA	0	-2.19661820749524
0.6344597	M1_whole	6.5	NA	NA	NA	-0.01	0.488073141551731
0.6856565	M1_whole	7	NA	NA	NA	0	-0.0853624584055401
0.954404	M1_whole	8	NA	NA	NA	-0.01	-1.05655487780297
0.6991532	M1_whole	9	NA	NA	NA	0	-1.62355766228759
0.5862315	M1_whole	10	NA	NA	NA	0	-0.62651771033559
0.9247059	M1_whole	11	NA	NA	NA	0	1.02922839348178
0.6366686	M1_whole	12	NA	NA	NA	0.01	1.00673075461675
0.5193681	M1_whole	13	NA	NA	NA	0.02	0.742556546751867
0.8760355	M1_whole	14	NA	NA	NA	0.01	-0.074067685724305
0.6058782	M1_whole	15	NA	NA	NA	0	-1.29974351032187
0.7606738	M1_whole	16	NA	NA	NA	0	1.86683820130394
0.8401652	M1_whole	17	NA	NA	NA	-0.01	0.041879244194528
1.051173	M1_whole	0.5	NA	NA	0.45	0.02	1.86197624409534
0.7675931	M1_whole	1	0.300000000000001	-22	0.26	0	1.37390310254361
0.8047985	M1_whole	1.5	NA	NA	0.46	0.01	1.67995655460303
0.8188869	M1_whole	2	NA	NA	-0.01	0	2.37094305449562
0.6080682	M1_whole	2.5	13	254	0.42	0	-0.22377391543697
0.7954484	M1_whole	3	NA	NA	-0.08	0	2.10516487661425
0.9870255	M1_whole	3.5	17	469.6	0.47	0.01	1.9457347324844
0.7263327	M1_whole	4	NA	NA	0.12	0	2.96527232330143
0.6102595	M1_whole	4.5	6.7	127	0.47	0	3.14568804277726
0.6901487	M1_whole	5	NA	NA	0.12	0	1.09683015198101
0.6477356	M1_whole	5.5	13.5	250	0.45	0.01	-0.44098999715142
0.9719098	M1_whole	6	NA	NA	0	0	2.24370135189555
0.7263327	M1_whole	6.5	15.9	217	0.45	0.01	1.67026575193828
1.066864	M1_whole	7.5	12.3	122	0.45	0	0.69907333254085
0.7629783	M1_whole	8.5	13.5	242	0.47	0.01	0.13207054805623
0.7149772	M1_whole	9.5	13	258	0.44	0.01	1.12911050000823
1.027856	M1_whole	10.5	14.4	212	0.48	0.01	2.7848566038256
0.6344597	M1_whole	11.5	16	265	0.43	0.02	2.76235896496057
0.6015026	M1_whole	12.5	16.8	292	0.47	0.03	2.49818475709568
1.015013	M1_whole	13.5	18	299	NA	0.02	1.68156052461951
0.7377333	M1_whole	14.5	17	242	NA	0.01	0.45588470002195
0.7675931	M1_whole	15.5	13.4	223	NA	0.01	3.62246641164776
0.9719098	M1_whole	16.5	11.4	236	NA	0	1.79750745453835
0.984499	M1_whole	0.5	NA	NA	-0.19	-0.02	-0.48807314155173
1.228181	M1_whole	1	NA	NA	0.01	-0.01	-0.182019689492315
1.030434	M1_whole	1.5	NA	NA	-0.46	-0.02	0.508966810400273
0.7331676	M1_whole	2	NA	NA	-0.03	-0.02	-2.08575015953231
0.7652847	M1_whole	2.5	NA	NA	-0.53	-0.02	0.243188632518901
1.848918	M1_whole	3	NA	NA	0.02	-0.01	0.083758488389056
0.7331676	M1_whole	3.5	NA	NA	-0.33	-0.02	1.10329607920609
0.7977828	M1_whole	4	NA	NA	0.02	-0.02	1.28371179868192
0.8165335	M1_whole	4.5	NA	NA	-0.33	-0.02	-0.765146092114337
0.7172447	M1_whole	5	NA	NA	0	-0.01	-2.30296624124676
0.9320944	M1_whole	5.5	NA	NA	-0.45	-0.02	0.381725107800205
0.954404	M1_whole	6	NA	NA	0	-0.01	-0.191710492157066
1.807009	M1_whole	7	NA	NA	0	-0.02	-1.16290291155449
0.8354212	M1_whole	8	NA	NA	0.02	-0.01	-1.72990569603911
0.6968995	M1_whole	9	NA	NA	-0.01	-0.01	-0.732865744087116
1.715126	M1_whole	10	NA	NA	0.03	-0.01	0.922880359730256
0.8401652	M1_whole	11	NA	NA	-0.02	0	0.900382720865226
0.7468869	M1_whole	12	NA	NA	0.02	0.01	0.636208513000341
1.506218	M1_whole	13	NA	NA	NA	0	-0.180415719475831
0.7445957	M1_whole	14	NA	NA	NA	-0.01	-1.40609154407339
1.030434	M1_whole	15	NA	NA	NA	-0.01	1.76049016755242
1.14994	M1_whole	16	NA	NA	NA	-0.02	-0.064468789556998
0.8165335	M1_whole	0.5	NA	NA	0.2	0.01	0.306053452059415
0.9668941	M1_whole	1	NA	NA	-0.27	0	0.997039951952003
0.8978137	M1_whole	1.5	12.7	276	0.16	0	-1.59767701798058
0.7907857	M1_whole	2	NA	NA	-0.34	0	0.731261774070631
0.751475	M1_whole	2.5	16.7	491.6	0.21	0.01	0.571831629940786
0.5472615	M1_whole	3	NA	NA	-0.14	0	1.59136922075782
0.8306862	M1_whole	3.5	6.4	149	0.21	0	1.77178494023365
0.8784456	M1_whole	4	NA	NA	-0.14	0	-0.277072950562607
1.022709	M1_whole	4.5	13.2	272	0.19	0.01	-1.81489309969503
0.7629783	M1_whole	5	NA	NA	-0.26	0	0.869798249351935
0.9395067	M1_whole	5.5	15.6	239	0.19	0.01	0.296362649394664
0.8001193	M1_whole	6.5	12	144	0.19	0	-0.674829770002764
0.7838069	M1_whole	7.5	13.2	264	0.21	0.01	-1.24183255448738
0.8808581	M1_whole	8.5	12.7	280	0.18	0.01	-0.244792602535386
0.8760355	M1_whole	9.5	14.1	234	0.22	0.01	1.41095350128199
0.8712224	M1_whole	10.5	15.7	287	0.17	0.02	1.38845586241696
0.895384	M1_whole	11.5	16.5	314	0.21	0.03	1.12428165455207
0.8377921	M1_whole	12.5	17.7	321	NA	0.02	0.307657422075899
0.8118332	M1_whole	13.5	16.7	264	NA	0.01	-0.918018402521664
0.9222483	M1_whole	14.5	13.1	245	NA	0.01	2.24856330910415
0.8856903	M1_whole	15.5	11.1	258	NA	0	0.423604351994732
0.954404	M1_whole	0.5	NA	NA	-0.47	-0.01	0.690986499892588
0.8259599	M1_whole	1	NA	NA	-0.04	-0.01	-1.90373047004
0.844918	M1_whole	1.5	NA	NA	-0.54	-0.01	0.425208322011216
1.038187	M1_whole	2	NA	NA	0.01	0	0.265778177881371
0.8165335	M1_whole	2.5	NA	NA	-0.34	-0.01	1.2853157686984
0.7036657	M1_whole	3	NA	NA	0.01	-0.01	1.46573148817423
0.9075571	M1_whole	3.5	NA	NA	-0.34	-0.01	-0.583126402622022
0.6789307	M1_whole	4	NA	NA	-0.01	0	-2.12094655175445
0.7127114	M1_whole	4.5	NA	NA	-0.46	-0.01	0.56374479729252
1.103953	M1_whole	5	NA	NA	-0.01	0	-0.00969080266475089
1.093286	M1_whole	6	NA	NA	-0.01	-0.01	-0.980883222062179
0.6834129	M1_whole	7	NA	NA	0.01	0	-1.5478860065468
0.7423064	M1_whole	8	NA	NA	-0.02	0	-0.550846054594801
1.098612	M1_whole	9	NA	NA	0.02	0	1.10490004922257
0.8640207	M1_whole	10	NA	NA	-0.03	0.01	1.08240241035754
0.7838069	M1_whole	11	NA	NA	0.01	0.02	0.818228202492656
0.9345625	M1_whole	12	NA	NA	NA	0.01	0.00160397001648421
0.5731947	M1_whole	13	NA	NA	NA	0	-1.22407185458108
0.7172447	M1_whole	14	NA	NA	NA	0	1.94250985704473
0.9618897	M1_whole	15	NA	NA	NA	-0.01	0.117550899935317
0.8712224	M1_whole	0.5	NA	NA	0.43	0	-2.59471696993259
0.8808581	M1_whole	1	NA	NA	-0.07	0	-0.265778177881372
0.7861311	M1_whole	1.5	NA	NA	0.48	0.01	-0.425208322011217
0.6190392	M1_whole	2	NA	NA	0.13	0	0.594329268805813
0.8425405	M1_whole	2.5	NA	NA	0.48	0	0.774744988281643
0.9002457	M1_whole	3	NA	NA	0.13	0	-1.27411290251461
0.895384	M1_whole	3.5	NA	NA	0.46	0.01	-2.81193305164704
0.8520643	M1_whole	4	NA	NA	0.01	0	-0.127241702600068
1.06162	M1_whole	4.5	NA	NA	0.46	0.01	-0.700677302557339
0.8736278	M1_whole	5.5	NA	NA	0.46	0	-1.67186972195477
0.7537718	M1_whole	6.5	NA	NA	0.48	0.01	-2.23887250643939
0.8616248	M1_whole	7.5	NA	NA	0.45	0.01	-1.24183255448739
0.9148912	M1_whole	8.5	NA	NA	0.49	0.01	0.413913549329983
0.7791644	M1_whole	9.5	NA	NA	0.44	0.02	0.391415910464953
0.8616248	M1_whole	10.5	NA	NA	0.48	0.03	0.127241702600068
0.8784456	M1_whole	11.5	NA	NA	NA	0.02	-0.689382529876104
0.7907857	M1_whole	12.5	NA	NA	NA	0.01	-1.91505835447367
0.9051174	M1_whole	13.5	NA	NA	NA	0.01	1.25152335715214
0.9124439	M1_whole	14.5	NA	NA	NA	0	-0.573435599957271
0.77453	M1_whole	0.5	NA	NA	-0.5	0	2.32893879205121
0.5408065	M1_whole	1	4	215.6	0.05	0.01	2.16950864792137
0.5623668	M1_whole	1.5	NA	NA	-0.3	0	3.1890462387384
0.7675931	M1_whole	2	-6.3	-127	0.05	0	3.36946195821423
0.8712224	M1_whole	2.5	NA	NA	-0.3	0	1.32060406741798
0.984499	M1_whole	3	0.5	-4	0.03	0.01	-0.21721608171445
0.6058782	M1_whole	3.5	NA	NA	-0.42	0	2.46747526733252
1.06424	M1_whole	4	2.9	-37	0.03	0.01	1.89403966737525
0.5300724	M1_whole	5	-0.700000000000001	-132	0.03	0	0.92284724797782
0.7195141	M1_whole	6	0.5	-12	0.05	0.01	0.3558444634932
0.8978137	M1_whole	7	0	4	0.02	0.01	1.3528844154452
0.6234377	M1_whole	8	1.4	-42	0.06	0.01	3.00863051926257
0.9026803	M1_whole	9	3	11	0.01	0.02	2.98613288039754
0.9494274	M1_whole	10	3.8	38	0.05	0.03	2.72195867253266
0.592768	M1_whole	11	5	45	NA	0.02	1.90533444005648
0.6766921	M1_whole	12	4	-12	NA	0.01	0.67965861545892
0.751475	M1_whole	13	0.4	-31	NA	0.01	3.84624032708473
0.8141823	M1_whole	14	-1.6	-18	NA	0	2.02128136997532
0.5537276	M1_whole	0.5	NA	NA	0.55	0.01	-0.159430144129845
0.6256392	M1_whole	1	NA	NA	0.2	0	0.860107446687185
0.8118332	M1_whole	1.5	NA	NA	0.55	0	1.04052316616301
1.038187	M1_whole	2	NA	NA	0.2	0	-1.00833472463324
0.9819754	M1_whole	2.5	NA	NA	0.53	0.01	-2.54615487376567
0.8001193	M1_whole	3	NA	NA	0.08	0	0.138536475281304
1.095947	M1_whole	3.5	NA	NA	0.53	0.01	-0.434899124675967
0.6102595	M1_whole	4.5	NA	NA	0.53	0	-1.40609154407339
0.681171	M1_whole	5.5	NA	NA	0.55	0.01	-1.97309432855801
0.7560705	M1_whole	6.5	NA	NA	0.52	0.01	-0.976054376606017
0.6766921	M1_whole	7.5	NA	NA	0.56	0.01	0.679691727211355
0.6946476	M1_whole	8.5	NA	NA	0.51	0.02	0.657194088346325
0.9296289	M1_whole	9.5	NA	NA	0.55	0.03	0.39301988048144
0.6080682	M1_whole	10.5	NA	NA	NA	0.02	-0.423604351994732
0.7537718	M1_whole	11.5	NA	NA	NA	0.01	-1.64928017659229
0.6655232	M1_whole	12.5	NA	NA	NA	0.01	1.51730153503352
0.9296289	M1_whole	13.5	NA	NA	NA	0	-0.307657422075899
0.6856565	M1_whole	0.5	NA	NA	-0.35	-0.01	1.01953759081703
0.5343624	M1_whole	1	-10.3	-342.6	0	-0.01	1.19995331029286
0.5623668	M1_whole	1.5	NA	NA	-0.35	-0.01	-0.848904580503393
0.4620484	M1_whole	2	-3.5	-219.6	-0.02	0	-2.38672472963582
0.7977828	M1_whole	2.5	NA	NA	-0.47	-0.01	0.297966619411149
0.7195141	M1_whole	3	-1.1	-252.6	-0.02	0	-0.275468980546122
1.959696	M1_whole	4	-4.7	-347.6	-0.02	-0.01	-1.24666139994355
0.7127114	M1_whole	5	-3.5	-227.6	0	0	-1.81366418442817
0.6212377	M1_whole	6	-4	-211.6	-0.03	0	-0.816624232476172
1.87469	M1_whole	7	-2.6	-257.6	0.01	0	0.8391218713412
0.6410908	M1_whole	8	-1	-204.6	-0.04	0.01	0.81662423247617
0.5279292	M1_whole	9	-0.200000000000001	-177.6	0	0.02	0.552450024611285
1.673185	M1_whole	10	1	-170.6	NA	0.01	-0.264174207864887
0.5688596	M1_whole	11	0	-227.6	NA	0	-1.48985003246245
0.8001193	M1_whole	12	-3.6	-246.6	NA	0	1.67673167916336
0.8978137	M1_whole	13	-5.6	-233.6	NA	-0.01	-0.148227277946054
0.4515176	M1_whole	0.5	NA	NA	0.35	0	0.18041571947583
0.6543942	M1_whole	1	NA	NA	0	0	-1.86844217132042
0.3888258	M1_whole	1.5	NA	NA	0.33	0.01	-3.40626232045285
0.4033822	M1_whole	2	NA	NA	-0.12	0	-0.721570971405881
0.7149772	M1_whole	2.5	NA	NA	0.33	0.01	-1.29500657136315
0.6543942	M1_whole	3.5	NA	NA	0.33	0	-2.26619899076058
0.6102595	M1_whole	4.5	NA	NA	0.35	0.01	-2.8332017752452
0.6234377	M1_whole	5.5	NA	NA	0.32	0.01	-1.8361618232932
0.6677537	M1_whole	6.5	NA	NA	0.36	0.01	-0.18041571947583
0.6543942	M1_whole	7.5	NA	NA	0.31	0.02	-0.20291335834086
0.5775349	M1_whole	8.5	NA	NA	0.35	0.03	-0.467087566205745
0.6477356	M1_whole	9.5	NA	NA	NA	0.02	-1.28371179868192
0.3618988	M1_whole	10.5	NA	NA	NA	0.01	-2.50938762327948
0.4179809	M1_whole	11.5	NA	NA	NA	0.01	0.65719408834633
0.8712224	M1_whole	12.5	NA	NA	NA	0	-1.16776486876308
0.8330526	M1_whole	0.5	NA	NA	-0.35	0	-2.04885789079625
0.8784456	M1_whole	1	6.8	123	-0.02	0.01	-3.58667803992868
0.7059245	M1_whole	1.5	NA	NA	-0.47	0	-0.901986690881711
0.9519143	M1_whole	2	9.2	90	-0.02	0.01	-1.47542229083898
0.5365092	M1_whole	3	5.6	-5	-0.02	0	-2.44661471023641
0.5905878	M1_whole	4	6.8	115	0	0.01	-3.01361749472103
0.7652847	M1_whole	5	6.3	131	-0.03	0.01	-2.01657754276903
0.6146465	M1_whole	6	7.7	85	0.01	0.01	-0.36083143895166
0.7377333	M1_whole	7	9.3	138	-0.04	0.02	-0.38332907781669
0.8881101	M1_whole	8	10.1	165	0	0.03	-0.647503285681575
0.6015026	M1_whole	9	11.3	172	NA	0.02	-1.46412751815775
0.7652847	M1_whole	10	10.3	115	NA	0.01	-2.68980334275531
0.8047985	M1_whole	11	6.7	96	NA	0.01	0.4767783688705
0.8024579	M1_whole	12	4.7	109	NA	0	-1.34818058823891
0.8929569	M1_whole	0.5	NA	NA	0.33	0.01	-1.53782014913243
0.6366686	M1_whole	1	NA	NA	-0.12	0	1.14687119991454
1.117367	M1_whole	1.5	NA	NA	0.33	0.01	0.573435599957271
0.6699859	M1_whole	2.5	NA	NA	0.33	0	-0.397756819440157
0.6168421	M1_whole	3.5	NA	NA	0.35	0.01	-0.964759603924777
0.7423064	M1_whole	4.5	NA	NA	0.32	0.01	0.0322803480272209
0.7014086	M1_whole	5.5	NA	NA	0.36	0.01	1.68802645184459
0.6923973	M1_whole	6.5	NA	NA	0.31	0.02	1.66552881297956
0.9668941	M1_whole	7.5	NA	NA	0.35	0.03	1.40135460511468
0.6588411	M1_whole	8.5	NA	NA	NA	0.02	0.584730372638506
0.5862315	M1_whole	9.5	NA	NA	NA	0.01	-0.640945451959057
0.7286092	M1_whole	10.5	NA	NA	NA	0.01	2.52563625966675
0.8472979	M1_whole	11.5	NA	NA	NA	0	0.700677302557339
0.724058	M1_whole	0.5	NA	NA	-0.45	-0.01	2.68469134904697
1.12546	M1_whole	1	2.4	-33	0	0	2.1112557490897
0.4874265	M1_whole	2	-1.2	-128	0	-0.01	1.14006332969227
0.7629783	M1_whole	3	0	-8	0.02	0	0.57306054520765
0.8978137	M1_whole	4	-0.5	8	-0.01	0	1.57010049715965
0.5905878	M1_whole	5	0.9	-38	0.03	0	3.22584660097702
0.7652847	M1_whole	6	2.5	15	-0.02	0.01	3.20334896211199
1.007344	M1_whole	7	3.3	42	0.02	0.02	2.93917475424711
0.5472615	M1_whole	8	4.5	49	NA	0.01	2.12255052177093
0.883273	M1_whole	9	3.5	-8	NA	0	0.89687469717337
0.8568399	M1_whole	10	-0.0999999999999996	-27	NA	0	4.06345640879918
0.7884574	M1_whole	11	-2.1	-14	NA	-0.01	2.23849745168977
0.7606738	M1_whole	0.5	NA	NA	0.45	0.01	-0.573435599957271
0.9148912	M1_whole	1.5	NA	NA	0.45	0	-1.5446280193547
0.7195141	M1_whole	2.5	NA	NA	0.47	0.01	-2.11163080383932
0.6968995	M1_whole	3.5	NA	NA	0.44	0.01	-1.11459085188732
0.9075571	M1_whole	4.5	NA	NA	0.48	0.01	0.541155251930051
0.6146465	M1_whole	5.5	NA	NA	0.43	0.02	0.518657613065021
0.6278421	M1_whole	6.5	NA	NA	0.47	0.03	0.254483405200136
0.7977828	M1_whole	7.5	NA	NA	NA	0.02	-0.562140827276036
0.8472979	M1_whole	8.5	NA	NA	NA	0.01	-1.7878166518736
0.8165335	M1_whole	9.5	NA	NA	NA	0.01	1.37876505975221
0.8592312	M1_whole	10.5	NA	NA	NA	0	-0.446193897357203
0.7791644	M1_whole	1	-3.6	-95	0	-0.01	-0.971192419397428
0.7468869	M1_whole	2	-2.4	25	0.02	0	-1.53819520388205
0.9819754	M1_whole	3	-2.9	41	-0.01	0	-0.54115525193005
0.8354212	M1_whole	4	-1.5	-5	0.03	0	1.11459085188732
0.9075571	M1_whole	5	0.0999999999999996	48	-0.02	0.01	1.09209321302229
1.117367	M1_whole	6	0.899999999999999	75	0.02	0.02	0.827919005157407
0.8165335	M1_whole	7	2.1	82	NA	0.01	0.0112947726812351
0.8236001	M1_whole	8	1.1	25	NA	0	-1.21438105191633
0.9051174	M1_whole	9	-2.5	6	NA	0	1.95220065970948
0.9920873	M1_whole	10	-4.5	19	NA	-0.01	0.127241702600068
0.7127114	M1_whole	1	1.2	120	0.02	0.01	-0.56700278448462
0.6366686	M1_whole	2	0.700000000000001	136	-0.01	0.01	0.430037167467378
1.99243	M1_whole	3	2.1	90	0.03	0.01	2.08578327128475
0.6102595	M1_whole	4	3.7	143	-0.02	0.02	2.06328563241972
0.5236463	M1_whole	5	4.5	170	0.02	0.03	1.79911142455483
1.76232	M1_whole	6	5.7	177	NA	0.02	0.982487192078663
0.6278421	M1_whole	7	4.7	120	NA	0.01	-0.2431886325189
0.9296289	M1_whole	8	1.1	101	NA	0.01	2.92339307910691
0.895384	M1_whole	9	-0.899999999999999	114	NA	0	1.0984341219975
0.8212424	M1_whole	1	-0.5	16	-0.03	0	0.997039951951998
0.7675931	M1_whole	2	0.9	-30	0.01	0	2.65278605576937
0.6968995	M1_whole	3	2.5	23	-0.04	0.01	2.63028841690434
0.7036657	M1_whole	4	3.3	50	0	0.02	2.36611420903945
0.7149772	M1_whole	5	4.5	57	NA	0.01	1.54948997656328
0.7445957	M1_whole	6	3.5	0	NA	0	0.32381415196572
0.7059245	M1_whole	7	-0.0999999999999996	-19	NA	0	3.49039586359153
0.8425405	M1_whole	8	-2.1	-6	NA	-0.01	1.66543690648212
0.7560705	M1_whole	1	1.4	-46	0.04	0	1.65574610381737
0.8688195	M1_whole	2	3	7	-0.01	0.01	1.63324846495234
0.9075571	M1_whole	3	3.8	34	0.03	0.02	1.36907425708746
0.8259599	M1_whole	4	5	41	NA	0.01	0.552450024611285
0.8306862	M1_whole	5	4	-16	NA	0	-0.673225799986278
0.8047985	M1_whole	6	0.4	-35	NA	0	2.49335591163953
0.7791644	M1_whole	7	-1.6	-22	NA	-0.01	0.668396954530118
0.7059245	M1_whole	1	1.6	53	-0.05	0.01	-0.02249763886503
0.6388789	M1_whole	2	2.4	80	-0.01	0.02	-0.286671846729915
2.050519	M1_whole	3	3.6	87	NA	0.01	-1.10329607920609
0.77453	M1_whole	4	2.6	30	NA	0	-2.32897190380365
1.012453	M1_whole	5	-1	11	NA	0	0.83760980782216
0.9345625	M1_whole	6	-3	24	NA	-0.01	-0.987349149287254
0.8401652	M1_whole	1	0.799999999999999	27	0.04	0.01	-0.264174207864885
0.6901487	M1_whole	2	2	34	NA	0	-1.08079844034106
0.6722197	M1_whole	3	1	-23	NA	-0.01	-2.30647426493862
0.7195141	M1_whole	4	-2.6	-42	NA	-0.01	0.86010744668719
0.8808581	M1_whole	5	-4.6	-29	NA	-0.02	-0.964851510422224
0.6677537	M1_whole	1	1.2	7	NA	-0.01	-0.816624232476172
0.7286092	M1_whole	2	0.200000000000001	-50	NA	-0.02	-2.04230005707374
0.8929569	M1_whole	3	-3.4	-69	NA	-0.02	1.12428165455208
0.8118332	M1_whole	4	-5.4	-56	NA	-0.03	-0.700677302557339
0.7400189	M1_whole	1	-1	-57	NA	-0.01	-1.22567582459756
0.9694006	M1_whole	2	-4.6	-76	NA	-0.01	1.94090588702825
0.9026803	M1_whole	3	-6.6	-63	NA	-0.02	0.115946929918833
0.9148912	M1_whole	1	-3.6	-19	NA	0	3.16658171162581
0.8784456	M1_whole	2	-5.6	-6	NA	-0.01	1.3416227545164
0.8330526	M1_whole	1	-2	13	NA	-0.01	-1.82495895710941
