# Supplementary material for: The intrinsic time tracker: temporal context is embedded in entorhinal and hippocampal functional connectivity patterns
Source: Nat Commun. 2025 Oct 3;16:8817. doi: 10.1038/s41467-025-63633-6 (PMC12494713; doi:10.1038/s41467-025-63633-6)
Supplement: Supplementary file 4 — Source Data [file 41467_2025_63633_MOESM4_ESM.zip › SourceData/Fig2A_FemaleHPCplot.csv]

CorrelationZ	TimeInterval
0.87603547015456	1
0.847297860387204	2
0.779164422861874	3
0.885690291425438	4
0.786131101682196	5
0.643304212750041	6
0.347453815751698	7
0.772215704035638	8
0.758371203364668	9
0.696899530178496	10
0.590587787181831	11
0.842540477484935	12
0.687901758266883	13
0.527929194093005	14
0.663294217410264	15
0.621237736278695	16
0.608068171321369	17
0.590587787181831	18
0.621237736278695	19
0.760673776124369	20
0.75377180237638	21
0.447312218043665	22
0.625639166364321	23
0.31251899559872	24
0.281851152140988	25
0.316618769191821	26
0.632252349329572	27
0.861624753007965	28
0.687901758266883	29
0.844918040130274	1
0.776846199436592	2
0.78380686513505	3
0.737733333669887	4
0.643304212750041	5
0.641090818603892	6
0.811833150814921	7
0.634459714434319	8
0.900245741690809	9
0.667753732471236	10
0.833052605251155	11
0.605878237567604	12
0.47049115667881	13
0.837792085387503	14
0.636668576399475	15
0.656616842172491	16
0.663294217410264	17
0.661066846567802	18
0.717244732139006	19
0.849679948221558	20
0.601502590648827	21
0.625639166364321	22
0.422159986680334	23
0.310470087461822	24
0.476834034724742	25
0.81653348437862	26
0.840165162529776	27
0.74918000442868	28
0.683412921741563	1
0.719514056400687	2
0.690148677563689	3
0.830686182720307	4
0.590587787181831	5
0.781484641817632	6
0.636668576399475	7
0.751474957230474	8
0.614646493238224	9
0.67893070468748	10
0.632252349329572	11
0.53007240874826	12
0.840165162529776	13
0.605878237567604	14
0.536509218500686	15
0.781484641817632	16
0.699153204620157	17
0.658841057218991	18
0.825959924213546	19
0.728609213999187	20
0.669985891202681	21
0.43681563799224	22
0.590587787181831	23
0.676692059833501	24
0.525787163872488	25
0.861624753007965	26
0.647735582080447	27
0.67221966045399	1
0.701408586916081	2
0.636668576399475	3
0.453621785319525	4
0.781484641817632	5
0.654394194262712	6
0.696899530178496	7
0.762978275063285	8
0.76759308569351	9
0.566694071519019	10
0.558044695703382	11
0.608068171321369	12
0.649953571318671	13
0.599316864314515	14
0.690148677563689	15
0.656616842172491	16
0.730887508542792	17
0.751474957230474	18
0.459940242906429	19
0.575364144903562	20
0.407548876313709	21
0.368100861363296	22
0.498045897119592	23
0.708185057924486	24
0.756070548273931	25
0.643304212750041	26
0.76759308569351	1
0.685656508830788	2
0.386749652296809	3
0.760673776124369	4
0.717244732139006	5
0.665523176963629	6
0.597132527320357	7
0.774529962747236	8
0.619039208406224	9
0.538657230161155	10
0.649953571318671	11
0.654394194262712	12
0.568859633873775	13
0.643304212750041	14
0.667753732471236	15
0.80714130775937	16
0.703665684751166	17
0.47049115667881	18
0.641090818603892	19
0.28389142787782	20
0.3888257891042	21
0.409633517645344	22
0.532216813747308	23
0.779164422861874	24
0.571026496044654	25
0.856839917520407	1
0.382599842575369	2
0.885690291425438	3
0.623437720006142	4
0.728609213999187	5
0.701408586916081	6
0.790785650123861	7
0.645519131570691	8
0.476834034724742	9
0.756070548273931	10
0.701408586916081	11
0.58840894245798	12
0.728609213999187	13
0.721785158747474	14
0.74918000442868	15
0.793115979941202	16
0.523646312195052	17
0.699153204620157	18
0.357767906583207	19
0.424250882847139	20
0.521506633186325	21
0.665523176963629	22
0.800119300112113	23
0.714977178038627	24
0.510825623765991	1
0.842540477484935	2
0.76759308569351	3
0.69464755593518	4
0.756070548273931	5
0.579707068432391	6
0.590587787181831	7
0.573194664293894	8
0.895384047054841	9
0.699153204620157	10
0.584055317289261	11
0.992087269676304	12
0.645519131570691	13
0.765284708726368	14
0.818886858554424	15
0.667753732471236	16
0.781484641817632	17
0.380526159760912	18
0.781484641817632	19
0.756070548273931	20
0.489548225318706	21
0.790785650123861	22
0.649953571318671	23
0.481067848851115	1
0.455726942889053	2
0.575364144903562	3
0.498045897119592	4
0.417980916039995	5
0.351577226867063	6
0.390902753827967	7
0.573194664293894	8
0.43681563799224	9
0.413805440024383	10
0.54941562103586	11
0.434719179190237	12
0.441011396996724	13
0.579707068432391	14
0.656616842172491	15
0.447312218043665	16
0.434719179190237	17
0.333044641148945	18
0.536509218500686	19
0.468378933518734	20
0.506561224979533	21
0.390902753827967	22
0.890532259360635	1
0.944461608840851	2
0.895384047054841	3
0.956896486800098	4
0.781484641817632	5
0.696899530178496	6
0.974421908436726	7
0.939506688387301	8
0.800119300112113	9
0.984498981900688	10
0.890532259360635	11
0.912443900762097	12
0.999702080147939	13
0.78845736036427	14
0.781484641817632	15
0.487426523767456	16
0.592767995252323	17
0.630046474192002	18
0.802457880724696	19
1.01245335397714	20
0.821242383582748	21
0.687901758266883	1
0.667753732471236	2
0.765284708726368	3
0.645519131570691	4
0.795448358834425	5
0.708185057924486	6
0.781484641817632	7
0.714977178038627	8
0.835421236224625	9
0.692397274263085	10
0.864020658116664	11
0.809486172644095	12
0.625639166364321	13
0.667753732471236	14
0.430529076771381	15
0.571026496044654	16
0.512959526949692	17
0.487426523767456	18
0.762978275063285	19
0.632252349329572	20
0.859231176222216	1
1.02014067322661	2
0.67221966045399	3
0.575364144903562	4
0.939506688387301	5
0.830686182720307	6
0.835421236224625	7
0.859231176222216	8
0.719514056400687	9
0.814182251602706	10
0.92470592879944	11
0.703665684751166	12
0.721785158747474	13
0.493794876851052	14
0.512959526949692	15
0.627842082152179	16
0.833052605251155	17
0.989554911128957	18
0.825959924213546	19
0.795448358834425	1
0.616842129636009	2
0.643304212750041	3
0.76759308569351	4
0.800119300112113	5
0.703665684751166	6
0.828321958928198	7
0.735449560250635	8
0.744595742395987	9
0.825959924213546	10
0.610259520754178	11
0.665523176963629	12
0.422159986680334	13
0.523646312195052	14
0.616842129636009	15
0.710447348779171	16
0.809486172644095	17
0.649953571318671	18
0.724058047133933	1
0.58840894245798	2
0.76759308569351	3
0.854450966709859	4
0.793115979941202	5
0.737733333669887	6
0.769903414579773	7
0.888110053340188	8
0.809486172644095	9
0.590587787181831	10
0.68117098951323	11
0.441011396996724	12
0.438913042175704	13
0.510825623765991	14
0.797782795859823	15
0.971909811374657	16
0.776846199436592	17
0.512959526949692	1
0.63887894214223	2
0.656616842172491	3
0.508692858361443	4
0.710447348779171	5
0.717244732139006	6
0.643304212750041	7
0.687901758266883	8
0.597132527320357	9
0.614646493238224	10
0.37638121355513	11
0.37638121355513	12
0.453621785319525	13
0.577534944175688	14
0.758371203364668	15
0.597132527320357	16
0.523646312195052	1
0.699153204620157	2
0.603689712875285	3
0.726332729545599	4
0.594949573135946	5
0.663294217410264	6
0.663294217410264	7
0.571026496044654	8
0.623437720006142	9
0.466267736002705	10
0.571026496044654	11
0.468378933518734	12
0.441011396996724	13
0.641090818603892	14
0.445210979641586	15
0.800119300112113	1
0.710447348779171	2
0.878445562856431	3
0.726332729545599	4
0.717244732139006	5
0.954404025202189	6
0.823600068957381	7
0.696899530178496	8
0.506561224979533	9
0.581880524016016	10
0.647735582080447	11
0.701408586916081	12
0.92224834543012	13
0.78380686513505	14
0.818886858554424	1
0.859231176222216	2
0.781484641817632	3
0.890532259360635	4
0.765284708726368	5
0.692397274263085	6
0.703665684751166	7
0.500173059649783	8
0.601502590648827	9
0.710447348779171	10
0.658841057218991	11
0.842540477484935	12
0.717244732139006	13
0.776846199436592	1
0.584055317289261	2
0.779164422861874	3
0.774529962747236	4
0.581880524016016	5
0.584055317289261	6
0.491671007808977	7
0.489548225318706	8
0.53007240874826	9
0.703665684751166	10
0.776846199436592	11
0.67893070468748	12
0.717244732139006	1
0.854450966709859	2
0.873627768201227	3
0.742306416518029	4
0.90511743127603	5
0.472604410945793	6
0.774529962747236	7
0.818886858554424	8
0.636668576399475	9
0.895384047054841	10
0.703665684751166	11
0.701408586916081	1
0.795448358834425	2
0.781484641817632	3
0.67893070468748	4
0.487426523767456	5
0.519368120989105	6
0.619039208406224	7
0.696899530178496	8
0.811833150814921	9
0.69464755593518	10
0.811833150814921	1
0.579707068432391	2
0.710447348779171	3
0.447312218043665	4
0.581880524016016	5
0.647735582080447	6
0.597132527320357	7
0.837792085387503	8
0.71271138620631	9
0.737733333669887	1
0.74918000442868	2
0.525787163872488	3
0.508692858361443	4
0.610259520754178	5
0.847297860387204	6
0.939506688387301	7
0.849679948221558	8
0.641090818603892	1
0.630046474192002	2
0.632252349329572	3
0.781484641817632	4
0.58840894245798	5
0.844918040130274	6
0.63887894214223	7
0.386749652296809	1
0.551571007964609	2
0.599316864314515	3
0.603689712875285	4
0.769903414579773	5
0.612452292505779	6
0.3888257891042	1
0.534362415016718	2
0.466267736002705	3
0.5537276453102	4
0.424250882847139	5
0.724058047133933	1
0.581880524016016	3
0.485305897557895	4
0.409633517645344	1
0.654394194262712	2
0.560205121023887	3
0.797782795859823	1
0.737733333669887	2
0.833052605251155	1
