# Supplementary material for: The intrinsic time tracker: temporal context is embedded in entorhinal and hippocampal functional connectivity patterns
Source: Nat Commun. 2025 Oct 3;16:8817. doi: 10.1038/s41467-025-63633-6 (PMC12494713; doi:10.1038/s41467-025-63633-6)
Supplement: Supplementary file 4 — Source Data [file 41467_2025_63633_MOESM4_ESM.zip › SourceData/SuppFig4C_MaleECNetworksplot.csv]

SeedMask	TemporalDriftScore
ERC_Yeo_visual_B	-0.27799
ERC_Yeo_Control_A	-0.26935
ERC_Yeo_DMN_C	-0.2286
ERC_Yeo_DA_A	-0.20029
ERC_Yeo_DMN_D	-0.19587
ERC_Yeo_LIM_A	-0.19259
ERC_Yeo_DMN_B	-0.17949
ERC_Yeo_DA_B	-0.1742
ERC_Yeo_Control_B	-0.17173
ERC_Yeo_VAN_A	-0.17036
ERC_Yeo_Control_C	-0.14714
ERC_Yeo_SMotor_A	-0.14305
ERC_Yeo_SMotor_B	-0.1412
ERC_Yeo_LIM_B	-0.11391
ERC_Yeo_visual_A	-0.11298
ERC_Yeo_VAN_B	-0.11155
ERC_Yeo_DMN_A	-0.11015
