# Supplementary material for: The intrinsic time tracker: temporal context is embedded in entorhinal and hippocampal functional connectivity patterns
Source: Nat Commun. 2025 Oct 3;16:8817. doi: 10.1038/s41467-025-63633-6 (PMC12494713; doi:10.1038/s41467-025-63633-6)
Supplement: Supplementary file 4 — Source Data [file 41467_2025_63633_MOESM4_ESM.zip › SourceData/Fig2C_MalePRCplot.csv]

CorrelationZ	TimeInterval
0.999702080147939	1
0.900245741690809	2
0.632252349329572	3
0.776846199436592	4
0.92470592879944	5
1.03818681846646	6
0.852064313643904	7
1.1830736272114	8
1.21963892107034	9
0.78380686513505	10
1.11199041461429	10.5
0.823600068957381	11
0.902680331581753	11.5
1.09594739701773	12
1.03043386001157	12.5
0.814182251602706	13
0.966894133167768	13.5
1.14720484390497	14
0.999702080147939	14.5
0.523646312195052	15
0.939506688387301	15.5
0.917340968273857	16
0.837792085387503	16.5
1.01757515493194	17
1.0694904424803	17.5
0.797782795859823	18
0.92224834543012	18.5
0.999702080147939	19
1.02785586792127	19.5
0.897813650524105	20.5
0.897813650524105	21.5
1.01245335397714	22.5
0.74918000442868	23.5
1.25404914230611	24.5
0.878445562856431	25.5
0.623437720006142	26.5
0.92716612410042	27.5
0.81653348437862	28.5
1.07212067322113	29.5
0.701408586916081	1
0.654394194262712	2
0.939506688387301	3
0.830686182720307	4
0.883272962845482	5
0.744595742395987	6
1.0330150061823	7
0.944461608840851	8
0.717244732139006	9
0.98702548626127	9.5
0.74918000442868	10
0.703665684751166	10.5
0.984498981900688	11
0.859231176222216	11.5
0.67221966045399	12
0.97945468234856	12.5
1.0098970434864	13
0.81653348437862	13.5
0.53007240874826	14
0.900245741690809	14.5
0.756070548273931	15
0.842540477484935	15.5
0.769903414579773	16
0.781484641817632	16.5
0.728609213999187	17
0.67221966045399	17.5
0.758371203364668	18
0.795448358834425	18.5
0.744595742395987	19.5
0.724058047133933	20.5
0.821242383582748	21.5
0.667753732471236	22.5
0.90511743127603	23.5
0.710447348779171	24.5
0.625639166364321	25.5
0.730887508542792	26.5
0.78845736036427	27.5
0.961889725109149	28.5
0.737733333669887	1
1.06424010128939	2
0.800119300112113	3
1.04596855518269	4
0.917340968273857	5
1.11736702458381	6
1.11199041461429	7
0.941982801364672	8
0.821242383582748	8.5
0.87603547015456	9
1.07212067322113	9.5
1.06424010128939	10
0.828321958928198	10.5
1.14174565948569	11
0.555885539180796	11.5
0.721785158747474	12
0.951914318846587	12.5
0.969400557188104	13
0.929628942956383	13.5
1.05117256359655	14
0.649953571318671	14.5
0.597132527320357	15
0.885690291425438	15.5
0.964390526668566	16
0.969400557188104	16.5
0.992087269676304	17
0.944461608840851	17.5
0.53007240874826	18.5
0.954404025202189	19.5
1.05638965824576	20.5
0.592767995252323	21.5
0.909999204654675	22.5
1.10930757778486	23.5
0.547261478434488	24.5
0.929628942956383	25.5
0.608068171321369	26.5
0.895384047054841	27.5
0.667753732471236	1
0.676692059833501	2
0.685656508830788	3
0.740018949689618	4
0.726332729545599	5
0.758371203364668	6
0.525787163872488	7
0.564529802737852	7.5
0.586231454635312	8
0.76759308569351	8.5
0.647735582080447	9
0.434719179190237	9.5
0.779164422861874	10
0.661066846567802	10.5
0.519368120989105	11
0.532216813747308	11.5
0.69464755593518	12
0.594949573135946	12.5
0.575364144903562	13
0.656616842172491	13.5
0.495919838073262	14
0.512959526949692	14.5
0.67893070468748	15
0.742306416518029	15.5
0.65217310634964	16
0.555885539180796	16.5
0.619039208406224	17.5
0.527929194093005	18.5
0.742306416518029	19.5
0.793115979941202	20.5
0.586231454635312	21.5
0.647735582080447	22.5
0.751474957230474	23.5
0.634459714434319	24.5
0.455726942889053	25.5
0.621237736278695	26.5
0.939506688387301	1
1.11736702458381	2
0.994622575144062	3
1.19705236148136	4
1.19986068945236	5
1.00479353345045	6
0.97945468234856	6.5
0.956896486800098	7
1.12006083207559	7.5
1.16919789014933	8
0.890532259360635	8.5
1.15267950993839	9
0.705924505839486	9.5
0.844918040130274	10
1.00224630651126	10.5
1.02528101558256	11
0.989554911128957	11.5
1.09062821431989	12
0.814182251602706	12.5
0.65217310634964	13
0.866418901833982	13.5
1.00479353345045	14
0.964390526668566	14.5
1.04856893110191	15
0.959391715971426	15.5
0.658841057218991	16.5
0.956896486800098	17.5
1.09861228866811	18.5
0.616842129636009	19.5
0.964390526668566	20.5
1.0826756964053	21.5
0.667753732471236	22.5
0.937033257939335	23.5
0.65217310634964	24.5
1.04077751362551	25.5
0.909999204654675	1
0.663294217410264	2
0.976936861148302	3
1.03818681846646	4
0.76759308569351	5
1.04077751362551	5.5
0.735449560250635	6
0.964390526668566	6.5
0.897813650524105	7
0.786131101682196	7.5
0.776846199436592	8
0.776846199436592	8.5
0.984498981900688	9
0.868819494492582	9.5
0.68117098951323	10
0.730887508542792	10.5
0.854450966709859	11
0.676692059833501	11.5
0.676692059833501	12
0.959391715971426	12.5
0.658841057218991	13
0.744595742395987	13.5
1.05638965824576	14
0.849679948221558	14.5
0.724058047133933	15.5
0.878445562856431	16.5
0.776846199436592	17.5
0.676692059833501	18.5
1.06161995982254	19.5
0.625639166364321	20.5
0.536509218500686	21.5
0.883272962845482	22.5
0.80714130775937	23.5
0.981975384942349	24.5
1.00479353345045	1
1.19424825443394	2
1.18865262120292	3
1.03818681846646	4
0.974421908436726	4.5
0.866418901833982	5
1.10662836365635	5.5
1.16643488500687	6
0.939506688387301	6.5
1.14447332569596	7
0.699153204620157	7.5
0.93456249811011	8
0.956896486800098	8.5
0.956896486800098	9
0.98702548626127	9.5
0.992087269676304	10
0.793115979941202	10.5
0.730887508542792	11
0.890532259360635	11.5
0.98702548626127	12
0.892956920308132	12.5
1.02528101558256	13
0.897813650524105	13.5
0.687901758266883	14.5
0.964390526668566	15.5
1.02270928874314	16.5
0.647735582080447	17.5
1.03043386001157	18.5
1.01757515493194	19.5
0.661066846567802	20.5
0.866418901833982	21.5
0.65217310634964	22.5
0.949427355463583	23.5
1.03559932083938	1
1.04337142095743	2
0.67221966045399	3
0.649953571318671	3.5
0.786131101682196	4
0.974421908436726	4.5
0.888110053340188	5
0.701408586916081	5.5
1.07739133318522	6
0.762978275063285	6.5
0.558044695703382	7
0.68117098951323	7.5
0.981975384942349	8
0.765284708726368	8.5
0.74688693559725	9
0.888110053340188	9.5
0.840165162529776	10
0.603689712875285	10.5
1.0098970434864	11
0.892956920308132	11.5
0.837792085387503	12
0.833052605251155	12.5
0.847297860387204	13.5
0.765284708726368	14.5
0.840165162529776	15.5
0.849679948221558	16.5
0.828321958928198	17.5
0.873627768201227	18.5
0.895384047054841	19.5
0.740018949689618	20.5
0.424250882847139	21.5
0.81653348437862	22.5
1.39255612234387	1
1.11199041461429	2
1.259848344353	2.5
1.03818681846646	3
1.20549009084223	3.5
1.39255612234387	4
1.18029031968238	4.5
1.11467689117192	5
0.954404025202189	5.5
1.23676262714893	6
1.18029031968238	6.5
0.847297860387204	7
1.10128073588194	7.5
1.17473598414091	8
0.914891151519732	8.5
0.897813650524105	9
1.09328604438544	9.5
1.12006083207559	10
0.999702080147939	10.5
1.23389750091419	11
1.28029507188557	11.5
0.856839917520407	12.5
1.08532305654943	13.5
1.15267950993839	14.5
0.701408586916081	15.5
1.27150342002319	16.5
1.19144834780156	17.5
0.619039208406224	18.5
1.04337142095743	19.5
0.907557051905401	20.5
1.20267325898385	21.5
1.1830736272114	1
1.28323534245034	1.5
1.19986068945236	2
1.28913061266624	2.5
1.40199327066299	3
1.07212067322113	3.5
1.35226695204048	4
0.873627768201227	4.5
1.10128073588194	5
1.32794191728733	5.5
0.866418901833982	6
1.21396637000909	6.5
1.31890818736981	7
0.883272962845482	7.5
0.825959924213546	8
1.259848344353	8.5
1.0330150061823	9
1.18029031968238	9.5
1.33096371580284	10
1.1254595387043	10.5
0.825959924213546	11.5
1.1254595387043	12.5
1.34920729245755	13.5
0.728609213999187	14.5
1.44352548901186	15.5
1.23389750091419	16.5
0.744595742395987	17.5
1.19705236148136	18.5
0.797782795859823	19.5
1.31291181518587	20.5
1.04077751362551	0.5
0.971909811374657	1
1.0826756964053	1.5
1.21963892107034	2
0.892956920308132	2.5
1.13902182700599	3
0.632252349329572	3.5
0.809486172644095	4
1.11199041461429	4.5
0.859231176222216	5
0.951914318846587	5.5
1.05117256359655	6
0.71271138620631	6.5
0.523646312195052	7
1.06161995982254	7.5
0.80714130775937	8
0.828321958928198	8.5
1.16092086200682	9
0.847297860387204	9.5
0.619039208406224	10.5
0.900245741690809	11.5
1.00479353345045	12.5
0.538657230161155	13.5
0.976936861148302	14.5
1.07475429821422	15.5
0.491671007808977	16.5
0.830686182720307	17.5
0.658841057218991	18.5
0.90511743127603	19.5
0.98702548626127	0.5
0.929628942956383	1
1.29504568965475	1.5
1.13902182700599	2
0.854450966709859	2.5
1.02270928874314	3
1.40515098520877	3.5
1.08003179394801	4
0.464157558682312	4.5
1.04596855518269	5
0.997160840841702	5.5
0.902680331581753	6
0.840165162529776	6.5
1.18586105438289	7
0.760673776124369	7.5
0.78380686513505	8
1.16643488500687	8.5
1.0826756964053	9
0.964390526668566	10
0.907557051905401	11
0.917340968273857	12
0.636668576399475	13
1.32794191728733	14
0.835421236224625	15
0.536509218500686	16
0.932094397047281	17
1.02785586792127	18
1.19986068945236	19
1.02785586792127	0.5
1.09328604438544	1
0.835421236224625	1.5
1.0694904424803	2
0.721785158747474	2.5
0.833052605251155	3
0.954404025202189	3.5
0.733167621256109	4
0.951914318846587	4.5
1.08797389046305	5
0.656616842172491	5.5
0.586231454635312	6
1.00224630651126	6.5
0.892956920308132	7
0.892956920308132	7.5
1.04856893110191	8
1.03043386001157	8.5
0.590587787181831	9.5
0.949427355463583	10.5
0.997160840841702	11.5
0.560205121023887	12.5
1.00224630651126	13.5
0.999702080147939	14.5
0.608068171321369	15.5
0.92224834543012	16.5
0.687901758266883	17.5
0.994622575144062	18.5
1.0826756964053	0.5
0.852064313643904	1
1.32191418057326	1.5
0.663294217410264	2
0.78380686513505	2.5
1.07739133318522	3
1.03043386001157	3.5
0.951914318846587	4
1.18029031968238	4.5
0.667753732471236	5
0.627842082152179	5.5
1.05117256359655	6
0.959391715971426	6.5
1.09328604438544	7
1.27735967775622	7.5
1.12816447279787	8
0.656616842172491	9
1.04596855518269	10
1.24826857890753	11
0.708185057924486	12
1.08532305654943	13
1.14447332569596	14
0.674455047547793	15
1.12816447279787	16
0.728609213999187	17
1.10930757778486	18
1.12275833097333	0.5
1.11199041461429	1
0.892956920308132	1.5
1.20549009084223	2
1.15267950993839	2.5
0.737733333669887	3
1.14447332569596	3.5
1.19144834780156	4
0.866418901833982	4.5
0.811833150814921	5
1.12275833097333	5.5
1.04077751362551	6
0.917340968273857	6.5
1.19705236148136	7
1.12006083207559	7.5
0.800119300112113	8.5
1.06686359035353	9.5
1.1254595387043	10.5
0.58840894245798	11.5
1.25404914230611	12.5
1.17473598414091	13.5
0.560205121023887	14.5
0.981975384942349	15.5
0.868819494492582	16.5
1.14447332569596	17.5
0.74918000442868	0.5
0.765284708726368	1
1.08532305654943	1.5
1.08797389046305	2
0.538657230161155	2.5
1.04856893110191	3
0.902680331581753	3.5
0.733167621256109	4
0.737733333669887	4.5
0.992087269676304	5
0.873627768201227	5.5
0.772215704035638	6
0.949427355463583	6.5
1.05117256359655	7
0.730887508542792	8
0.871222446472449	9
0.902680331581753	10
0.489548225318706	11
1.12275833097333	12
0.87603547015456	13
0.47049115667881	14
0.828321958928198	15
0.917340968273857	16
1.03559932083938	17
0.527929194093005	0.5
0.599316864314515	1
1.0537794676295	1.5
1.21396637000909	2
0.956896486800098	2.5
1.0694904424803	3
0.726332729545599	3.5
0.601502590648827	4
0.852064313643904	4.5
1.0098970434864	5
1.11736702458381	5.5
1.20831120592453	6
0.883272962845482	6.5
0.632252349329572	7.5
0.919793362425357	8.5
1.23676262714893	9.5
0.687901758266883	10.5
0.917340968273857	11.5
1.32191418057326	12.5
0.821242383582748	13.5
0.974421908436726	14.5
0.487426523767456	15.5
0.907557051905401	16.5
1.01501271983282	0.5
0.68117098951323	1
0.422159986680334	1.5
0.790785650123861	2
0.5537276453102	2.5
1.43706668649331	3
0.941982801364672	3.5
0.721785158747474	4
0.68117098951323	4.5
0.594949573135946	5
0.744595742395987	5.5
0.80714130775937	6
1.44352548901186	7
0.58840894245798	8
0.649953571318671	9
1.29504568965475	10
0.97945468234856	11
0.504430717880143	12
1.07475429821422	13
0.717244732139006	14
0.78380686513505	15
0.969400557188104	16
0.941982801364672	0.5
0.294101703486115	1
0.951914318846587	1.5
0.854450966709859	2
0.800119300112113	2.5
0.878445562856431	3
1.03559932083938	3.5
0.776846199436592	4
0.641090818603892	4.5
0.989554911128957	5
1.06161995982254	5.5
0.880858056879505	6.5
0.890532259360635	7.5
0.842540477484935	8.5
0.534362415016718	9.5
1.30693608270798	10.5
0.687901758266883	11.5
0.464157558682312	12.5
0.854450966709859	13.5
1.10395275529943	14.5
1.20267325898385	15.5
0.683412921741563	0.5
1.01501271983282	1
1.17751111191264	1.5
0.610259520754178	2
0.608068171321369	2.5
1.29208566262928	3
0.779164422861874	3.5
0.98702548626127	4
1.23389750091419	4.5
1.0537794676295	5
0.649953571318671	6
1.06424010128939	7
1.09328604438544	8
0.515094573685567	9
1.14720484390497	10
1.00479353345045	11
0.438913042175704	12
1.10930757778486	13
1.01245335397714	14
1.10128073588194	15
0.737733333669887	0.5
0.804798546869925	1
0.623437720006142	1.5
0.485305897557895	2
0.517230769763251	2.5
0.883272962845482	3
0.907557051905401	3.5
0.840165162529776	4
0.67221966045399	4.5
0.415892731270423	5.5
0.710447348779171	6.5
0.897813650524105	7.5
0.685656508830788	8.5
0.575364144903562	9.5
1.02528101558256	10.5
0.75377180237638	11.5
0.708185057924486	12.5
0.261479700057757	13.5
0.608068171321369	14.5
1.03043386001157	0.5
0.67221966045399	1
0.643304212750041	1.5
1.02785586792127	2
0.92470592879944	2.5
0.909999204654675	3
0.919793362425357	3.5
0.946943122844423	4
0.608068171321369	5
0.941982801364672	6
1.09328604438544	7
0.555885539180796	8
1.11199041461429	9
1.03043386001157	10
0.603689712875285	11
0.941982801364672	12
0.823600068957381	13
1.12006083207559	14
0.53007240874826	0.5
0.540806455977927	1
1.25694640178886	1.5
0.919793362425357	2
1.02014067322661	2.5
1.0694904424803	3
1.10395275529943	3.5
0.382599842575369	4.5
1.14447332569596	5.5
1.14174565948569	6.5
0.422159986680334	7.5
1.14720484390497	8.5
1.14720484390497	9.5
0.347453815751698	10.5
1.09594739701773	11.5
0.78845736036427	12.5
1.08797389046305	13.5
0.856839917520407	0.5
0.58840894245798	1
0.790785650123861	1.5
0.665523176963629	2
0.735449560250635	2.5
0.654394194262712	3
1.53337787372406	4
0.510825623765991	5
0.610259520754178	6
1.40831475386825	7
0.830686182720307	8
0.65217310634964	9
1.21963892107034	10
0.594949573135946	11
0.476834034724742	12
0.765284708726368	13
0.584055317289261	0.5
0.69464755593518	1
0.647735582080447	1.5
0.765284708726368	2
0.78845736036427	2.5
0.937033257939335	3.5
0.590587787181831	4.5
0.69464755593518	5.5
0.724058047133933	6.5
0.895384047054841	7.5
0.605878237567604	8.5
0.683412921741563	9.5
0.614646493238224	10.5
0.53007240874826	11.5
0.781484641817632	12.5
0.714977178038627	0.5
0.937033257939335	1
1.15542269484838	1.5
1.07739133318522	2
0.603689712875285	3
1.08532305654943	4
0.961889725109149	5
0.506561224979533	6
1.27442913532589	7
0.859231176222216	8
0.318669643890614	9
1.14174565948569	10
0.989554911128957	11
1.19424825443394	12
0.949427355463583	0.5
0.93456249811011	1
1.02270928874314	1.5
0.67221966045399	2.5
0.939506688387301	3.5
0.974421908436726	4.5
0.658841057218991	5.5
0.897813650524105	6.5
1.0694904424803	7.5
0.68117098951323	8.5
0.765284708726368	9.5
0.508692858361443	10.5
0.835421236224625	11.5
0.969400557188104	0.5
0.974421908436726	1
0.575364144903562	2
0.900245741690809	3
1.12275833097333	4
0.674455047547793	5
0.941982801364672	6
1.0826756964053	7
0.663294217410264	8
0.997160840841702	9
0.551571007964609	10
0.895384047054841	11
1.1363018100969	0.5
0.861624753007965	1.5
1.02785586792127	2.5
1.09594739701773	3.5
0.744595742395987	4.5
1.19986068945236	5.5
0.997160840841702	6.5
0.597132527320357	7.5
1.06686359035353	8.5
0.868819494492582	9.5
1.16367588201517	10.5
0.756070548273931	1
1.10930757778486	2
0.994622575144062	3
0.555885539180796	4
1.07212067322113	5
0.981975384942349	6
0.441011396996724	7
0.997160840841702	8
0.97945468234856	9
1.12006083207559	10
0.502301331339442	1
0.512959526949692	2
1.39884157717198	3
0.854450966709859	4
0.443110707724531	5
1.07212067322113	6
0.579707068432391	7
0.619039208406224	8
0.78845736036427	9
0.971909811374657	1
0.417980916039995	2
1.0537794676295	3
0.912443900762097	4
0.351577226867063	5
0.992087269676304	6
0.837792085387503	7
1.05117256359655	8
0.581880524016016	1
1.0826756964053	2
1.29208566262928	3
0.69464755593518	4
1.0537794676295	5
0.714977178038627	6
1.10930757778486	7
0.69464755593518	1
0.493794876851052	2
1.50285564952595	3
0.703665684751166	4
0.420069999462683	5
0.690148677563689	6
0.92224834543012	1
0.605878237567604	2
1.13358559070577	3
0.92224834543012	4
1.31291181518587	5
0.547261478434488	1
0.919793362425357	2
0.478950415235542	3
0.914891151519732	4
0.610259520754178	1
0.326879836929773	2
0.65217310634964	3
0.871222446472449	1
1.1254595387043	2
1.00734377455516	1
