# Supplementary material for: The intrinsic time tracker: temporal context is embedded in entorhinal and hippocampal functional connectivity patterns
Source: Nat Commun. 2025 Oct 3;16:8817. doi: 10.1038/s41467-025-63633-6 (PMC12494713; doi:10.1038/s41467-025-63633-6)
Supplement: Supplementary file 4 — Source Data [file 41467_2025_63633_MOESM4_ESM.zip › SourceData/SuppFig2_FemaleHormoneControlPlot.csv]

CorrelationZ	SeedMask	TimeInterval	Estradiol	Progesterone	LH	FSH	Motion	Emotion
0.3084218	ERC_whole	1	-21.8	1.3	3.72	0.93	0.01	1.690356954
0.3763812	ERC_whole	2	-39.3	-0.5	2.63	1.57	0	-0.213301271
0.4704912	ERC_whole	3	-42.2	-1.6	4.29	1.41	0.01	0.631864795
0.3392157	ERC_whole	4	-57.6	-3.1	5.17	1.76	0.01	-1.714420024
0.5580447	ERC_whole	5	-64.6	-3.6	6.03	1.98	0.01	1.664242148
0.35364	ERC_whole	6	-72.6	-1.4	5.06	1.8	0	2.011726602
0.1603427	ERC_whole	7	-70.6	3.12	3.4	0.59	0.01	1.154481141
0.4263427	ERC_whole	8	-56.6	5.85	3.85	0.3	0.01	2.516674864
0.42007	ERC_whole	9	-21.4	9.44	5.29	-2.88	0.01	1.969004211
0.4853059	ERC_whole	10	20.7	11.27	3.4	-2.76	0.01	2.602827622
0.3084218	ERC_whole	11	29.5	11.62	3.32	-2.79	0.01	2.314814607
0.5236463	ERC_whole	12	30.6	11.73	2.19	-2.21	-0.01	1.288095537
0.4033822	ERC_whole	13	15.7	11.816	3.57	-2.06	0	1.514279901
0.2208938	ERC_whole	14	25.7	11.844	2.45	-2.13	0	2.087357382
0.1563175	ERC_whole	15	21	11.827	2.53	-2.03	0.01	2.358244974
0.3330446	ERC_whole	16	18.1	11.855	1.6	-1.11	0.01	1.819866582
0.247252	ERC_whole	17	1.4	11.863	1.79	-0.29	0	1.567714408
0.2696216	ERC_whole	18	4.5	11.825	3.36	0.43	0	1.915833341
0.1966311	ERC_whole	19	-21.4	11.863	3.08	0.39	0	2.412123822
0.6058782	ERC_whole	20	-74.6	11.881	1.06	0.35	0.01	2.806552076
0.35364	ERC_whole	21	-104.6	11.857	-10.47	-1.76	0	2.440927442
0.4096335	ERC_whole	22	-211.6	11.76	-36.66	-8.17	0	2.105639025
0.2411621	ERC_whole	23	-140.6	11.38	-6.24	-2.61	0.01	1.456106146
0.02200089	ERC_whole	24	-11.9	10.93	0.0199999999999996	-0.470000000000001	0.01	2.371265628
0.2067332	ERC_whole	25	10.6	9.77	2.11	-0.86	0.01	1.183143298
0.05801627	ERC_whole	26	2.6	6.82	0.879999999999999	-0.930000000000001	0.01	2.47466045
0.2431915	ERC_whole	27	-23.5	3.39	0.449999999999999	-1.11	0	2.739579076
0.3248263	ERC_whole	28	-22.2	-0.799999999999999	4.16	-0.260000000000001	0.01	2.721297433
0.445211	ERC_whole	29	-36.5	-1.3	2.39	0.0599999999999996	0.01	2.454846212
0.3805262	ERC_whole	1	-17.5	-1.8	-1.09	0.64	-0.01	-1.903658225
0.1946119	ERC_whole	2	-20.4	-2.9	0.569999999999999	0.48	0	-1.058492159
0.2411621	ERC_whole	3	-35.8	-4.4	1.45	0.83	0	-3.404776978
0.2900158	ERC_whole	4	-42.8	-4.9	2.31	1.05	0	-0.026114806
0.2350766	ERC_whole	5	-50.8	-2.7	1.34	0.87	-0.01	0.321369648
0.3289341	ERC_whole	6	-48.8	1.82	-0.32	-0.34	0	-0.535875813
0.2981901	ERC_whole	7	-34.8	4.55	0.13	-0.63	0	0.82631791
0.186539	ERC_whole	8	0.400000000000006	8.14	1.57	-3.81	0	0.278647257
0.3453932	ERC_whole	9	42.5	9.97	-0.32	-3.69	0	0.912470668
0.05401313	ERC_whole	10	51.3	10.32	-0.4	-3.72	0	0.624457653
0.2655495	ERC_whole	11	52.4	10.43	-1.53	-3.14	-0.02	-0.402261417
0.1442496	ERC_whole	12	37.5	10.516	-0.15	-2.99	-0.01	-0.176077053
0.1342011	ERC_whole	13	47.5	10.544	-1.27	-3.06	-0.01	0.397000428
0.1442496	ERC_whole	14	42.8	10.527	-1.19	-2.96	0	0.66788802
0.08805686	ERC_whole	15	39.9	10.555	-2.12	-2.04	0	0.129509628
0.255379	ERC_whole	16	23.2	10.563	-1.93	-1.22	-0.01	-0.122642546
0.174441	ERC_whole	17	26.3	10.525	-0.36	-0.5	-0.01	0.225476387
0.1402293	ERC_whole	18	0.400000000000006	10.563	-0.640000000000001	-0.54	-0.01	0.721766868
0.08204599	ERC_whole	19	-52.8	10.581	-2.66	-0.58	0	1.116195122
0.3909028	ERC_whole	20	-82.8	10.557	-14.19	-2.69	-0.01	0.750570488
0.2047119	ERC_whole	21	-189.8	10.46	-40.38	-9.1	-0.01	0.415282071
0.1804884	ERC_whole	22	-118.8	10.08	-9.96	-3.54	0	-0.234250808
-0.05401313	ERC_whole	23	9.90000000000001	9.63	-3.7	-1.4	0	0.680908674
-0.1000835	ERC_whole	24	32.4	8.47	-1.61	-1.79	0	-0.507213656
0.2798115	ERC_whole	25	24.4	5.52	-2.84	-1.86	0	0.784303496
0.2452215	ERC_whole	26	-1.7	2.09	-3.27	-2.04	-0.01	1.049222122
0.3392157	ERC_whole	27	-0.399999999999991	-2.1	0.44	-1.19	0	1.030940479
0.06402186	ERC_whole	28	-14.7	-2.6	-1.33	-0.87	0	0.764489258
0.2818512	ERC_whole	1	-2.89999999999999	-1.1	1.66	-0.16	0.01	0.845166066
0.3557036	ERC_whole	2	-18.3	-2.6	2.54	0.19	0.01	-1.501118753
0.438913	ERC_whole	3	-25.3	-3.1	3.4	0.41	0.01	1.877543419
0.3971387	ERC_whole	4	-33.3	-0.9	2.43	0.23	0	2.225027873
0.3063742	ERC_whole	5	-31.3	3.62	0.77	-0.98	0.01	1.367782412
0.3474538	ERC_whole	6	-17.3	6.35	1.22	-1.27	0.01	2.729976135
0.3495152	ERC_whole	7	17.9	9.94	2.66	-4.45	0.01	2.182305482
0.3474538	ERC_whole	8	60	11.77	0.77	-4.33	0.01	2.816128893
0.2411621	ERC_whole	9	68.8	12.12	0.69	-4.36	0.01	2.528115878
0.445211	ERC_whole	10	69.9	12.23	-0.44	-3.78	-0.01	1.501396808
0.1141237	ERC_whole	11	55	12.316	0.94	-3.63	0	1.727581172
0.255379	ERC_whole	12	65	12.344	-0.18	-3.7	0	2.300658653
0.1784722	ERC_whole	13	60.3	12.327	-0.0999999999999996	-3.6	0.01	2.571546245
0.2594456	ERC_whole	14	57.4	12.355	-1.03	-2.68	0.01	2.033167853
0.2047119	ERC_whole	15	40.7	12.363	-0.84	-1.86	0	1.781015679
0.1986507	ERC_whole	16	43.8	12.325	0.73	-1.14	0	2.129134612
0.2818512	ERC_whole	17	17.9	12.363	0.45	-1.18	0	2.625425093
0.3453932	ERC_whole	18	-35.3	12.381	-1.57	-1.22	0.01	3.019853347
0.247252	ERC_whole	19	-65.3	12.357	-13.1	-3.33	0	2.654228713
0.35364	ERC_whole	20	-172.3	12.26	-39.29	-9.74	0	2.318940296
0.2655495	ERC_whole	21	-101.3	11.88	-8.87	-4.18	0.01	1.669407417
0.03800457	ERC_whole	22	27.4	11.43	-2.61	-2.04	0.01	2.584566899
0.0440071	ERC_whole	23	49.9	10.27	-0.52	-2.43	0.01	1.396444569
0.1704112	ERC_whole	24	41.9	7.32	-1.75	-2.5	0.01	2.687961721
0.1201443	ERC_whole	25	15.8	3.89	-2.18	-2.68	0	2.952880347
0.4473122	ERC_whole	26	17.1	-0.299999999999999	1.53	-1.83	0.01	2.934598704
0.2777723	ERC_whole	27	2.8	-0.799999999999999	-0.239999999999999	-1.51	0.01	2.668147483
0.1764564	ERC_whole	1	-15.4	-1.5	0.88	0.35	0	-2.346284819
0.3825998	ERC_whole	2	-22.4	-2	1.74	0.57	0	1.032377353
0.2127994	ERC_whole	3	-30.4	0.199999999999999	0.77	0.39	-0.01	1.379861807
0.186539	ERC_whole	4	-28.4	4.72	-0.89	-0.82	0	0.522616346
0.3063742	ERC_whole	5	-14.4	7.45	-0.44	-1.11	0	1.884810069
0.255379	ERC_whole	6	20.8	11.04	1	-4.29	0	1.337139416
0.4242509	ERC_whole	7	62.9	12.87	-0.89	-4.17	0	1.970962827
0.2391331	ERC_whole	8	71.7	13.22	-0.97	-4.2	0	1.682949812
0.4033822	ERC_whole	9	72.8	13.33	-2.1	-3.62	-0.02	0.656230742
0.2879737	ERC_whole	10	57.9	13.416	-0.72	-3.47	-0.01	0.882415106
0.174441	ERC_whole	11	67.9	13.444	-1.84	-3.54	-0.01	1.455492587
0.04600811	ERC_whole	12	63.2	13.427	-1.76	-3.44	0	1.726380179
0.3495152	ERC_whole	13	60.3	13.455	-2.69	-2.52	0	1.188001787
0.2330491	ERC_whole	14	43.6	13.463	-2.5	-1.7	-0.01	0.935849613
0.1522937	ERC_whole	15	46.7	13.425	-0.93	-0.98	-0.01	1.283968546
0.174441	ERC_whole	16	20.8	13.463	-1.21	-1.02	-0.01	1.780259027
0.4959198	ERC_whole	17	-32.4	13.481	-3.23	-1.06	0	2.174687281
0.2961456	ERC_whole	18	-62.4	13.457	-14.76	-3.17	-0.01	1.809062647
0.3166188	ERC_whole	19	-169.4	13.36	-40.95	-9.58	-0.01	1.47377423
0.08605306	ERC_whole	20	-98.4	12.98	-10.53	-4.02	0	0.824241351
0.004000005	ERC_whole	21	30.3	12.53	-4.27	-1.88	0	1.739400833
0.1342011	ERC_whole	22	52.8	11.37	-2.18	-2.27	0	0.551278503
0.1161303	ERC_whole	23	44.8	8.42	-3.41	-2.34	0	1.842795655
0.2289955	ERC_whole	24	18.7	4.99	-3.84	-2.52	-0.01	2.107714281
0.2371046	ERC_whole	25	20	0.800000000000001	-0.13	-1.67	0	2.089432638
0.3722395	ERC_whole	26	5.69999999999999	0.300000000000001	-1.9	-1.35	0	1.822981417
0.4347192	ERC_whole	1	-7	-0.5	0.86	0.22	0	3.378662172
0.3453932	ERC_whole	2	-15	1.7	-0.11	0.04	-0.01	3.726146626
0.3805262	ERC_whole	3	-13	6.22	-1.77	-1.17	0	2.868901165
0.2736958	ERC_whole	4	1	8.95	-1.32	-1.46	0	4.231094888
0.4054651	ERC_whole	5	36.2	12.54	0.12	-4.64	0	3.683424235
0.2431915	ERC_whole	6	78.3	14.37	-1.77	-4.52	0	4.317247646
0.2067332	ERC_whole	7	87.1	14.72	-1.85	-4.55	0	4.029234631
0.337158	ERC_whole	8	88.2	14.83	-2.98	-3.97	-0.02	3.002515561
0.174441	ERC_whole	9	73.3	14.916	-1.6	-3.82	-0.01	3.228699925
0.2635144	ERC_whole	10	83.3	14.944	-2.72	-3.89	-0.01	3.801777406
0.2188696	ERC_whole	11	78.6	14.927	-2.64	-3.79	0	4.072664998
0.1623557	ERC_whole	12	75.7	14.955	-3.57	-2.87	0	3.534286606
0.1161303	ERC_whole	13	59	14.963	-3.38	-2.05	-0.01	3.282134432
0.1402293	ERC_whole	14	62.1	14.925	-1.81	-1.33	-0.01	3.630253365
0.2127994	ERC_whole	15	36.2	14.963	-2.09	-1.37	-0.01	4.126543846
0.335101	ERC_whole	16	-17	14.981	-4.11	-1.41	0	4.5209721
0.2594456	ERC_whole	17	-47	14.957	-15.64	-3.52	-0.01	4.155347466
0.2798115	ERC_whole	18	-154	14.86	-41.83	-9.93	-0.01	3.820059049
0.3186696	ERC_whole	19	-83	14.48	-11.41	-4.37	0	3.17052617
0.02000067	ERC_whole	20	45.7	14.03	-5.15	-2.23	0	4.085685652
0.1663828	ERC_whole	21	68.2	12.87	-3.06	-2.62	0	2.897563322
0.05801627	ERC_whole	22	60.2	9.92	-4.29	-2.69	0	4.189080474
0.1060994	ERC_whole	23	34.1	6.49	-4.72	-2.87	-0.01	4.4539991
0.3971387	ERC_whole	24	35.4	2.3	-1.01	-2.02	0	4.435717457
0.231022	ERC_whole	25	21.1	1.8	-2.78	-1.7	0	4.169266236
0.6366686	ERC_whole	1	-8	2.2	-0.97	-0.18	-0.01	0.347484454
0.3577679	ERC_whole	2	-6	6.72	-2.63	-1.39	0	-0.509761007
0.6058782	ERC_whole	3	8	9.45	-2.18	-1.68	0	0.852432716
0.6124523	ERC_whole	4	43.2	13.04	-0.74	-4.86	0	0.304762063
0.5429569	ERC_whole	5	85.3	14.87	-2.63	-4.74	0	0.938585474
0.3929806	ERC_whole	6	94.1	15.22	-2.71	-4.77	0	0.650572459
0.5797071	ERC_whole	7	95.2	15.33	-3.84	-4.19	-0.02	-0.376146611
0.3722395	ERC_whole	8	80.3	15.416	-2.46	-4.04	-0.01	-0.149962247
0.4557269	ERC_whole	9	90.3	15.444	-3.58	-4.11	-0.01	0.423115234
0.2716584	ERC_whole	10	85.6	15.427	-3.5	-4.01	0	0.694002826
0.3639654	ERC_whole	11	82.7	15.455	-4.43	-3.09	0	0.155624434
0.3453932	ERC_whole	12	66	15.463	-4.24	-2.27	-0.01	-0.09652774
0.3784533	ERC_whole	13	69.1	15.425	-2.67	-1.55	-0.01	0.251591193
0.4347192	ERC_whole	14	43.2	15.463	-2.95	-1.59	-0.01	0.747881674
0.6433042	ERC_whole	15	-10	15.481	-4.97	-1.63	0	1.142309928
0.5065612	ERC_whole	16	-40	15.457	-16.5	-3.74	-0.01	0.776685294
0.5193681	ERC_whole	17	-147	15.36	-42.69	-10.15	-0.01	0.441396877
0.4704912	ERC_whole	18	-76	14.98	-12.27	-4.59	0	-0.208136002
0.1141237	ERC_whole	19	52.7	14.53	-6.01	-2.45	0	0.70702348
0.257412	ERC_whole	20	75.2	13.37	-3.92	-2.84	0	-0.48109885
0.09607383	ERC_whole	21	67.2	10.42	-5.15	-2.91	0	0.810418302
0.2655495	ERC_whole	22	41.1	6.99	-5.58	-3.09	-0.01	1.075336928
0.5537276	ERC_whole	23	42.4	2.8	-1.87	-2.24	0	1.057055285
0.445211	ERC_whole	24	28.1	2.3	-3.64	-1.92	0	0.790604064
0.3846743	ERC_whole	1	2	4.52	-1.66	-1.21	0.01	-0.857245461
0.5710265	ERC_whole	2	16	7.25	-1.21	-1.5	0.01	0.504948262
0.6410908	ERC_whole	3	51.2	10.84	0.23	-4.68	0.01	-0.042722391
0.4138054	ERC_whole	4	93.3	12.67	-1.66	-4.56	0.01	0.59110102
0.4599402	ERC_whole	5	102.1	13.02	-1.74	-4.59	0.01	0.303088005
0.4578331	ERC_whole	6	103.2	13.13	-2.87	-4.01	-0.01	-0.723631065
0.2533464	ERC_whole	7	88.3	13.216	-1.49	-3.86	0	-0.497446701
0.5558855	ERC_whole	8	98.3	13.244	-2.61	-3.93	0	0.07563078
0.2431915	ERC_whole	9	93.6	13.227	-2.53	-3.83	0.01	0.346518372
0.2981901	ERC_whole	10	90.7	13.255	-3.46	-2.91	0.01	-0.19186002
0.2675853	ERC_whole	11	74	13.263	-3.27	-2.09	0	-0.444012194
0.476834	ERC_whole	12	77.1	13.225	-1.7	-1.37	0	-0.095893261
0.4599402	ERC_whole	13	51.2	13.263	-1.98	-1.41	0	0.40039722
0.5537276	ERC_whole	14	-2	13.281	-4	-1.45	0.01	0.794825474
0.4895482	ERC_whole	15	-32	13.257	-15.53	-3.56	0	0.42920084
0.399219	ERC_whole	16	-139	13.16	-41.72	-9.97	0	0.093912423
0.5023013	ERC_whole	17	-68	12.78	-11.3	-4.41	0.01	-0.555620456
0.2330491	ERC_whole	18	60.7	12.33	-5.04	-2.27	0.01	0.359539026
0.2452215	ERC_whole	19	83.2	11.17	-2.95	-2.66	0.01	-0.828583304
0.186539	ERC_whole	20	75.2	8.22	-4.18	-2.73	0.01	0.462933848
0.3043272	ERC_whole	21	49.1	4.79	-4.61	-2.91	0	0.727852474
0.4831863	ERC_whole	22	50.4	0.600000000000001	-0.9	-2.06	0.01	0.709570831
0.3166188	ERC_whole	23	36.1	0.100000000000001	-2.67	-1.74	0.01	0.44311961
0.3412742	ERC_whole	1	14	2.73	0.45	-0.29	0	1.362193723
0.3618988	ERC_whole	2	49.2	6.32	1.89	-3.47	0	0.81452307
0.2818512	ERC_whole	3	91.3	8.15	0	-3.35	0	1.448346481
0.3433333	ERC_whole	4	100.1	8.5	-0.0800000000000001	-3.38	0	1.160333466
0.247252	ERC_whole	5	101.2	8.61	-1.21	-2.8	-0.02	0.133614396
0.1281752	ERC_whole	6	86.3	8.696	0.17	-2.65	-0.01	0.35979876
0.3557036	ERC_whole	7	96.3	8.724	-0.95	-2.72	-0.01	0.932876241
0.1583299	ERC_whole	8	91.6	8.707	-0.87	-2.62	0	1.203763833
0.1281752	ERC_whole	9	88.7	8.735	-1.8	-1.7	0	0.665385441
0.07203113	ERC_whole	10	72	8.743	-1.61	-0.88	-0.01	0.413233267
0.1704112	ERC_whole	11	75.1	8.705	-0.04	-0.16	-0.01	0.7613522
0.3022809	ERC_whole	12	49.2	8.743	-0.32	-0.2	-0.01	1.257642681
0.2249437	ERC_whole	13	-4	8.761	-2.34	-0.24	0	1.652070935
0.438913	ERC_whole	14	-34	8.737	-13.87	-2.35	-0.01	1.286446301
0.2777723	ERC_whole	15	-141	8.64	-40.06	-8.76	-0.01	0.951157884
0.4494144	ERC_whole	16	-70	8.26	-9.64	-3.2	0	0.301625005
0.08004271	ERC_whole	17	58.7	7.81	-3.38	-1.06	0	1.216784487
0.1261671	ERC_whole	18	81.2	6.65	-1.29	-1.45	0	0.028662157
0.2757338	ERC_whole	19	73.2	3.7	-2.52	-1.52	0	1.320179309
0.1342011	ERC_whole	20	47.1	0.27	-2.95	-1.7	-0.01	1.585097935
0.4874265	ERC_whole	21	48.4	-3.92	0.76	-0.850000000000001	0	1.566816292
0.1382196	ERC_whole	22	34.1	-4.42	-1.01	-0.53	0	1.300365071
0.674455	ERC_whole	1	35.2	3.59	1.44	-3.18	0	-0.547670653
0.6322523	ERC_whole	2	77.3	5.42	-0.45	-3.06	0	0.086152758
0.5086929	ERC_whole	3	86.1	5.77	-0.53	-3.09	0	-0.201860257
0.6278421	ERC_whole	4	87.2	5.88	-1.66	-2.51	-0.02	-1.228579327
0.3805262	ERC_whole	5	72.3	5.966	-0.28	-2.36	-0.01	-1.002394963
0.5023013	ERC_whole	6	82.3	5.994	-1.4	-2.43	-0.01	-0.429317482
0.2981901	ERC_whole	7	77.6	5.977	-1.32	-2.33	0	-0.15842989
0.4831863	ERC_whole	8	74.7	6.005	-2.25	-1.41	0	-0.696808282
0.399219	ERC_whole	9	58	6.013	-2.06	-0.59	-0.01	-0.948960456
0.4662677	ERC_whole	10	61.1	5.975	-0.49	0.13	-0.01	-0.600841523
0.5065612	ERC_whole	11	35.2	6.013	-0.77	0.0899999999999999	-0.01	-0.104551042
0.6036897	ERC_whole	12	-18	6.031	-2.79	0.0499999999999998	0	0.289877212
0.5993169	ERC_whole	13	-48	6.007	-14.32	-2.06	-0.01	-0.0757474220000001
0.4536218	ERC_whole	14	-155	5.91	-40.51	-8.47	-0.01	-0.411035839
0.5193681	ERC_whole	15	-84	5.53	-10.09	-2.91	0	-1.060568718
0.2006707	ERC_whole	16	44.7	5.08	-3.83	-0.77	0	-0.145409236
0.1925931	ERC_whole	17	67.2	3.92	-1.74	-1.16	0	-1.333531566
0.2594456	ERC_whole	18	59.2	0.97	-2.97	-1.23	0	-0.0420144140000001
0.3618988	ERC_whole	19	33.1	-2.46	-3.4	-1.41	-0.01	0.222904212
0.5753641	ERC_whole	20	34.4	-6.65	0.31	-0.56	0	0.204622569
0.4033822	ERC_whole	21	20.1	-7.15	-1.46	-0.24	0	-0.061828652
0.5429569	ERC_whole	1	42.1	1.83	-1.89	0.12	0	0.633823411
0.5086929	ERC_whole	2	50.9	2.18	-1.97	0.0900000000000007	0	0.345810396
0.5558855	ERC_whole	3	52	2.29	-3.1	0.670000000000001	-0.02	-0.680908674
0.3909028	ERC_whole	4	37.1	2.376	-1.72	0.82	-0.01	-0.45472431
0.6080682	ERC_whole	5	47.1	2.404	-2.84	0.75	-0.01	0.118353171
0.3248263	ERC_whole	6	42.4	2.387	-2.76	0.850000000000001	0	0.389240763
0.4683789	ERC_whole	7	39.5	2.415	-3.69	1.77	0	-0.149137629
0.2900158	ERC_whole	8	22.8	2.423	-3.5	2.59	-0.01	-0.401289803
0.5001731	ERC_whole	9	25.9	2.385	-1.93	3.31	-0.01	-0.05317087
0.4726044	ERC_whole	10	0	2.423	-2.21	3.27	-0.01	0.443119611
0.6968995	ERC_whole	11	-53.2	2.441	-4.23	3.23	0	0.837547865
0.6058782	ERC_whole	12	-83.2	2.417	-15.76	1.12	-0.01	0.471923231
0.4895482	ERC_whole	13	-190.2	2.32	-41.95	-5.29	-0.01	0.136634814
0.5300724	ERC_whole	14	-119.2	1.94	-11.53	0.27	0	-0.512898065
0.2087548	ERC_whole	15	9.5	1.49	-5.27	2.41	0	0.402261417
0.2838914	ERC_whole	16	32	0.33	-3.18	2.02	0	-0.785860913
0.1925931	ERC_whole	17	24	-2.62	-4.41	1.95	0	0.505656239
0.2879737	ERC_whole	18	-2.10000000000001	-6.05	-4.84	1.77	-0.01	0.770574865
0.5279292	ERC_whole	19	-0.799999999999997	-10.24	-1.13	2.62	0	0.752293222
0.4683789	ERC_whole	20	-15.1	-10.74	-2.9	2.94	0	0.485842001
0.4054651	ERC_whole	1	8.8	0.35	-0.0800000000000001	-0.0299999999999994	0	-0.288013015
0.7263327	ERC_whole	2	9.9	0.46	-1.21	0.550000000000001	-0.02	-1.314732085
0.42007	ERC_whole	3	-5	0.546	0.17	0.7	-0.01	-1.088547721
0.4179809	ERC_whole	4	5	0.574	-0.95	0.63	-0.01	-0.51547024
0.1724259	ERC_whole	5	0.300000000000001	0.557	-0.87	0.73	0	-0.244582648
0.5472615	ERC_whole	6	-2.6	0.585	-1.8	1.65	0	-0.78296104
0.4789504	ERC_whole	7	-19.3	0.593	-1.61	2.47	-0.01	-1.035113214
0.399219	ERC_whole	8	-16.2	0.555	-0.04	3.19	-0.01	-0.686994281
0.5023013	ERC_whole	9	-42.1	0.593	-0.32	3.15	-0.01	-0.1907038
0.5905878	ERC_whole	10	-95.3	0.611	-2.34	3.11	0	0.203724454
0.5731947	ERC_whole	11	-125.3	0.587	-13.87	1	-0.01	-0.16190018
0.4937949	ERC_whole	12	-232.3	0.49	-40.06	-5.41	-0.01	-0.497188597
0.359833	ERC_whole	13	-161.3	0.11	-9.64	0.15	0	-1.146721476
0.06802622	ERC_whole	14	-32.6	-0.34	-3.38	2.29	0	-0.231561994
0.1362102	ERC_whole	15	-10.1	-1.5	-1.29	1.9	0	-1.419684324
0.3084218	ERC_whole	16	-18.1	-4.45	-2.52	1.83	0	-0.128167172
0.330989	ERC_whole	17	-44.2	-7.88	-2.95	1.65	-0.01	0.136751454
0.5193681	ERC_whole	18	-42.9	-12.07	0.76	2.5	0	0.118469811
0.4536218	ERC_whole	19	-57.2	-12.57	-1.01	2.82	0	-0.14798141
0.4578331	ERC_whole	1	1.1	0.11	-1.13	0.58	-0.02	-1.02671907
0.3453932	ERC_whole	2	-13.8	0.196	0.25	0.73	-0.01	-0.800534706
0.5044307	ERC_whole	3	-3.8	0.224	-0.87	0.659999999999999	-0.01	-0.227457225
0.2411621	ERC_whole	4	-8.5	0.207	-0.79	0.76	0	0.043430367
0.3495152	ERC_whole	5	-11.4	0.235	-1.72	1.68	0	-0.494948025
0.1804884	ERC_whole	6	-28.1	0.243	-1.53	2.5	-0.01	-0.747100199
0.3557036	ERC_whole	7	-25	0.205	0.04	3.22	-0.01	-0.398981266
0.3805262	ERC_whole	8	-50.9	0.243	-0.24	3.18	-0.01	0.097309215
0.5279292	ERC_whole	9	-104.1	0.261	-2.26	3.14	0	0.491737469
0.3681009	ERC_whole	10	-134.1	0.237	-13.79	1.03	-0.01	0.126112835
0.4242509	ERC_whole	11	-241.1	0.14	-39.98	-5.38	-0.01	-0.209175582
0.5065612	ERC_whole	12	-170.1	-0.24	-9.56	0.18	0	-0.858708461
0.2675853	ERC_whole	13	-41.4	-0.69	-3.3	2.32	0	0.056451021
0.335101	ERC_whole	14	-18.9	-1.85	-1.21	1.93	0	-1.131671309
0.1583299	ERC_whole	15	-26.9	-4.8	-2.44	1.86	0	0.159845843
0.3002351	ERC_whole	16	-53	-8.23	-2.87	1.68	-0.01	0.424764469
0.4138054	ERC_whole	17	-51.7	-12.42	0.84	2.53	0	0.406482826
0.3433333	ERC_whole	18	-66	-12.92	-0.93	2.85	0	0.140031605
0.3888258	ERC_whole	1	-14.9	0.086	1.38	0.149999999999999	0.01	0.226184364
0.4158927	ERC_whole	2	-4.9	0.114	0.26	0.0799999999999992	0.01	0.799261845
0.2492829	ERC_whole	3	-9.6	0.097	0.34	0.18	0.02	1.070149437
0.5129595	ERC_whole	4	-12.5	0.125	-0.59	1.1	0.02	0.531771045
0.4368156	ERC_whole	5	-29.2	0.133	-0.4	1.92	0.01	0.279618871
0.3909028	ERC_whole	6	-26.1	0.095	1.17	2.64	0.01	0.627737804
0.4853059	ERC_whole	7	-52	0.133	0.89	2.6	0.01	1.124028285
0.6543942	ERC_whole	8	-105.2	0.151	-1.13	2.56	0.02	1.518456539
0.411719	ERC_whole	9	-135.2	0.127	-12.66	0.449999999999999	0.01	1.152831905
0.5279292	ERC_whole	10	-242.2	0.03	-38.85	-5.96	0.01	0.817543488
0.3867497	ERC_whole	11	-171.2	-0.35	-8.43	-0.4	0.02	0.168010609
0.2006707	ERC_whole	12	-42.5	-0.8	-2.17	1.74	0.02	1.083170091
0.1925931	ERC_whole	13	-20	-1.96	-0.0800000000000001	1.35	0.02	-0.104952239
0.2067332	ERC_whole	14	-28	-4.91	-1.31	1.28	0.02	1.186564913
0.330989	ERC_whole	15	-54.1	-8.34	-1.74	1.1	0.01	1.451483539
0.5279292	ERC_whole	16	-52.8	-12.53	1.97	1.95	0.02	1.433201896
0.4937949	ERC_whole	17	-67.1	-13.03	0.2	2.27	0.02	1.166750675
0.312519	ERC_whole	1	10	0.028	-1.12	-0.0700000000000003	0	0.573077481
0.1603427	ERC_whole	2	5.3	0.011	-1.04	0.0300000000000002	0.01	0.843965073
0.2941017	ERC_whole	3	2.40000000000001	0.039	-1.97	0.95	0.01	0.305586681
0.2900158	ERC_whole	4	-14.3	0.047	-1.78	1.77	0	0.053434507
0.3268798	ERC_whole	5	-11.2	0.00900000000000001	-0.21	2.49	0	0.40155344
0.174441	ERC_whole	6	-37.1	0.047	-0.49	2.45	0	0.897843921
0.5343624	ERC_whole	7	-90.3	0.065	-2.51	2.41	0.01	1.292272175
0.3330446	ERC_whole	8	-120.3	0.041	-14.04	0.3	0	0.926647541
0.3186696	ERC_whole	9	-227.3	-0.056	-40.23	-6.11	0	0.591359124
0.2533464	ERC_whole	10	-156.3	-0.436	-9.81	-0.55	0.01	-0.058173755
0.1522937	ERC_whole	11	-27.6	-0.886	-3.55	1.59	0.01	0.856985727
0.2594456	ERC_whole	12	-5.09999999999999	-2.046	-1.46	1.2	0.01	-0.331136603
0.08204599	ERC_whole	13	-13.1	-4.996	-2.69	1.13	0.01	0.960380549
0.3248263	ERC_whole	14	-39.2	-8.426	-3.12	0.95	0	1.225299175
0.231022	ERC_whole	15	-37.9	-12.616	0.59	1.8	0.01	1.207017532
0.3207212	ERC_whole	16	-52.2	-13.116	-1.18	2.12	0.01	0.940566311
0.2798115	ERC_whole	1	-4.7	-0.017	0.0800000000000001	0.100000000000001	0.01	0.270887592
0.2961456	ERC_whole	2	-7.6	0.011	-0.85	1.02	0.01	-0.2674908
0.1462602	ERC_whole	3	-24.3	0.019	-0.66	1.84	0	-0.519642974
0.4054651	ERC_whole	4	-21.2	-0.019	0.91	2.56	0	-0.171524041
0.411719	ERC_whole	5	-47.1	0.019	0.63	2.52	0	0.32476644
0.5279292	ERC_whole	6	-100.3	0.037	-1.39	2.48	0.01	0.719194694
0.4054651	ERC_whole	7	-130.3	0.013	-12.92	0.37	0	0.35357006
0.3618988	ERC_whole	8	-237.3	-0.084	-39.11	-6.04	0	0.018281643
0.5129595	ERC_whole	9	-166.3	-0.464	-8.69	-0.48	0.01	-0.631251236
0.3104701	ERC_whole	10	-37.6	-0.914	-2.43	1.66	0.01	0.283908246
0.35364	ERC_whole	11	-15.1	-2.074	-0.34	1.27	0.01	-0.904214084
0.09406931	ERC_whole	12	-23.1	-5.024	-1.57	1.2	0.01	0.387303068
0.3063742	ERC_whole	13	-49.2	-8.454	-2	1.02	0	0.652221694
0.4368156	ERC_whole	14	-47.9	-12.644	1.71	1.87	0.01	0.633940051
0.3186696	ERC_whole	15	-62.2	-13.144	-0.0599999999999996	2.19	0.01	0.36748883
0.08204599	ERC_whole	1	-2.9	0.028	-0.93	0.92	0	-0.538378392
0.174441	ERC_whole	2	-19.6	0.036	-0.74	1.74	-0.01	-0.790530566
0.3268798	ERC_whole	3	-16.5	-0.002	0.83	2.46	-0.01	-0.442411633
0.2067332	ERC_whole	4	-42.4	0.036	0.55	2.42	-0.01	0.053878848
0.2087548	ERC_whole	5	-95.6	0.054	-1.47	2.38	0	0.448307102
0.2533464	ERC_whole	6	-125.6	0.03	-13	0.27	-0.01	0.0826824679999999
0.2391331	ERC_whole	7	-232.6	-0.067	-39.19	-6.14	-0.01	-0.252605949
0.3268798	ERC_whole	8	-161.6	-0.447	-8.77	-0.58	0	-0.902138828
0.2229186	ERC_whole	9	-32.9	-0.897	-2.51	1.56	0	0.013020654
0.2026911	ERC_whole	10	-10.4	-2.057	-0.42	1.17	0	-1.175101676
0.1060994	ERC_whole	11	-18.4	-5.007	-1.65	1.1	0	0.116415476
0.1825049	ERC_whole	12	-44.5	-8.437	-2.08	0.92	-0.01	0.381334102
0.2941017	ERC_whole	13	-43.2	-12.627	1.63	1.77	0	0.363052459
0.1784722	ERC_whole	14	-57.5	-13.127	-0.14	2.09	0	0.096601238
0.3681009	ERC_whole	1	-16.7	0.008	0.19	0.82	-0.01	-0.252152174
0.2879737	ERC_whole	2	-13.6	-0.03	1.76	1.54	-0.01	0.095966759
0.3971387	ERC_whole	3	-39.5	0.008	1.48	1.5	-0.01	0.59225724
0.491671	ERC_whole	4	-92.7	0.026	-0.54	1.46	0	0.986685494
0.3515772	ERC_whole	5	-122.7	0.002	-12.07	-0.65	-0.01	0.62106086
0.3043272	ERC_whole	6	-229.7	-0.095	-38.26	-7.06	-0.01	0.285772443
0.247252	ERC_whole	7	-158.7	-0.475	-7.84	-1.5	0	-0.363760436
0.03000225	ERC_whole	8	-30	-0.925	-1.58	0.64	0	0.551399046
0.1502822	ERC_whole	9	-7.5	-2.085	0.51	0.25	0	-0.636723284
0.1543054	ERC_whole	10	-15.5	-5.035	-0.720000000000001	0.18	0	0.654793868
0.2188696	ERC_whole	11	-41.6	-8.465	-1.15	0	-0.01	0.919712494
0.3412742	ERC_whole	12	-40.3	-12.655	2.56	0.85	0	0.901430851
0.3639654	ERC_whole	13	-54.6	-13.155	0.79	1.17	0	0.63497963
0.35364	ERC_whole	1	3.1	-0.038	1.57	0.72	0	0.348118933
0.330989	ERC_whole	2	-22.8	0	1.29	0.68	0	0.844409414
0.312519	ERC_whole	3	-76	0.018	-0.73	0.64	0.01	1.238837668
0.3971387	ERC_whole	4	-106	-0.006	-12.26	-1.47	0	0.873213034
0.2675853	ERC_whole	5	-213	-0.103	-38.45	-7.88	0	0.537924617
0.2026911	ERC_whole	6	-142	-0.483	-8.03	-2.32	0.01	-0.111608262
0.1081052	ERC_whole	7	-13.3	-0.933	-1.77	-0.180000000000001	0.01	0.80355122
0.08204599	ERC_whole	8	9.2	-2.093	0.32	-0.57	0.01	-0.38457111
0.1663828	ERC_whole	9	1.2	-5.043	-0.91	-0.640000000000001	0.01	0.906946042
0.2533464	ERC_whole	10	-24.9	-8.473	-1.34	-0.82	0	1.171864668
0.2675853	ERC_whole	11	-23.6	-12.663	2.37	0.0299999999999994	0.01	1.153583025
0.2249437	ERC_whole	12	-37.9	-13.163	0.600000000000001	0.35	0.01	0.887131804
0.3784533	ERC_whole	1	-25.9	0.038	-0.28	-0.04	0	0.496290481
0.4054651	ERC_whole	2	-79.1	0.056	-2.3	-0.0800000000000001	0.01	0.890718735
0.4599402	ERC_whole	3	-109.1	0.032	-13.83	-2.19	0	0.525094101
0.2941017	ERC_whole	4	-216.1	-0.065	-40.02	-8.6	0	0.189805684
0.4431107	ERC_whole	5	-145.1	-0.445	-9.6	-3.04	0.01	-0.459727195
0.2900158	ERC_whole	6	-16.4	-0.895	-3.34	-0.9	0.01	0.455432287
0.2798115	ERC_whole	7	6.1	-2.055	-1.25	-1.29	0.01	-0.732690043
0.1885567	ERC_whole	8	-1.9	-5.005	-2.48	-1.36	0.01	0.558827109
0.2716584	ERC_whole	9	-28	-8.435	-2.91	-1.54	0	0.823745735
0.3495152	ERC_whole	10	-26.7	-12.625	0.8	-0.69	0.01	0.805464092
0.3104701	ERC_whole	11	-41	-13.125	-0.97	-0.37	0.01	0.539012871
0.3557036	ERC_whole	1	-53.2	0.018	-2.02	-0.04	0.01	0.394428254
0.4747187	ERC_whole	2	-83.2	-0.006	-13.55	-2.15	0	0.0288036199999999
0.3515772	ERC_whole	3	-190.2	-0.103	-39.74	-8.56	0	-0.306484797
0.3825998	ERC_whole	4	-119.2	-0.483	-9.32	-3	0.01	-0.956017676
0.1141237	ERC_whole	5	9.5	-0.933	-3.06	-0.86	0.01	-0.040858194
0.1663828	ERC_whole	6	32	-2.093	-0.97	-1.25	0.01	-1.228980524
0.2188696	ERC_whole	7	24	-5.043	-2.2	-1.32	0.01	0.0625366279999999
0.1683968	ERC_whole	8	-2.10000000000001	-8.473	-2.63	-1.5	0	0.327455254
0.491671	ERC_whole	9	-0.799999999999997	-12.663	1.08	-0.65	0.01	0.309173611
0.2798115	ERC_whole	10	-15.1	-13.163	-0.69	-0.33	0.01	0.04272239
0.438913	ERC_whole	1	-30	-0.024	-11.53	-2.11	-0.01	-0.365624634
0.5300724	ERC_whole	2	-137	-0.121	-37.72	-8.52	-0.01	-0.700913051
0.3784533	ERC_whole	3	-66	-0.501	-7.3	-2.96	0	-1.35044593
0.2533464	ERC_whole	4	62.7	-0.951	-1.04	-0.82	0	-0.435286448
0.4138054	ERC_whole	5	85.2	-2.111	1.05	-1.21	0	-1.623408778
0.08404944	ERC_whole	6	77.2	-5.061	-0.180000000000001	-1.28	0	-0.331891626
0.3867497	ERC_whole	7	51.1	-8.491	-0.61	-1.46	-0.01	-0.0669730000000001
0.399219	ERC_whole	8	52.4	-12.681	3.1	-0.61	0	-0.0852546430000001
0.592768	ERC_whole	9	38.1	-13.181	1.33	-0.29	0	-0.351705864
0.4347192	ERC_whole	1	-107	-0.097	-26.19	-6.41	0	-0.335288417
0.4704912	ERC_whole	2	-36	-0.477	4.23	-0.85	0.01	-0.984821296
0.03400328	ERC_whole	3	92.7	-0.927	10.49	1.29	0.01	-0.0696618139999999
0.2188696	ERC_whole	4	115.2	-2.087	12.58	0.9	0.01	-1.257784144
0.3433333	ERC_whole	5	107.2	-5.037	11.35	0.83	0.01	0.033733008
0.2757338	ERC_whole	6	81.1	-8.467	10.92	0.65	0	0.298651634
0.5753641	ERC_whole	7	82.4	-12.657	14.63	1.5	0.01	0.280369991
0.2920584	ERC_whole	8	68.1	-13.157	12.86	1.82	0.01	0.0139187700000001
0.3763812	ERC_whole	1	71	-0.38	30.42	5.56	0.01	-0.649532879
0.05401313	ERC_whole	2	199.7	-0.83	36.68	7.7	0.01	0.265626603
0.1946119	ERC_whole	3	222.2	-1.99	38.77	7.31	0.01	-0.922495727
0.2757338	ERC_whole	4	214.2	-4.94	37.54	7.24	0.01	0.369021425
0.2269694	ERC_whole	5	188.1	-8.37	37.11	7.06	0	0.633940051
0.5215066	ERC_whole	6	189.4	-12.56	40.82	7.91	0.01	0.615658408
0.4831863	ERC_whole	7	175.1	-13.06	39.05	8.23	0.01	0.349207187
0.3002351	ERC_whole	1	128.7	-0.45	6.26	2.14	0	0.915159482
0.3002351	ERC_whole	2	151.2	-1.61	8.35	1.75	0	-0.272962848
0.1020886	ERC_whole	3	143.2	-4.56	7.12	1.68	0	1.018554304
0.2675853	ERC_whole	4	117.1	-7.99	6.69	1.5	-0.01	1.28347293
0.5257872	ERC_whole	5	118.4	-12.18	10.4	2.35	0	1.265191287
0.2736958	ERC_whole	6	104.1	-12.68	8.63	2.67	0	0.998740066
0.2716584	ERC_whole	1	22.5	-1.16	2.09	-0.39	0	-1.18812233
-0.03400328	ERC_whole	2	14.5	-4.11	0.859999999999999	-0.46	0	0.103394822
0.3043272	ERC_whole	3	-11.6	-7.54	0.43	-0.64	-0.01	0.368313448
0.01400023	ERC_whole	4	-10.3	-11.73	4.14	0.21	0	0.350031805
0.1301835	ERC_whole	5	-24.6	-12.23	2.37	0.53	0	0.083580584
-0.1342011	ERC_whole	1	-8	-2.95	-1.23	-0.0700000000000003	0	1.291517152
0.2006707	ERC_whole	2	-34.1	-6.38	-1.66	-0.25	-0.01	1.556435778
0.1261671	ERC_whole	3	-32.8	-10.57	2.05	0.6	0	1.538154135
0.255379	ERC_whole	4	-47.1	-11.07	0.28	0.92	0	1.271702914
0.08805686	ERC_whole	1	-26.1	-3.43	-0.43	-0.18	-0.01	0.264918626
0.3207212	ERC_whole	2	-24.8	-7.62	3.28	0.67	0	0.246636983
0.1000835	ERC_whole	3	-39.1	-8.12	1.51	0.99	0	-0.0198142379999999
0.2513144	ERC_whole	1	1.30000000000001	-4.19	3.71	0.85	0.01	-0.018281643
0.1764564	ERC_whole	2	-13	-4.69	1.94	1.17	0.01	-0.284732864
0.3577679	ERC_whole	1	-14.3	-0.5	-1.77	0.32	0	-0.266451221
0.7195141	aHPC_whole	1	-21.8	1.3	3.72	0.93	0.01	1.690356954
0.8664189	aHPC_whole	2	-39.3	-0.5	2.63	1.57	0	-0.213301271
0.7537718	aHPC_whole	3	-42.2	-1.6	4.29	1.41	0.01	0.631864795
0.8071413	aHPC_whole	4	-57.6	-3.1	5.17	1.76	0.01	-1.714420024
0.674455	aHPC_whole	5	-64.6	-3.6	6.03	1.98	0.01	1.664242148
0.5884089	aHPC_whole	6	-72.6	-1.4	5.06	1.8	0	2.011726602
0.4284354	aHPC_whole	7	-70.6	3.12	3.4	0.59	0.01	1.154481141
0.8377921	aHPC_whole	8	-56.6	5.85	3.85	0.3	0.01	2.516674864
0.8165335	aHPC_whole	9	-21.4	9.44	5.29	-2.88	0.01	1.969004211
0.8141823	aHPC_whole	10	20.7	11.27	3.4	-2.76	0.01	2.602827622
0.6234377	aHPC_whole	11	29.5	11.62	3.32	-2.79	0.01	2.314814607
0.7286092	aHPC_whole	12	30.6	11.73	2.19	-2.21	-0.01	1.288095537
0.5753641	aHPC_whole	13	15.7	11.816	3.57	-2.06	0	1.514279901
0.4599402	aHPC_whole	14	25.7	11.844	2.45	-2.13	0	2.087357382
0.6256392	aHPC_whole	15	21	11.827	2.53	-2.03	0.01	2.358244974
0.6410908	aHPC_whole	16	18.1	11.855	1.6	-1.11	0.01	1.819866582
0.6521731	aHPC_whole	17	1.4	11.863	1.79	-0.29	0	1.567714408
0.6124523	aHPC_whole	18	4.5	11.825	3.36	0.43	0	1.915833341
0.4033822	aHPC_whole	19	-21.4	11.863	3.08	0.39	0	2.412123822
0.7308875	aHPC_whole	20	-74.6	11.881	1.06	0.35	0.01	2.806552076
0.7954484	aHPC_whole	21	-104.6	11.857	-10.47	-1.76	0	2.440927442
0.5172308	aHPC_whole	22	-211.6	11.76	-36.66	-8.17	0	2.105639025
0.5688596	aHPC_whole	23	-140.6	11.38	-6.24	-2.61	0.01	1.456106146
0.3227734	aHPC_whole	24	-11.9	10.93	0.0199999999999996	-0.470000000000001	0.01	2.371265628
0.3084218	aHPC_whole	25	10.6	9.77	2.11	-0.86	0.01	1.183143298
0.2391331	aHPC_whole	26	2.6	6.82	0.879999999999999	-0.930000000000001	0.01	2.47466045
0.3888258	aHPC_whole	27	-23.5	3.39	0.449999999999999	-1.11	0	2.739579076
0.6722197	aHPC_whole	28	-22.2	-0.799999999999999	4.16	-0.260000000000001	0.01	2.721297433
0.5993169	aHPC_whole	29	-36.5	-1.3	2.39	0.0599999999999996	0.01	2.454846212
0.8736278	aHPC_whole	1	-17.5	-1.8	-1.09	0.64	-0.01	-1.903658225
0.7149772	aHPC_whole	2	-20.4	-2.9	0.569999999999999	0.48	0	-1.058492159
0.6344597	aHPC_whole	3	-35.8	-4.4	1.45	0.83	0	-3.404776978
0.6410908	aHPC_whole	4	-42.8	-4.9	2.31	1.05	0	-0.026114806
0.5580447	aHPC_whole	5	-50.8	-2.7	1.34	0.87	-0.01	0.321369648
0.7722157	aHPC_whole	6	-48.8	1.82	-0.32	-0.34	0	-0.535875813
0.77453	aHPC_whole	7	-34.8	4.55	0.13	-0.63	0	0.82631791
0.6344597	aHPC_whole	8	0.400000000000006	8.14	1.57	-3.81	0	0.278647257
0.8592312	aHPC_whole	9	42.5	9.97	-0.32	-3.69	0	0.912470668
0.5731947	aHPC_whole	10	51.3	10.32	-0.4	-3.72	0	0.624457653
0.6102595	aHPC_whole	11	52.4	10.43	-1.53	-3.14	-0.02	-0.402261417
0.4263427	aHPC_whole	12	37.5	10.516	-0.15	-2.99	-0.01	-0.176077053
0.4033822	aHPC_whole	13	47.5	10.544	-1.27	-3.06	-0.01	0.397000428
0.7884574	aHPC_whole	14	42.8	10.527	-1.19	-2.96	0	0.66788802
0.6322523	aHPC_whole	15	39.9	10.555	-2.12	-2.04	0	0.129509628
0.7606738	aHPC_whole	16	23.2	10.563	-1.93	-1.22	-0.01	-0.122642546
0.5862315	aHPC_whole	17	26.3	10.525	-0.36	-0.5	-0.01	0.225476387
0.4054651	aHPC_whole	18	0.400000000000006	10.563	-0.640000000000001	-0.54	-0.01	0.721766868
0.5044307	aHPC_whole	19	-52.8	10.581	-2.66	-0.58	0	1.116195122
0.7308875	aHPC_whole	20	-82.8	10.557	-14.19	-2.69	-0.01	0.750570488
0.5731947	aHPC_whole	21	-189.8	10.46	-40.38	-9.1	-0.01	0.415282071
0.4810678	aHPC_whole	22	-118.8	10.08	-9.96	-3.54	0	-0.234250808
0.438913	aHPC_whole	23	9.90000000000001	9.63	-3.7	-1.4	0	0.680908674
0.1986507	aHPC_whole	24	32.4	8.47	-1.61	-1.79	0	-0.507213656
0.3743099	aHPC_whole	25	24.4	5.52	-2.84	-1.86	0	0.784303496
0.6036897	aHPC_whole	26	-1.7	2.09	-3.27	-2.04	-0.01	1.049222122
0.6124523	aHPC_whole	27	-0.399999999999991	-2.1	0.44	-1.19	0	1.030940479
0.6102595	aHPC_whole	28	-14.7	-2.6	-1.33	-0.87	0	0.764489258
0.8236001	aHPC_whole	1	-2.89999999999999	-1.1	1.66	-0.16	0.01	0.845166066
0.6080682	aHPC_whole	2	-18.3	-2.6	2.54	0.19	0.01	-1.501118753
0.6477356	aHPC_whole	3	-25.3	-3.1	3.4	0.41	0.01	1.877543419
0.7308875	aHPC_whole	4	-33.3	-0.9	2.43	0.23	0	2.225027873
0.6543942	aHPC_whole	5	-31.3	3.62	0.77	-0.98	0.01	1.367782412
0.7699034	aHPC_whole	6	-17.3	6.35	1.22	-1.27	0.01	2.729976135
0.6455191	aHPC_whole	7	17.9	9.94	2.66	-4.45	0.01	2.182305482
0.7722157	aHPC_whole	8	60	11.77	0.77	-4.33	0.01	2.816128893
0.5818805	aHPC_whole	9	68.8	12.12	0.69	-4.36	0.01	2.528115878
0.6834129	aHPC_whole	10	69.9	12.23	-0.44	-3.78	-0.01	1.501396808
0.5065612	aHPC_whole	11	55	12.316	0.94	-3.63	0	1.727581172
0.4557269	aHPC_whole	12	65	12.344	-0.18	-3.7	0	2.300658653
0.7331676	aHPC_whole	13	60.3	12.327	-0.0999999999999996	-3.6	0.01	2.571546245
0.6455191	aHPC_whole	14	57.4	12.355	-1.03	-2.68	0.01	2.033167853
0.5884089	aHPC_whole	15	40.7	12.363	-0.84	-1.86	0	1.781015679
0.7468869	aHPC_whole	16	43.8	12.325	0.73	-1.14	0	2.129134612
0.6124523	aHPC_whole	17	17.9	12.363	0.45	-1.18	0	2.625425093
0.5451086	aHPC_whole	18	-35.3	12.381	-1.57	-1.22	0.01	3.019853347
0.8141823	aHPC_whole	19	-65.3	12.357	-13.1	-3.33	0	2.654228713
0.6455191	aHPC_whole	20	-172.3	12.26	-39.29	-9.74	0	2.318940296
0.5472615	aHPC_whole	21	-101.3	11.88	-8.87	-4.18	0.01	1.669407417
0.3846743	aHPC_whole	22	27.4	11.43	-2.61	-2.04	0.01	2.584566899
0.337158	aHPC_whole	23	49.9	10.27	-0.52	-2.43	0.01	1.396444569
0.5065612	aHPC_whole	24	41.9	7.32	-1.75	-2.5	0.01	2.687961721
0.399219	aHPC_whole	25	15.8	3.89	-2.18	-2.68	0	2.952880347
0.6901487	aHPC_whole	26	17.1	-0.299999999999999	1.53	-1.83	0.01	2.934598704
0.4810678	aHPC_whole	27	2.8	-0.799999999999999	-0.239999999999999	-1.51	0.01	2.668147483
0.6146465	aHPC_whole	1	-15.4	-1.5	0.88	0.35	0	-2.346284819
0.7172447	aHPC_whole	2	-22.4	-2	1.74	0.57	0	1.032377353
0.6234377	aHPC_whole	3	-30.4	0.199999999999999	0.77	0.39	-0.01	1.379861807
0.5236463	aHPC_whole	4	-28.4	4.72	-0.89	-0.82	0	0.522616346
0.7722157	aHPC_whole	5	-14.4	7.45	-0.44	-1.11	0	1.884810069
0.7308875	aHPC_whole	6	20.8	11.04	1	-4.29	0	1.337139416
0.7377333	aHPC_whole	7	62.9	12.87	-0.89	-4.17	0	1.970962827
0.7149772	aHPC_whole	8	71.7	13.22	-0.97	-4.2	0	1.682949812
0.7331676	aHPC_whole	9	72.8	13.33	-2.1	-3.62	-0.02	0.656230742
0.4368156	aHPC_whole	10	57.9	13.416	-0.72	-3.47	-0.01	0.882415106
0.4536218	aHPC_whole	11	67.9	13.444	-1.84	-3.54	-0.01	1.455492587
0.5623668	aHPC_whole	12	63.2	13.427	-1.76	-3.44	0	1.726380179
0.6366686	aHPC_whole	13	60.3	13.455	-2.69	-2.52	0	1.188001787
0.6212377	aHPC_whole	14	43.6	13.463	-2.5	-1.7	-0.01	0.935849613
0.6655232	aHPC_whole	15	46.7	13.425	-0.93	-0.98	-0.01	1.283968546
0.4138054	aHPC_whole	16	20.8	13.463	-1.21	-1.02	-0.01	1.780259027
0.674455	aHPC_whole	17	-32.4	13.481	-3.23	-1.06	0	2.174687281
0.7652847	aHPC_whole	18	-62.4	13.457	-14.76	-3.17	-0.01	1.809062647
0.4158927	aHPC_whole	19	-169.4	13.36	-40.95	-9.58	-0.01	1.47377423
0.5044307	aHPC_whole	20	-98.4	12.98	-10.53	-4.02	0	0.824241351
0.4054651	aHPC_whole	21	30.3	12.53	-4.27	-1.88	0	1.739400833
0.330989	aHPC_whole	22	52.8	11.37	-2.18	-2.27	0	0.551278503
0.4473122	aHPC_whole	23	44.8	8.42	-3.41	-2.34	0	1.842795655
0.411719	aHPC_whole	24	18.7	4.99	-3.84	-2.52	-0.01	2.107714281
0.5731947	aHPC_whole	25	20	0.800000000000001	-0.13	-1.67	0	2.089432638
0.5949496	aHPC_whole	26	5.69999999999999	0.300000000000001	-1.9	-1.35	0	1.822981417
0.7400189	aHPC_whole	1	-7	-0.5	0.86	0.22	0	3.378662172
0.6015026	aHPC_whole	2	-15	1.7	-0.11	0.04	-0.01	3.726146626
0.399219	aHPC_whole	3	-13	6.22	-1.77	-1.17	0	2.868901165
0.724058	aHPC_whole	4	1	8.95	-1.32	-1.46	0	4.231094888
0.681171	aHPC_whole	5	36.2	12.54	0.12	-4.64	0	3.683424235
0.6901487	aHPC_whole	6	78.3	14.37	-1.77	-4.52	0	4.317247646
0.5666941	aHPC_whole	7	87.1	14.72	-1.85	-4.55	0	4.029234631
0.6433042	aHPC_whole	8	88.2	14.83	-2.98	-3.97	-0.02	3.002515561
0.4347192	aHPC_whole	9	73.3	14.916	-1.6	-3.82	-0.01	3.228699925
0.3557036	aHPC_whole	10	83.3	14.944	-2.72	-3.89	-0.01	3.801777406
0.5279292	aHPC_whole	11	78.6	14.927	-2.64	-3.79	0	4.072664998
0.5623668	aHPC_whole	12	75.7	14.955	-3.57	-2.87	0	3.534286606
0.5884089	aHPC_whole	13	59	14.963	-3.38	-2.05	-0.01	3.282134432
0.5580447	aHPC_whole	14	62.1	14.925	-1.81	-1.33	-0.01	3.630253365
0.3660327	aHPC_whole	15	36.2	14.963	-2.09	-1.37	-0.01	4.126543846
0.6834129	aHPC_whole	16	-17	14.981	-4.11	-1.41	0	4.5209721
0.6566168	aHPC_whole	17	-47	14.957	-15.64	-3.52	-0.01	4.155347466
0.4789504	aHPC_whole	18	-154	14.86	-41.83	-9.93	-0.01	3.820059049
0.5279292	aHPC_whole	19	-83	14.48	-11.41	-4.37	0	3.17052617
0.2900158	aHPC_whole	20	45.7	14.03	-5.15	-2.23	0	4.085685652
0.3453932	aHPC_whole	21	68.2	12.87	-3.06	-2.62	0	2.897563322
0.3002351	aHPC_whole	22	60.2	9.92	-4.29	-2.69	0	4.189080474
0.4368156	aHPC_whole	23	34.1	6.49	-4.72	-2.87	-0.01	4.4539991
0.5884089	aHPC_whole	24	35.4	2.3	-1.01	-2.02	0	4.435717457
0.5775349	aHPC_whole	25	21.1	1.8	-2.78	-1.7	0	4.169266236
0.7814846	aHPC_whole	1	-8	2.2	-0.97	-0.18	-0.01	0.347484454
0.3867497	aHPC_whole	2	-6	6.72	-2.63	-1.39	0	-0.509761007
0.7445957	aHPC_whole	3	8	9.45	-2.18	-1.68	0	0.852432716
0.6433042	aHPC_whole	4	43.2	13.04	-0.74	-4.86	0	0.304762063
0.7104473	aHPC_whole	5	85.3	14.87	-2.63	-4.74	0	0.938585474
0.6789307	aHPC_whole	6	94.1	15.22	-2.71	-4.77	0	0.650572459
0.6699859	aHPC_whole	7	95.2	15.33	-3.84	-4.19	-0.02	-0.376146611
0.3909028	aHPC_whole	8	80.3	15.416	-2.46	-4.04	-0.01	-0.149962247
0.3392157	aHPC_whole	9	90.3	15.444	-3.58	-4.11	-0.01	0.423115234
0.6234377	aHPC_whole	10	85.6	15.427	-3.5	-4.01	0	0.694002826
0.6543942	aHPC_whole	11	82.7	15.455	-4.43	-3.09	0	0.155624434
0.6655232	aHPC_whole	12	66	15.463	-4.24	-2.27	-0.01	-0.09652774
0.6455191	aHPC_whole	13	69.1	15.425	-2.67	-1.55	-0.01	0.251591193
0.3412742	aHPC_whole	14	43.2	15.463	-2.95	-1.59	-0.01	0.747881674
0.5949496	aHPC_whole	15	-10	15.481	-4.97	-1.63	0	1.142309928
0.7423064	aHPC_whole	16	-40	15.457	-16.5	-3.74	-0.01	0.776685294
0.4494144	aHPC_whole	17	-147	15.36	-42.69	-10.15	-0.01	0.441396877
0.5623668	aHPC_whole	18	-76	14.98	-12.27	-4.59	0	-0.208136002
0.2798115	aHPC_whole	19	52.7	14.53	-6.01	-2.45	0	0.70702348
0.3681009	aHPC_whole	20	75.2	13.37	-3.92	-2.84	0	-0.48109885
0.4179809	aHPC_whole	21	67.2	10.42	-5.15	-2.91	0	0.810418302
0.4662677	aHPC_whole	22	41.1	6.99	-5.58	-3.09	-0.01	1.075336928
0.5818805	aHPC_whole	23	42.4	2.8	-1.87	-2.24	0	1.057055285
0.6146465	aHPC_whole	24	28.1	2.3	-3.64	-1.92	0	0.790604064
0.42007	aHPC_whole	1	2	4.52	-1.66	-1.21	0.01	-0.857245461
0.6300465	aHPC_whole	2	16	7.25	-1.21	-1.5	0.01	0.504948262
0.6632942	aHPC_whole	3	51.2	10.84	0.23	-4.68	0.01	-0.042722391
0.592768	aHPC_whole	4	93.3	12.67	-1.66	-4.56	0.01	0.59110102
0.5993169	aHPC_whole	5	102.1	13.02	-1.74	-4.59	0.01	0.303088005
0.5172308	aHPC_whole	6	103.2	13.13	-2.87	-4.01	-0.01	-0.723631065
0.4831863	aHPC_whole	7	88.3	13.216	-1.49	-3.86	0	-0.497446701
0.3805262	aHPC_whole	8	98.3	13.244	-2.61	-3.93	0	0.07563078
0.6766921	aHPC_whole	9	93.6	13.227	-2.53	-3.83	0.01	0.346518372
0.5949496	aHPC_whole	10	90.7	13.255	-3.46	-2.91	0.01	-0.19186002
0.4937949	aHPC_whole	11	74	13.263	-3.27	-2.09	0	-0.444012194
0.7722157	aHPC_whole	12	77.1	13.225	-1.7	-1.37	0	-0.095893261
0.592768	aHPC_whole	13	51.2	13.263	-1.98	-1.41	0	0.40039722
0.5322168	aHPC_whole	14	-2	13.281	-4	-1.45	0.01	0.794825474
0.74918	aHPC_whole	15	-32	13.257	-15.53	-3.56	0	0.42920084
0.5494156	aHPC_whole	16	-139	13.16	-41.72	-9.97	0	0.093912423
0.6190392	aHPC_whole	17	-68	12.78	-11.3	-4.41	0.01	-0.555620456
0.3392157	aHPC_whole	18	60.7	12.33	-5.04	-2.27	0.01	0.359539026
0.5001731	aHPC_whole	19	83.2	11.17	-2.95	-2.66	0.01	-0.828583304
0.5580447	aHPC_whole	20	75.2	8.22	-4.18	-2.73	0.01	0.462933848
0.335101	aHPC_whole	21	49.1	4.79	-4.61	-2.91	0	0.727852474
0.5710265	aHPC_whole	22	50.4	0.600000000000001	-0.9	-2.06	0.01	0.709570831
0.3743099	aHPC_whole	23	36.1	0.100000000000001	-2.67	-1.74	0.01	0.44311961
0.4704912	aHPC_whole	1	14	2.73	0.45	-0.29	0	1.362193723
0.4578331	aHPC_whole	2	49.2	6.32	1.89	-3.47	0	0.81452307
0.5300724	aHPC_whole	3	91.3	8.15	0	-3.35	0	1.448346481
0.337158	aHPC_whole	4	100.1	8.5	-0.0800000000000001	-3.38	0	1.160333466
0.3660327	aHPC_whole	5	101.2	8.61	-1.21	-2.8	-0.02	0.133614396
0.312519	aHPC_whole	6	86.3	8.696	0.17	-2.65	-0.01	0.35979876
0.3166188	aHPC_whole	7	96.3	8.724	-0.95	-2.72	-0.01	0.932876241
0.5215066	aHPC_whole	8	91.6	8.707	-0.87	-2.62	0	1.203763833
0.3743099	aHPC_whole	9	88.7	8.735	-1.8	-1.7	0	0.665385441
0.4747187	aHPC_whole	10	72	8.743	-1.61	-0.88	-0.01	0.413233267
0.438913	aHPC_whole	11	75.1	8.705	-0.04	-0.16	-0.01	0.7613522
0.3433333	aHPC_whole	12	49.2	8.743	-0.32	-0.2	-0.01	1.257642681
0.3268798	aHPC_whole	13	-4	8.761	-2.34	-0.24	0	1.652070935
0.5023013	aHPC_whole	14	-34	8.737	-13.87	-2.35	-0.01	1.286446301
0.4789504	aHPC_whole	15	-141	8.64	-40.06	-8.76	-0.01	0.951157884
0.35364	aHPC_whole	16	-70	8.26	-9.64	-3.2	0	0.301625005
0.3722395	aHPC_whole	17	58.7	7.81	-3.38	-1.06	0	1.216784487
0.1362102	aHPC_whole	18	81.2	6.65	-1.29	-1.45	0	0.028662157
0.4096335	aHPC_whole	19	73.2	3.7	-2.52	-1.52	0	1.320179309
0.3929806	aHPC_whole	20	47.1	0.27	-2.95	-1.7	-0.01	1.585097935
0.3929806	aHPC_whole	21	48.4	-3.92	0.76	-0.850000000000001	0	1.566816292
0.3268798	aHPC_whole	22	34.1	-4.42	-1.01	-0.53	0	1.300365071
0.9345625	aHPC_whole	1	35.2	3.59	1.44	-3.18	0	-0.547670653
1.020141	aHPC_whole	2	77.3	5.42	-0.45	-3.06	0	0.086152758
0.8377921	aHPC_whole	3	86.1	5.77	-0.53	-3.09	0	-0.201860257
0.9002457	aHPC_whole	4	87.2	5.88	-1.66	-2.51	-0.02	-1.228579327
0.5905878	aHPC_whole	5	72.3	5.966	-0.28	-2.36	-0.01	-1.002394963
0.4959198	aHPC_whole	6	82.3	5.994	-1.4	-2.43	-0.01	-0.429317482
0.844918	aHPC_whole	7	77.6	5.977	-1.32	-2.33	0	-0.15842989
0.8640207	aHPC_whole	8	74.7	6.005	-2.25	-1.41	0	-0.696808282
0.8736278	aHPC_whole	9	58	6.013	-2.06	-0.59	-0.01	-0.948960456
0.8905323	aHPC_whole	10	61.1	5.975	-0.49	0.13	-0.01	-0.600841523
0.5065612	aHPC_whole	11	35.2	6.013	-0.77	0.0899999999999999	-0.01	-0.104551042
0.7977828	aHPC_whole	12	-18	6.031	-2.79	0.0499999999999998	0	0.289877212
0.9519143	aHPC_whole	13	-48	6.007	-14.32	-2.06	-0.01	-0.0757474220000001
0.6146465	aHPC_whole	14	-155	5.91	-40.51	-8.47	-0.01	-0.411035839
0.5905878	aHPC_whole	15	-84	5.53	-10.09	-2.91	0	-1.060568718
0.4683789	aHPC_whole	16	44.7	5.08	-3.83	-0.77	0	-0.145409236
0.4473122	aHPC_whole	17	67.2	3.92	-1.74	-1.16	0	-1.333531566
0.399219	aHPC_whole	18	59.2	0.97	-2.97	-1.23	0	-0.0420144140000001
0.5386572	aHPC_whole	19	33.1	-2.46	-3.4	-1.41	-0.01	0.222904212
0.8118332	aHPC_whole	20	34.4	-6.65	0.31	-0.56	0	0.204622569
0.7354496	aHPC_whole	21	20.1	-7.15	-1.46	-0.24	0	-0.061828652
0.8881101	aHPC_whole	1	42.1	1.83	-1.89	0.12	0	0.633823411
0.6655232	aHPC_whole	2	50.9	2.18	-1.97	0.0900000000000007	0	0.345810396
0.7606738	aHPC_whole	3	52	2.29	-3.1	0.670000000000001	-0.02	-0.680908674
0.5797071	aHPC_whole	4	37.1	2.376	-1.72	0.82	-0.01	-0.45472431
0.5300724	aHPC_whole	5	47.1	2.404	-2.84	0.75	-0.01	0.118353171
0.6610668	aHPC_whole	6	42.4	2.387	-2.76	0.850000000000001	0	0.389240763
0.7308875	aHPC_whole	7	39.5	2.415	-3.69	1.77	0	-0.149137629
0.7537718	aHPC_whole	8	22.8	2.423	-3.5	2.59	-0.01	-0.401289803
0.7884574	aHPC_whole	9	25.9	2.385	-1.93	3.31	-0.01	-0.05317087
0.4641576	aHPC_whole	10	0	2.423	-2.21	3.27	-0.01	0.443119611
0.8165335	aHPC_whole	11	-53.2	2.441	-4.23	3.23	0	0.837547865
0.883273	aHPC_whole	12	-83.2	2.417	-15.76	1.12	-0.01	0.471923231
0.5065612	aHPC_whole	13	-190.2	2.32	-41.95	-5.29	-0.01	0.136634814
0.6344597	aHPC_whole	14	-119.2	1.94	-11.53	0.27	0	-0.512898065
0.4263427	aHPC_whole	15	9.5	1.49	-5.27	2.41	0	0.402261417
0.5150946	aHPC_whole	16	32	0.33	-3.18	2.02	0	-0.785860913
0.3929806	aHPC_whole	17	24	-2.62	-4.41	1.95	0	0.505656239
0.3929806	aHPC_whole	18	-2.10000000000001	-6.05	-4.84	1.77	-0.01	0.770574865
0.6543942	aHPC_whole	19	-0.799999999999997	-10.24	-1.13	2.62	0	0.752293222
0.6610668	aHPC_whole	20	-15.1	-10.74	-2.9	2.94	0	0.485842001
0.8094862	aHPC_whole	1	8.8	0.35	-0.0800000000000001	-0.0299999999999994	0	-0.288013015
0.9051174	aHPC_whole	2	9.9	0.46	-1.21	0.550000000000001	-0.02	-1.314732085
0.5001731	aHPC_whole	3	-5	0.546	0.17	0.7	-0.01	-1.088547721
0.5451086	aHPC_whole	4	5	0.574	-0.95	0.63	-0.01	-0.51547024
0.8236001	aHPC_whole	5	0.300000000000001	0.557	-0.87	0.73	0	-0.244582648
0.8520643	aHPC_whole	6	-2.6	0.585	-1.8	1.65	0	-0.78296104
0.954404	aHPC_whole	7	-19.3	0.593	-1.61	2.47	-0.01	-1.035113214
0.8165335	aHPC_whole	8	-16.2	0.555	-0.04	3.19	-0.01	-0.686994281
0.445211	aHPC_whole	9	-42.1	0.593	-0.32	3.15	-0.01	-0.1907038
0.7814846	aHPC_whole	10	-95.3	0.611	-2.34	3.11	0	0.203724454
0.8905323	aHPC_whole	11	-125.3	0.587	-13.87	1	-0.01	-0.16190018
0.5236463	aHPC_whole	12	-232.3	0.49	-40.06	-5.41	-0.01	-0.497188597
0.5993169	aHPC_whole	13	-161.3	0.11	-9.64	0.15	0	-1.146721476
0.4494144	aHPC_whole	14	-32.6	-0.34	-3.38	2.29	0	-0.231561994
0.4494144	aHPC_whole	15	-10.1	-1.5	-1.29	1.9	0	-1.419684324
0.4368156	aHPC_whole	16	-18.1	-4.45	-2.52	1.83	0	-0.128167172
0.5300724	aHPC_whole	17	-44.2	-7.88	-2.95	1.65	-0.01	0.136751454
0.8377921	aHPC_whole	18	-42.9	-12.07	0.76	2.5	0	0.118469811
0.7722157	aHPC_whole	19	-57.2	-12.57	-1.01	2.82	0	-0.14798141
0.7583712	aHPC_whole	1	1.1	0.11	-1.13	0.58	-0.02	-1.02671907
0.4473122	aHPC_whole	2	-13.8	0.196	0.25	0.73	-0.01	-0.800534706
0.4033822	aHPC_whole	3	-3.8	0.224	-0.87	0.659999999999999	-0.01	-0.227457225
0.6058782	aHPC_whole	4	-8.5	0.207	-0.79	0.76	0	0.043430367
0.6879018	aHPC_whole	5	-11.4	0.235	-1.72	1.68	0	-0.494948025
0.6477356	aHPC_whole	6	-28.1	0.243	-1.53	2.5	-0.01	-0.747100199
0.6766921	aHPC_whole	7	-25	0.205	0.04	3.22	-0.01	-0.398981266
0.3805262	aHPC_whole	8	-50.9	0.243	-0.24	3.18	-0.01	0.097309215
0.6278421	aHPC_whole	9	-104.1	0.261	-2.26	3.14	0	0.491737469
0.7059245	aHPC_whole	10	-134.1	0.237	-13.79	1.03	-0.01	0.126112835
0.4620484	aHPC_whole	11	-241.1	0.14	-39.98	-5.38	-0.01	-0.209175582
0.5236463	aHPC_whole	12	-170.1	-0.24	-9.56	0.18	0	-0.858708461
0.2859323	aHPC_whole	13	-41.4	-0.69	-3.3	2.32	0	0.056451021
0.3289341	aHPC_whole	14	-18.9	-1.85	-1.21	1.93	0	-1.131671309
0.3950592	aHPC_whole	15	-26.9	-4.8	-2.44	1.86	0	0.159845843
0.4347192	aHPC_whole	16	-53	-8.23	-2.87	1.68	-0.01	0.424764469
0.6344597	aHPC_whole	17	-51.7	-12.42	0.84	2.53	0	0.406482826
0.592768	aHPC_whole	18	-66	-12.92	-0.93	2.85	0	0.140031605
0.4683789	aHPC_whole	1	-14.9	0.086	1.38	0.149999999999999	0.01	0.226184364
0.4557269	aHPC_whole	2	-4.9	0.114	0.26	0.0799999999999992	0.01	0.799261845
0.6610668	aHPC_whole	3	-9.6	0.097	0.34	0.18	0.02	1.070149437
0.7423064	aHPC_whole	4	-12.5	0.125	-0.59	1.1	0.02	0.531771045
0.7104473	aHPC_whole	5	-29.2	0.133	-0.4	1.92	0.01	0.279618871
0.7104473	aHPC_whole	6	-26.1	0.095	1.17	2.64	0.01	0.627737804
0.491671	aHPC_whole	7	-52	0.133	0.89	2.6	0.01	1.124028285
0.6766921	aHPC_whole	8	-105.2	0.151	-1.13	2.56	0.02	1.518456539
0.7954484	aHPC_whole	9	-135.2	0.127	-12.66	0.449999999999999	0.01	1.152831905
0.5172308	aHPC_whole	10	-242.2	0.03	-38.85	-5.96	0.01	0.817543488
0.4810678	aHPC_whole	11	-171.2	-0.35	-8.43	-0.4	0.02	0.168010609
0.3846743	aHPC_whole	12	-42.5	-0.8	-2.17	1.74	0.02	1.083170091
0.4431107	aHPC_whole	13	-20	-1.96	-0.0800000000000001	1.35	0.02	-0.104952239
0.3929806	aHPC_whole	14	-28	-4.91	-1.31	1.28	0.02	1.186564913
0.4242509	aHPC_whole	15	-54.1	-8.34	-1.74	1.1	0.01	1.451483539
0.7354496	aHPC_whole	16	-52.8	-12.53	1.97	1.95	0.02	1.433201896
0.6766921	aHPC_whole	17	-67.1	-13.03	0.2	2.27	0.02	1.166750675
0.3495152	aHPC_whole	1	10	0.028	-1.12	-0.0700000000000003	0	0.573077481
0.4789504	aHPC_whole	2	5.3	0.011	-1.04	0.0300000000000002	0.01	0.843965073
0.491671	aHPC_whole	3	2.40000000000001	0.039	-1.97	0.95	0.01	0.305586681
0.3701698	aHPC_whole	4	-14.3	0.047	-1.78	1.77	0	0.053434507
0.5797071	aHPC_whole	5	-11.2	0.00900000000000001	-0.21	2.49	0	0.40155344
0.5086929	aHPC_whole	6	-37.1	0.047	-0.49	2.45	0	0.897843921
0.4662677	aHPC_whole	7	-90.3	0.065	-2.51	2.41	0.01	1.292272175
0.5623668	aHPC_whole	8	-120.3	0.041	-14.04	0.3	0	0.926647541
0.5494156	aHPC_whole	9	-227.3	-0.056	-40.23	-6.11	0	0.591359124
0.5129595	aHPC_whole	10	-156.3	-0.436	-9.81	-0.55	0.01	-0.058173755
0.3577679	aHPC_whole	11	-27.6	-0.886	-3.55	1.59	0.01	0.856985727
0.2716584	aHPC_whole	12	-5.09999999999999	-2.046	-1.46	1.2	0.01	-0.331136603
0.2757338	aHPC_whole	13	-13.1	-4.996	-2.69	1.13	0.01	0.960380549
0.3268798	aHPC_whole	14	-39.2	-8.426	-3.12	0.95	0	1.225299175
0.4874265	aHPC_whole	15	-37.9	-12.616	0.59	1.8	0.01	1.207017532
0.3805262	aHPC_whole	16	-52.2	-13.116	-1.18	2.12	0.01	0.940566311
0.4033822	aHPC_whole	1	-4.7	-0.017	0.0800000000000001	0.100000000000001	0.01	0.270887592
0.5257872	aHPC_whole	2	-7.6	0.011	-0.85	1.02	0.01	-0.2674908
0.4662677	aHPC_whole	3	-24.3	0.019	-0.66	1.84	0	-0.519642974
0.4853059	aHPC_whole	4	-21.2	-0.019	0.91	2.56	0	-0.171524041
0.3166188	aHPC_whole	5	-47.1	0.019	0.63	2.52	0	0.32476644
0.4980459	aHPC_whole	6	-100.3	0.037	-1.39	2.48	0.01	0.719194694
0.5172308	aHPC_whole	7	-130.3	0.013	-12.92	0.37	0	0.35357006
0.3909028	aHPC_whole	8	-237.3	-0.084	-39.11	-6.04	0	0.018281643
0.4179809	aHPC_whole	9	-166.3	-0.464	-8.69	-0.48	0.01	-0.631251236
0.3227734	aHPC_whole	10	-37.6	-0.914	-2.43	1.66	0.01	0.283908246
0.3453932	aHPC_whole	11	-15.1	-2.074	-0.34	1.27	0.01	-0.904214084
0.3453932	aHPC_whole	12	-23.1	-5.024	-1.57	1.2	0.01	0.387303068
0.2249437	aHPC_whole	13	-49.2	-8.454	-2	1.02	0	0.652221694
0.4789504	aHPC_whole	14	-47.9	-12.644	1.71	1.87	0.01	0.633940051
0.3495152	aHPC_whole	15	-62.2	-13.144	-0.0599999999999996	2.19	0.01	0.36748883
0.724058	aHPC_whole	1	-2.9	0.028	-0.93	0.92	0	-0.538378392
0.7308875	aHPC_whole	2	-19.6	0.036	-0.74	1.74	-0.01	-0.790530566
0.7036657	aHPC_whole	3	-16.5	-0.002	0.83	2.46	-0.01	-0.442411633
0.5408065	aHPC_whole	4	-42.4	0.036	0.55	2.42	-0.01	0.053878848
0.4704912	aHPC_whole	5	-95.6	0.054	-1.47	2.38	0	0.448307102
0.8236001	aHPC_whole	6	-125.6	0.03	-13	0.27	-0.01	0.0826824679999999
0.6521731	aHPC_whole	7	-232.6	-0.067	-39.19	-6.14	-0.01	-0.252605949
0.4536218	aHPC_whole	8	-161.6	-0.447	-8.77	-0.58	0	-0.902138828
0.5001731	aHPC_whole	9	-32.9	-0.897	-2.51	1.56	0	0.013020654
0.359833	aHPC_whole	10	-10.4	-2.057	-0.42	1.17	0	-1.175101676
0.3784533	aHPC_whole	11	-18.4	-5.007	-1.65	1.1	0	0.116415476
0.4959198	aHPC_whole	12	-44.5	-8.437	-2.08	0.92	-0.01	0.381334102
0.6834129	aHPC_whole	13	-43.2	-12.627	1.63	1.77	0	0.363052459
0.5494156	aHPC_whole	14	-57.5	-13.127	-0.14	2.09	0	0.096601238
0.8024579	aHPC_whole	1	-16.7	0.008	0.19	0.82	-0.01	-0.252152174
0.7838069	aHPC_whole	2	-13.6	-0.03	1.76	1.54	-0.01	0.095966759
0.4578331	aHPC_whole	3	-39.5	0.008	1.48	1.5	-0.01	0.59225724
0.6879018	aHPC_whole	4	-92.7	0.026	-0.54	1.46	0	0.986685494
0.77453	aHPC_whole	5	-122.7	0.002	-12.07	-0.65	-0.01	0.62106086
0.5645298	aHPC_whole	6	-229.7	-0.095	-38.26	-7.06	-0.01	0.285772443
0.5494156	aHPC_whole	7	-158.7	-0.475	-7.84	-1.5	0	-0.363760436
0.3743099	aHPC_whole	8	-30	-0.925	-1.58	0.64	0	0.551399046
0.4431107	aHPC_whole	9	-7.5	-2.085	0.51	0.25	0	-0.636723284
0.5108256	aHPC_whole	10	-15.5	-5.035	-0.720000000000001	0.18	0	0.654793868
0.438913	aHPC_whole	11	-41.6	-8.465	-1.15	0	-0.01	0.919712494
0.7149772	aHPC_whole	12	-40.3	-12.655	2.56	0.85	0	0.901430851
0.6190392	aHPC_whole	13	-54.6	-13.155	0.79	1.17	0	0.63497963
0.7059245	aHPC_whole	1	3.1	-0.038	1.57	0.72	0	0.348118933
0.3166188	aHPC_whole	2	-22.8	0	1.29	0.68	0	0.844409414
0.6278421	aHPC_whole	3	-76	0.018	-0.73	0.64	0.01	1.238837668
0.8094862	aHPC_whole	4	-106	-0.006	-12.26	-1.47	0	0.873213034
0.476834	aHPC_whole	5	-213	-0.103	-38.45	-7.88	0	0.537924617
0.4810678	aHPC_whole	6	-142	-0.483	-8.03	-2.32	0.01	-0.111608262
0.4431107	aHPC_whole	7	-13.3	-0.933	-1.77	-0.180000000000001	0.01	0.80355122
0.3763812	aHPC_whole	8	9.2	-2.093	0.32	-0.57	0.01	-0.38457111
0.4096335	aHPC_whole	9	1.2	-5.043	-0.91	-0.640000000000001	0.01	0.906946042
0.5884089	aHPC_whole	10	-24.9	-8.473	-1.34	-0.82	0	1.171864668
0.6879018	aHPC_whole	11	-23.6	-12.663	2.37	0.0299999999999994	0.01	1.153583025
0.7400189	aHPC_whole	12	-37.9	-13.163	0.600000000000001	0.35	0.01	0.887131804
0.6388789	aHPC_whole	1	-25.9	0.038	-0.28	-0.04	0	0.496290481
0.6610668	aHPC_whole	2	-79.1	0.056	-2.3	-0.0800000000000001	0.01	0.890718735
0.8165335	aHPC_whole	3	-109.1	0.032	-13.83	-2.19	0	0.525094101
0.5884089	aHPC_whole	4	-216.1	-0.065	-40.02	-8.6	0	0.189805684
0.7468869	aHPC_whole	5	-145.1	-0.445	-9.6	-3.04	0.01	-0.459727195
0.4853059	aHPC_whole	6	-16.4	-0.895	-3.34	-0.9	0.01	0.455432287
0.5558855	aHPC_whole	7	6.1	-2.055	-1.25	-1.29	0.01	-0.732690043
0.681171	aHPC_whole	8	-1.9	-5.005	-2.48	-1.36	0.01	0.558827109
0.3577679	aHPC_whole	9	-28	-8.435	-2.91	-1.54	0	0.823745735
0.7468869	aHPC_whole	10	-26.7	-12.625	0.8	-0.69	0.01	0.805464092
0.5300724	aHPC_whole	11	-41	-13.125	-0.97	-0.37	0.01	0.539012871
0.3660327	aHPC_whole	1	-53.2	0.018	-2.02	-0.04	0.01	0.394428254
0.5580447	aHPC_whole	2	-83.2	-0.006	-13.55	-2.15	0	0.0288036199999999
0.6588411	aHPC_whole	3	-190.2	-0.103	-39.74	-8.56	0	-0.306484797
0.4410114	aHPC_whole	4	-119.2	-0.483	-9.32	-3	0.01	-0.956017676
0.3867497	aHPC_whole	5	9.5	-0.933	-3.06	-0.86	0.01	-0.040858194
0.4075489	aHPC_whole	6	32	-2.093	-0.97	-1.25	0.01	-1.228980524
0.4662677	aHPC_whole	7	24	-5.043	-2.2	-1.32	0.01	0.0625366279999999
0.2452215	aHPC_whole	8	-2.10000000000001	-8.473	-2.63	-1.5	0	0.327455254
0.551571	aHPC_whole	9	-0.799999999999997	-12.663	1.08	-0.65	0.01	0.309173611
0.2716584	aHPC_whole	10	-15.1	-13.163	-0.69	-0.33	0.01	0.04272239
0.6766921	aHPC_whole	1	-30	-0.024	-11.53	-2.11	-0.01	-0.365624634
0.4347192	aHPC_whole	2	-137	-0.121	-37.72	-8.52	-0.01	-0.700913051
0.5731947	aHPC_whole	3	-66	-0.501	-7.3	-2.96	0	-1.35044593
0.3248263	aHPC_whole	4	62.7	-0.951	-1.04	-0.82	0	-0.435286448
0.5044307	aHPC_whole	5	85.2	-2.111	1.05	-1.21	0	-1.623408778
0.4789504	aHPC_whole	6	77.2	-5.061	-0.180000000000001	-1.28	0	-0.331891626
0.3145686	aHPC_whole	7	51.1	-8.491	-0.61	-1.46	-0.01	-0.0669730000000001
0.6102595	aHPC_whole	8	52.4	-12.681	3.1	-0.61	0	-0.0852546430000001
0.6499536	aHPC_whole	9	38.1	-13.181	1.33	-0.29	0	-0.351705864
0.6080682	aHPC_whole	1	-107	-0.097	-26.19	-6.41	0	-0.335288417
0.6190392	aHPC_whole	2	-36	-0.477	4.23	-0.85	0.01	-0.984821296
0.5129595	aHPC_whole	3	92.7	-0.927	10.49	1.29	0.01	-0.0696618139999999
0.445211	aHPC_whole	4	115.2	-2.087	12.58	0.9	0.01	-1.257784144
0.4347192	aHPC_whole	5	107.2	-5.037	11.35	0.83	0.01	0.033733008
0.5408065	aHPC_whole	6	81.1	-8.467	10.92	0.65	0	0.298651634
0.7768462	aHPC_whole	7	82.4	-12.657	14.63	1.5	0.01	0.280369991
0.6946476	aHPC_whole	8	68.1	-13.157	12.86	1.82	0.01	0.0139187700000001
0.5108256	aHPC_whole	1	71	-0.38	30.42	5.56	0.01	-0.649532879
0.4578331	aHPC_whole	2	199.7	-0.83	36.68	7.7	0.01	0.265626603
0.35364	aHPC_whole	3	222.2	-1.99	38.77	7.31	0.01	-0.922495727
0.5108256	aHPC_whole	4	214.2	-4.94	37.54	7.24	0.01	0.369021425
0.4726044	aHPC_whole	5	188.1	-8.37	37.11	7.06	0	0.633940051
0.7081851	aHPC_whole	6	189.4	-12.56	40.82	7.91	0.01	0.615658408
0.4494144	aHPC_whole	7	175.1	-13.06	39.05	8.23	0.01	0.349207187
0.2675853	aHPC_whole	1	128.7	-0.45	6.26	2.14	0	0.915159482
0.3660327	aHPC_whole	2	151.2	-1.61	8.35	1.75	0	-0.272962848
0.4515176	aHPC_whole	3	143.2	-4.56	7.12	1.68	0	1.018554304
0.330989	aHPC_whole	4	117.1	-7.99	6.69	1.5	-0.01	1.28347293
0.5172308	aHPC_whole	5	118.4	-12.18	10.4	2.35	0	1.265191287
0.3971387	aHPC_whole	6	104.1	-12.68	8.63	2.67	0	0.998740066
0.3043272	aHPC_whole	1	22.5	-1.16	2.09	-0.39	0	-1.18812233
0.3846743	aHPC_whole	2	14.5	-4.11	0.859999999999999	-0.46	0	0.103394822
0.4263427	aHPC_whole	3	-11.6	-7.54	0.43	-0.64	-0.01	0.368313448
0.5300724	aHPC_whole	4	-10.3	-11.73	4.14	0.21	0	0.350031805
0.3618988	aHPC_whole	5	-24.6	-12.23	2.37	0.53	0	0.083580584
0.4431107	aHPC_whole	1	-8	-2.95	-1.23	-0.0700000000000003	0	1.291517152
0.08004271	aHPC_whole	2	-34.1	-6.38	-1.66	-0.25	-0.01	1.556435778
0.5150946	aHPC_whole	3	-32.8	-10.57	2.05	0.6	0	1.538154135
0.3392157	aHPC_whole	4	-47.1	-11.07	0.28	0.92	0	1.271702914
0.2716584	aHPC_whole	1	-26.1	-3.43	-0.43	-0.18	-0.01	0.264918626
0.476834	aHPC_whole	2	-24.8	-7.62	3.28	0.67	0	0.246636983
0.359833	aHPC_whole	3	-39.1	-8.12	1.51	0.99	0	-0.0198142379999999
0.4959198	aHPC_whole	1	1.30000000000001	-4.19	3.71	0.85	0.01	-0.018281643
0.5429569	aHPC_whole	2	-13	-4.69	1.94	1.17	0.01	-0.284732864
0.6124523	aHPC_whole	1	-14.3	-0.5	-1.77	0.32	0	-0.266451221
