# Supplementary material for: The intrinsic time tracker: temporal context is embedded in entorhinal and hippocampal functional connectivity patterns
Source: Nat Commun. 2025 Oct 3;16:8817. doi: 10.1038/s41467-025-63633-6 (PMC12494713; doi:10.1038/s41467-025-63633-6)
Supplement: Supplementary file 4 — Source Data [file 41467_2025_63633_MOESM4_ESM.zip › SourceData/Fig2B_FemalepHPCplot.csv]

CorrelationZ	TimeInterval
0.835421236224625	1
0.710447348779171	2
0.663294217410264	3
0.634459714434319	4
0.683412921741563	5
0.523646312195052	6
0.255378958200174	7
0.566694071519019	8
0.625639166364321	9
0.498045897119592	10
0.476834034724742	11
0.744595742395987	12
0.594949573135946	13
0.47049115667881	14
0.545108574089606	15
0.53007240874826	16
0.500173059649783	17
0.510825623765991	18
0.643304212750041	19
0.614646493238224	20
0.599316864314515	21
0.328934082029189	22
0.527929194093005	23
0.29205844705158	24
0.302280871872934	26
0.608068171321369	27
0.814182251602706	28
0.538657230161155	29
0.751474957230474	1
0.692397274263085	2
0.692397274263085	3
0.687901758266883	4
0.584055317289261	5
0.459940242906429	6
0.674455047547793	7
0.605878237567604	8
0.701408586916081	9
0.614646493238224	10
0.765284708726368	11
0.621237736278695	12
0.502301331339442	13
0.730887508542792	14
0.603689712875285	15
0.519368120989105	16
0.643304212750041	17
0.730887508542792	18
0.699153204620157	19
0.765284708726368	20
0.512959526949692	21
0.614646493238224	22
0.368100861363296	23
0.347453815751698	24
0.502301331339442	25
0.762978275063285	26
0.844918040130274	27
0.627842082152179	28
0.519368120989105	1
0.632252349329572	2
0.656616842172491	3
0.719514056400687	4
0.512959526949692	5
0.683412921741563	6
0.601502590648827	7
0.616842129636009	8
0.579707068432391	9
0.523646312195052	10
0.5537276453102	11
0.527929194093005	12
0.76759308569351	13
0.551571007964609	14
0.493794876851052	15
0.721785158747474	16
0.58840894245798	17
0.625639166364321	18
0.703665684751166	19
0.69464755593518	20
0.632252349329572	21
0.411719037184464	22
0.632252349329572	23
0.705924505839486	24
0.495919838073262	25
0.814182251602706	26
0.63887894214223	27
0.512959526949692	1
0.568859633873775	2
0.459940242906429	3
0.386749652296809	4
0.599316864314515	5
0.519368120989105	6
0.527929194093005	7
0.616842129636009	8
0.601502590648827	9
0.506561224979533	10
0.512959526949692	11
0.464157558682312	12
0.555885539180796	13
0.495919838073262	14
0.558044695703382	15
0.65217310634964	16
0.575364144903562	17
0.564529802737852	18
0.3888257891042	19
0.495919838073262	20
0.339215722566964	21
0.294101703486115	22
0.424250882847139	23
0.656616842172491	24
0.674455047547793	25
0.466267736002705	26
0.573194664293894	1
0.53007240874826	2
0.333044641148945	3
0.566694071519019	4
0.592767995252323	5
0.468378933518734	6
0.487426523767456	7
0.560205121023887	8
0.519368120989105	9
0.517230769763251	10
0.562366821307313	11
0.542956901948784	12
0.43681563799224	13
0.538657230161155	14
0.590587787181831	15
0.621237736278695	16
0.564529802737852	17
0.3888257891042	18
0.527929194093005	19
0.273695830477041	20
0.357767906583207	21
0.411719037184464	22
0.413805440024383	23
0.683412921741563	24
0.417980916039995	25
0.623437720006142	1
0.392980551445919	2
0.751474957230474	3
0.551571007964609	4
0.579707068432391	5
0.601502590648827	6
0.605878237567604	7
0.599316864314515	8
0.510825623765991	9
0.65217310634964	10
0.643304212750041	11
0.459940242906429	12
0.592767995252323	13
0.726332729545599	14
0.603689712875285	15
0.658841057218991	16
0.506561224979533	17
0.608068171321369	18
0.382599842575369	19
0.359832969155352	20
0.527929194093005	21
0.577534944175688	22
0.717244732139006	23
0.597132527320357	24
0.478950415235542	1
0.774529962747236	2
0.661066846567802	3
0.614646493238224	4
0.665523176963629	5
0.47049115667881	6
0.515094573685567	7
0.560205121023887	8
0.842540477484935	9
0.597132527320357	10
0.521506633186325	11
0.895384047054841	12
0.498045897119592	13
0.740018949689618	14
0.690148677563689	15
0.581880524016016	16
0.68117098951323	17
0.306374205463933	18
0.717244732139006	19
0.708185057924486	20
0.491671007808977	21
0.756070548273931	22
0.643304212750041	23
0.495919838073262	1
0.474718701797088	2
0.512959526949692	3
0.584055317289261	4
0.333044641148945	5
0.318669643890614	6
0.476834034724742	7
0.53007240874826	8
0.500173059649783	9
0.392980551445919	10
0.568859633873775	11
0.420069999462683	12
0.459940242906429	13
0.54941562103586	14
0.696899530178496	15
0.45783309362548	16
0.366032732344293	17
0.445210979641586	18
0.586231454635312	19
0.434719179190237	20
0.483186341108031	21
0.411719037184464	22
0.744595742395987	1
0.708185057924486	2
0.765284708726368	3
0.656616842172491	4
0.649953571318671	5
0.68117098951323	6
0.847297860387204	7
0.804798546869925	8
0.641090818603892	9
0.871222446472449	10
0.781484641817632	11
0.781484641817632	12
0.78845736036427	13
0.74918000442868	14
0.717244732139006	15
0.417980916039995	16
0.597132527320357	17
0.696899530178496	18
0.676692059833501	19
0.873627768201227	20
0.728609213999187	21
0.500173059649783	1
0.636668576399475	2
0.614646493238224	3
0.5537276453102	4
0.835421236224625	5
0.625639166364321	6
0.735449560250635	7
0.674455047547793	8
0.758371203364668	9
0.632252349329572	10
0.733167621256109	11
0.649953571318671	12
0.632252349329572	13
0.584055317289261	14
0.392980551445919	15
0.517230769763251	16
0.54941562103586	17
0.432623660526647	18
0.701408586916081	19
0.53007240874826	20
0.762978275063285	1
0.795448358834425	2
0.58840894245798	3
0.468378933518734	4
0.823600068957381	5
0.669985891202681	6
0.605878237567604	7
0.733167621256109	8
0.632252349329572	9
0.705924505839486	10
0.78380686513505	11
0.703665684751166	12
0.669985891202681	13
0.395059186947048	14
0.500173059649783	15
0.65217310634964	16
0.769903414579773	17
0.849679948221558	18
0.683412921741563	19
0.614646493238224	1
0.542956901948784	2
0.667753732471236	3
0.71271138620631	4
0.75377180237638	5
0.663294217410264	6
0.765284708726368	7
0.703665684751166	8
0.699153204620157	9
0.760673776124369	10
0.658841057218991	11
0.63887894214223	12
0.415892731270423	13
0.566694071519019	14
0.669985891202681	15
0.667753732471236	16
0.721785158747474	17
0.577534944175688	18
0.69464755593518	1
0.523646312195052	2
0.643304212750041	3
0.744595742395987	4
0.625639166364321	5
0.597132527320357	6
0.719514056400687	7
0.774529962747236	8
0.634459714434319	9
0.493794876851052	10
0.619039208406224	11
0.343333327001158	12
0.249282939517245	13
0.434719179190237	14
0.762978275063285	15
0.871222446472449	16
0.538657230161155	17
0.487426523767456	1
0.586231454635312	2
0.601502590648827	3
0.478950415235542	4
0.623437720006142	5
0.65217310634964	6
0.579707068432391	7
0.571026496044654	8
0.491671007808977	9
0.54941562103586	10
0.310470087461822	11
0.353640040243578	12
0.45783309362548	13
0.562366821307313	14
0.721785158747474	15
0.506561224979533	16
0.523646312195052	1
0.687901758266883	2
0.645519131570691	3
0.740018949689618	4
0.623437720006142	5
0.641090818603892	6
0.612452292505779	7
0.625639166364321	8
0.608068171321369	9
0.409633517645344	10
0.527929194093005	11
0.504430717880143	12
0.476834034724742	13
0.601502590648827	14
0.424250882847139	15
0.705924505839486	1
0.558044695703382	2
0.840165162529776	3
0.634459714434319	4
0.74918000442868	5
0.856839917520407	6
0.776846199436592	7
0.699153204620157	8
0.37638121355513	9
0.592767995252323	10
0.719514056400687	11
0.67221966045399	12
0.895384047054841	13
0.765284708726368	14
0.737733333669887	1
0.751474957230474	2
0.733167621256109	3
0.814182251602706	4
0.63887894214223	5
0.690148677563689	6
0.676692059833501	7
0.46204839612349	8
0.508692858361443	9
0.708185057924486	10
0.630046474192002	11
0.733167621256109	12
0.614646493238224	13
0.714977178038627	1
0.573194664293894	2
0.699153204620157	3
0.586231454635312	4
0.581880524016016	5
0.538657230161155	6
0.422159986680334	7
0.47049115667881	8
0.551571007964609	9
0.558044695703382	10
0.663294217410264	11
0.500173059649783	12
0.566694071519019	1
0.835421236224625	2
0.758371203364668	3
0.719514056400687	4
0.814182251602706	5
0.374309940328369	6
0.730887508542792	7
0.786131101682196	8
0.649953571318671	9
0.849679948221558	10
0.690148677563689	11
0.683412921741563	1
0.724058047133933	2
0.621237736278695	3
0.649953571318671	4
0.411719037184464	5
0.370169769118384	6
0.551571007964609	7
0.735449560250635	8
0.74918000442868	9
0.575364144903562	10
0.740018949689618	1
0.634459714434319	2
0.67893070468748	3
0.409633517645344	4
0.534362415016718	5
0.676692059833501	6
0.621237736278695	7
0.825959924213546	8
0.621237736278695	9
0.683412921741563	1
0.674455047547793	2
0.395059186947048	3
0.451517615553149	4
0.627842082152179	5
0.811833150814921	6
0.859231176222216	7
0.733167621256109	8
0.641090818603892	1
0.517230769763251	2
0.676692059833501	3
0.861624753007965	4
0.534362415016718	5
0.735449560250635	6
0.656616842172491	7
0.374309940328369	1
0.558044695703382	2
0.614646493238224	3
0.634459714434319	4
0.742306416518029	5
0.590587787181831	6
0.349515153629784	1
0.489548225318706	2
0.347453815751698	3
0.443110707724531	4
0.359832969155352	5
0.758371203364668	1
0.224943731818358	2
0.506561224979533	3
0.536509218500686	4
0.43681563799224	1
0.656616842172491	2
0.632252349329572	3
0.793115979941202	1
0.599316864314515	2
0.772215704035638	1
