# Supplementary material for: The intrinsic time tracker: temporal context is embedded in entorhinal and hippocampal functional connectivity patterns
Source: Nat Commun. 2025 Oct 3;16:8817. doi: 10.1038/s41467-025-63633-6 (PMC12494713; doi:10.1038/s41467-025-63633-6)
Supplement: Supplementary file 4 — Source Data [file 41467_2025_63633_MOESM4_ESM.zip › SourceData/SuppFig2_MaleHormoneControlPlot.csv]

CorrelationZ	SeedMask	TimeInterval	Estradiol	Testosterone	Cortisol	Motion	Emotion
1.239632	aHPC_whole	1	-1.3	19	-0.03	0	1.98599307125573
0.9075571	aHPC_whole	2	-0.399999999999999	30	-0.33	0.01	0.670000924546597
0.854451	aHPC_whole	3	5.4	136	-0.0599999999999999	0.01	0.510570780416752
0.8616248	aHPC_whole	4	2.7	74	0.12	0	1.84906056599092
1.077391	aHPC_whole	5	0.800000000000001	49	-0.0599999999999999	0.01	1.68963042186107
0.9099992	aHPC_whole	6	-0.300000000000001	32	0.21	0	2.15671798806682
0.8881101	aHPC_whole	7	0.600000000000001	30	-0.02	0	2.45308063746148
0.9026803	aHPC_whole	8	8.6	333	0.21	0	1.85875136865567
0.9494274	aHPC_whole	9	3.4	63	-0.01	-0.01	1.8055773517799
0.3618988	aHPC_whole	10	5.9	60	-0.07	0	2.71885881534285
1.337023	aHPC_whole	10.5	NA	NA	0.5	0.01	0.893899858233441
0.854451	aHPC_whole	11	3.1	47	-0.0399999999999999	0	2.41120139326695
0.7423064	aHPC_whole	11.5	NA	NA	0.49	0.01	0.766658155633373
1.06424	aHPC_whole	12	-3.1	11	0.04	0	0.500879977752001
0.8118332	aHPC_whole	12.5	NA	NA	NA	0.01	1.32879898290941
0.9494274	aHPC_whole	13	-3.6	30	0.03	0	-0.42682922743441
1.211137	aHPC_whole	13.5	NA	NA	0.48	0.02	1.43514701666093
1.160921	aHPC_whole	14	-3.3	8	0.29	0	0.947073875109204
0.9444616	aHPC_whole	14.5	NA	NA	0.49	0.01	1.25312732716862
0.8047985	aHPC_whole	15	NA	NA	0.02	0	1.94411382706121
1.082676	aHPC_whole	15.5	9.4	284	0.45	0	-0.65060314287138
0.8024579	aHPC_whole	16	NA	NA	-0.0499999999999999	0	1.67833564917983
1.080032	aHPC_whole	16.5	13.4	499.6	0.5	0.01	1.51890550504999
0.9026803	aHPC_whole	17	NA	NA	0.15	0	2.53844309586702
0.8354212	aHPC_whole	17.5	3.1	157	0.5	0	2.71885881534285
0.6879018	aHPC_whole	18	NA	NA	0.15	0	0.670000924546597
0.7059245	aHPC_whole	18.5	9.9	280	0.48	0.01	-0.86781922458583
0.7172447	aHPC_whole	19	NA	NA	0.03	0	1.81687212446114
0.7104473	aHPC_whole	19.5	12.3	247	0.48	0.01	1.24343652450387
0.917341	aHPC_whole	20.5	8.7	152	0.48	0	0.27224410510644
0.8024579	aHPC_whole	21.5	9.9	272	0.5	0.01	-0.29475867937818
1.048569	aHPC_whole	22.5	9.4	288	0.47	0.01	0.702281272573818
0.9395067	aHPC_whole	23.5	10.8	242	0.51	0.01	2.35802737639119
0.8808581	aHPC_whole	24.5	12.4	295	0.46	0.02	2.33552973752616
0.7081851	aHPC_whole	25.5	13.2	322	0.5	0.03	2.07135552966127
0.7104473	aHPC_whole	26.5	14.4	329	NA	0.02	1.2547312971851
0.681171	aHPC_whole	27.5	13.4	272	NA	0.01	0.02905547258754
0.9568965	aHPC_whole	28.5	9.8	253	NA	0.01	3.19563718421335
0.7081851	aHPC_whole	29.5	7.8	266	NA	0	1.37067822710394
1.208311	aHPC_whole	1	0.900000000000002	11	-0.3	0.01	-1.31599214670914
1.395696	aHPC_whole	2	6.7	117	-0.0299999999999999	0.01	-1.47542229083898
1.421031	aHPC_whole	3	4	55	0.15	0	-0.136932505264819
1.312912	aHPC_whole	4	2.1	30	-0.0299999999999999	0.01	-0.296362649394665
1.489479	aHPC_whole	5	1	13	0.24	0	0.17072491681108
1.268583	aHPC_whole	6	1.9	11	0.01	0	0.467087566205745
1.47952	aHPC_whole	7	9.9	314	0.24	0	-0.127241702600069
1.337023	aHPC_whole	8	4.7	44	0.02	-0.01	-0.180415719475832
0.8688195	aHPC_whole	9	7.2	41	-0.0399999999999999	0	0.732865744087115
1.295046	aHPC_whole	9.5	NA	NA	0.53	0.01	-1.09209321302229
1.309921	aHPC_whole	10	4.4	28	-0.0099999999999999	0	0.425208322011215
1.271503	aHPC_whole	10.5	NA	NA	0.52	0.01	-1.21933491562236
1.128164	aHPC_whole	11	-1.8	-8	0.0700000000000001	0	-1.48511309350373
0.9026803	aHPC_whole	11.5	NA	NA	NA	0.01	-0.657194088346327
1.11199	aHPC_whole	12	-2.3	11	0.0600000000000001	0	-2.41282229869014
1.2168	aHPC_whole	12.5	NA	NA	0.51	0.02	-0.550846054594801
1.414661	aHPC_whole	13	-2	-11	0.32	0	-1.03891919614653
1.20549	aHPC_whole	13.5	NA	NA	0.52	0.01	-0.732865744087116
1.199861	aHPC_whole	14	NA	NA	0.05	0	-0.041879244194528
1.557539	aHPC_whole	14.5	10.7	265	0.48	0	-2.63659621412712
1.259848	aHPC_whole	15	NA	NA	-0.0199999999999999	0	-0.3076574220759
1.025281	aHPC_whole	15.5	14.7	480.6	0.53	0.01	-0.467087566205745
1.043371	aHPC_whole	16	NA	NA	0.18	0	0.552450024611285
1.292086	aHPC_whole	16.5	4.4	138	0.53	0	0.732865744087115
1.11199	aHPC_whole	17	NA	NA	0.18	0	-1.31599214670914
1.120061	aHPC_whole	17.5	11.2	261	0.51	0.01	-2.85381229584157
0.681171	aHPC_whole	18	NA	NA	0.0600000000000001	0	-0.169120946794596
1.228181	aHPC_whole	18.5	13.6	228	0.51	0.01	-0.742556546751867
0.8094862	aHPC_whole	19.5	10	133	0.51	0	-1.7137489661493
1.256946	aHPC_whole	20.5	11.2	253	0.53	0.01	-2.28075175063391
1.059003	aHPC_whole	21.5	10.7	269	0.5	0.01	-1.28371179868192
0.7014086	aHPC_whole	22.5	12.1	223	0.54	0.01	0.372034305135455
1.141746	aHPC_whole	23.5	13.7	276	0.49	0.02	0.349536666270425
0.8905323	aHPC_whole	24.5	14.5	303	0.53	0.03	0.0853624584055399
0.6278421	aHPC_whole	25.5	15.7	310	NA	0.02	-0.731261774070632
1.101281	aHPC_whole	26.5	14.7	253	NA	0.01	-1.95693759866819
1.106628	aHPC_whole	27.5	11.1	234	NA	0.01	1.20964411295761
0.9668941	aHPC_whole	28.5	9.1	247	NA	0	-0.615314844151799
1.059003	aHPC_whole	1	5.8	106	0.27	0	-0.159430144129845
1.072121	aHPC_whole	2	3.1	44	0.45	-0.01	1.17905964144432
0.9668941	aHPC_whole	3	1.2	19	0.27	0	1.01962949731447
1.114677	aHPC_whole	4	0.0999999999999979	2	0.54	-0.01	1.48671706352022
0.9719098	aHPC_whole	5	1	0	0.31	-0.01	1.78307971291488
1.095947	aHPC_whole	6	9	303	0.54	-0.01	1.18875044410907
0.9946226	aHPC_whole	7	3.8	33	0.32	-0.02	1.13557642723331
0.7537718	aHPC_whole	8	6.3	30	0.26	-0.01	2.04885789079625
0.9568965	aHPC_whole	8.5	NA	NA	0.83	0	0.223898933686844
0.9370333	aHPC_whole	9	3.5	17	0.29	-0.01	1.74120046872035
0.9444616	aHPC_whole	9.5	NA	NA	0.82	0	0.0966572310867759
0.8071413	aHPC_whole	10	-2.7	-19	0.37	-0.01	-0.169120946794596
0.8401652	aHPC_whole	10.5	NA	NA	NA	0	0.658798058362811
0.9419828	aHPC_whole	11	-3.2	0	0.36	-0.01	-1.09683015198101
0.8236001	aHPC_whole	11.5	NA	NA	0.81	0.01	0.765146092114337
0.9971608	aHPC_whole	12	-2.9	-22	0.62	-0.01	0.277072950562607
0.7583712	aHPC_whole	12.5	NA	NA	0.82	0	0.583126402622022
0.9419828	aHPC_whole	13	NA	NA	0.35	-0.01	1.27411290251461
1.139022	aHPC_whole	13.5	9.8	254	0.78	-0.01	-1.32060406741798
0.9002457	aHPC_whole	14	NA	NA	0.28	-0.01	1.00833472463324
0.6699859	aHPC_whole	14.5	13.8	469.6	0.83	0	0.848904580503393
0.6901487	aHPC_whole	15	NA	NA	0.48	-0.01	1.86844217132042
0.9819754	aHPC_whole	15.5	3.5	127	0.83	-0.01	2.04885789079625
0.9002457	aHPC_whole	16	NA	NA	0.48	-0.01	0
0.9895549	aHPC_whole	16.5	10.3	250	0.81	0	-1.53782014913243
0.724058	aHPC_whole	17	NA	NA	0.36	-0.01	1.14687119991454
0.8808581	aHPC_whole	17.5	12.7	217	0.81	0	0.573435599957271
0.6655232	aHPC_whole	18.5	9.1	122	0.81	-0.01	-0.397756819440157
0.8592312	aHPC_whole	19.5	10.3	242	0.83	0	-0.964759603924777
0.8568399	aHPC_whole	20.5	9.8	258	0.8	0	0.0322803480272209
0.5580447	aHPC_whole	21.5	11.2	212	0.84	0	1.68802645184459
0.895384	aHPC_whole	22.5	12.8	265	0.79	0.01	1.66552881297956
0.77453	aHPC_whole	23.5	13.6	292	0.83	0.02	1.40135460511468
0.5129595	aHPC_whole	24.5	14.8	299	NA	0.01	0.584730372638506
0.8978137	aHPC_whole	25.5	13.8	242	NA	0	-0.640945451959057
0.7675931	aHPC_whole	26.5	10.2	223	NA	0	2.52563625966675
0.7172447	aHPC_whole	27.5	8.2	236	NA	-0.01	0.700677302557339
1.191448	aHPC_whole	1	-2.7	-62	0.18	-0.01	1.33848978557416
1.093286	aHPC_whole	2	-4.6	-87	0	0	1.17905964144432
1.239632	aHPC_whole	3	-5.7	-104	0.27	-0.01	1.64614720765006
1.213966	aHPC_whole	4	-4.8	-106	0.0399999999999999	-0.01	1.94250985704473
1.199861	aHPC_whole	5	3.2	197	0.27	-0.01	1.34818058823891
1.202673	aHPC_whole	6	-2	-73	0.0499999999999999	-0.02	1.29500657136315
0.7861311	aHPC_whole	7	0.5	-76	-0.01	-0.01	2.2082880349261
0.9247059	aHPC_whole	7.5	NA	NA	0.56	0	0.383329077816689
1.133586	aHPC_whole	8	-2.3	-89	0.02	-0.01	1.9006306128502
1.160921	aHPC_whole	8.5	NA	NA	0.55	0	0.256087375216621
0.7814846	aHPC_whole	9	-8.5	-125	0.1	-0.01	-0.00969080266475109
0.7722157	aHPC_whole	9.5	NA	NA	NA	0	0.818228202492656
0.984499	aHPC_whole	10	-9	-106	0.09	-0.01	-0.937400007851162
0.9419828	aHPC_whole	10.5	NA	NA	0.54	0.01	0.924576236244182
1.093286	aHPC_whole	11	-8.7	-128	0.35	-0.01	0.436503094692452
0.9124439	aHPC_whole	11.5	NA	NA	0.55	0	0.742556546751867
1.027856	aHPC_whole	12	NA	NA	0.08	-0.01	1.43354304664445
1.20549	aHPC_whole	12.5	4	148	0.51	-0.01	-1.16117392328813
1.080032	aHPC_whole	13	NA	NA	0.01	-0.01	1.16776486876308
0.7699034	aHPC_whole	13.5	8	363.6	0.56	0	1.00833472463324
0.7445957	aHPC_whole	14	NA	NA	0.21	-0.01	2.02787231545027
1.122758	aHPC_whole	14.5	-2.3	21	0.56	-0.01	2.2082880349261
1.098612	aHPC_whole	15	NA	NA	0.21	-0.01	0.159430144129845
0.9744219	aHPC_whole	15.5	4.5	144	0.54	0	-1.37839000500258
0.5753641	aHPC_whole	16	NA	NA	0.09	-0.01	1.30630134404439
1.051173	aHPC_whole	16.5	6.9	111	0.54	0	0.732865744087116
0.7036657	aHPC_whole	17.5	3.3	16	0.54	-0.01	-0.238326675310312
0.9719098	aHPC_whole	18.5	4.5	136	0.56	0	-0.805329459794932
0.844918	aHPC_whole	19.5	4	152	0.53	0	0.191710492157066
0.5993169	aHPC_whole	20.5	5.4	106	0.57	0	1.84745659597444
0.9971608	aHPC_whole	21.5	7	159	0.52	0.01	1.82495895710941
0.7036657	aHPC_whole	22.5	7.8	186	0.56	0.02	1.56078474924452
0.6190392	aHPC_whole	23.5	9	193	NA	0.01	0.744160516768351
0.9370333	aHPC_whole	24.5	8	136	NA	0	-0.481515307829212
0.8425405	aHPC_whole	25.5	4.4	117	NA	0	2.6850664037966
0.7722157	aHPC_whole	26.5	2.4	130	NA	-0.01	0.860107446687184
1.074754	aHPC_whole	1	-1.9	-25	-0.18	0.01	-0.159430144129846
1.453262	aHPC_whole	2	-3	-42	0.09	0	0.307657422075899
1.315907	aHPC_whole	3	-2.1	-44	-0.14	0	0.604020071470564
1.298011	aHPC_whole	4	5.9	259	0.09	0	0.00969080266474998
1.343104	aHPC_whole	5	0.699999999999999	-11	-0.13	-0.01	-0.043483214211013
1.040778	aHPC_whole	6	3.2	-14	-0.19	0	0.869798249351934
1.080032	aHPC_whole	6.5	NA	NA	0.38	0.01	-0.955160707757475
1.330964	aHPC_whole	7	0.400000000000002	-27	-0.16	0	0.562140827276034
1.376946	aHPC_whole	7.5	NA	NA	0.37	0.01	-1.08240241035754
0.8377921	aHPC_whole	8	-5.8	-63	-0.08	0	-1.34818058823892
0.8616248	aHPC_whole	8.5	NA	NA	NA	0.01	-0.520261583081508
1.160921	aHPC_whole	9	-6.3	-44	-0.09	0	-2.27588979342533
0.8592312	aHPC_whole	9.5	NA	NA	0.36	0.02	-0.413913549329982
1.18029	aHPC_whole	10	-6	-66	0.17	0	-0.901986690881712
1.007344	aHPC_whole	10.5	NA	NA	0.37	0.01	-0.595933238822297
1.222482	aHPC_whole	11	NA	NA	-0.1	0	0.095053261070291
1.421031	aHPC_whole	11.5	6.7	210	0.33	0	-2.4996637088623
1.236763	aHPC_whole	12	NA	NA	-0.17	0	-0.170724916811081
0.8259599	aHPC_whole	12.5	10.7	425.6	0.38	0.01	-0.330155060940926
0.8929569	aHPC_whole	13	NA	NA	0.03	0	0.689382529876104
1.405151	aHPC_whole	13.5	0.400000000000002	83	0.38	0	0.869798249351934
1.228181	aHPC_whole	14	NA	NA	0.03	0	-1.17905964144432
1.144473	aHPC_whole	14.5	7.2	206	0.36	0.01	-2.71687979057675
0.7699034	aHPC_whole	15	NA	NA	-0.09	0	-0.032188441529777
1.292086	aHPC_whole	15.5	9.6	173	0.36	0.01	-0.605624041487048
0.7606738	aHPC_whole	16.5	6	78	0.36	0	-1.57681646088448
1.2168	aHPC_whole	17.5	7.2	198	0.38	0.01	-2.1438192453691
0.9794547	aHPC_whole	18.5	6.7	214	0.35	0.01	-1.1467792934171
0.5386572	aHPC_whole	19.5	8.1	168	0.39	0.01	0.508966810400274
1.030434	aHPC_whole	20.5	9.7	221	0.34	0.02	0.486469171535244
0.9002457	aHPC_whole	21.5	10.5	248	0.38	0.03	0.222294963670359
0.5797071	aHPC_whole	22.5	11.7	255	NA	0.02	-0.594329268805813
1.059003	aHPC_whole	23.5	10.7	198	NA	0.01	-1.82000509340338
0.793116	aHPC_whole	24.5	7.1	179	NA	0.01	1.34657661822243
0.9197934	aHPC_whole	25.5	5.1	192	NA	0	-0.47838233888698
1.117367	aHPC_whole	1	-1.1	-17	0.27	-0.01	0.467087566205745
1.020141	aHPC_whole	2	-0.199999999999999	-19	0.0399999999999999	-0.01	0.76345021560041
1.053779	aHPC_whole	3	7.8	284	0.27	-0.01	0.169120946794596
1.122758	aHPC_whole	4	2.6	14	0.0499999999999999	-0.02	0.115946929918833
0.7104473	aHPC_whole	5	5.1	11	-0.01	-0.01	1.02922839348178
1.12546	aHPC_whole	5.5	NA	NA	0.56	0	-0.795730563627629
1.082676	aHPC_whole	6	2.3	-2	0.02	-0.01	0.72157097140588
1.020141	aHPC_whole	6.5	NA	NA	0.55	0	-0.922972266227697
0.9494274	aHPC_whole	7	-3.9	-38	0.1	-0.01	-1.18875044410907
0.883273	aHPC_whole	7.5	NA	NA	NA	0	-0.360831438951662
1.012453	aHPC_whole	8	-4.4	-19	0.09	-0.01	-2.11645964929548
1.051173	aHPC_whole	8.5	NA	NA	0.54	0.01	-0.254483405200136
1.219639	aHPC_whole	9	-4.1	-41	0.35	-0.01	-0.742556546751866
1.030434	aHPC_whole	9.5	NA	NA	0.55	0	-0.436503094692451
1.033015	aHPC_whole	10	NA	NA	0.08	-0.01	0.254483405200137
1.239632	aHPC_whole	10.5	8.6	235	0.51	-0.01	-2.34023356473245
0.9744219	aHPC_whole	11	NA	NA	0.01	-0.01	-0.011294772681235
0.9075571	aHPC_whole	11.5	12.6	450.6	0.56	0	-0.17072491681108
0.7907857	aHPC_whole	12	NA	NA	0.21	-0.01	0.84881267400595
1.082676	aHPC_whole	12.5	2.3	108	0.56	-0.01	1.02922839348178
0.9345625	aHPC_whole	13	NA	NA	0.21	-0.01	-1.01962949731447
0.8736278	aHPC_whole	13.5	9.1	231	0.54	0	-2.5574496464469
0.7331676	aHPC_whole	14	NA	NA	0.09	-0.01	0.127241702600069
1.040778	aHPC_whole	14.5	11.5	198	0.54	0	-0.446193897357202
0.7907857	aHPC_whole	15.5	7.9	103	0.54	-0.01	-1.41738631675463
0.9668941	aHPC_whole	16.5	9.1	223	0.56	0	-1.98438910123925
0.9719098	aHPC_whole	17.5	8.6	239	0.53	0	-0.987349149287252
0.6968995	aHPC_whole	18.5	10	193	0.57	0	0.66839695453012
0.9694006	aHPC_whole	19.5	11.6	246	0.52	0.01	0.64589931566509
0.8094862	aHPC_whole	20.5	12.4	273	0.56	0.02	0.381725107800205
0.6278421	aHPC_whole	21.5	13.6	280	NA	0.01	-0.434899124675967
0.9124439	aHPC_whole	22.5	12.6	223	NA	0	-1.66057494927353
0.9345625	aHPC_whole	23.5	9	204	NA	0	1.50600676235228
0.828322	aHPC_whole	24.5	7	217	NA	-0.01	-0.318952194757134
1.274429	aHPC_whole	1	0.900000000000002	-2	-0.23	0	0.296362649394665
1.386294	aHPC_whole	2	8.9	301	0	0	-0.297966619411149
1.337023	aHPC_whole	3	3.7	31	-0.22	-0.01	-0.351140636286912
1.043371	aHPC_whole	4	6.2	28	-0.28	0	0.562140827276035
1.12546	aHPC_whole	4.5	NA	NA	0.29	0.01	-1.26281812983337
1.327942	aHPC_whole	5	3.4	15	-0.25	0	0.254483405200135
1.380056	aHPC_whole	5.5	NA	NA	0.28	0.01	-1.39005983243344
0.9296289	aHPC_whole	6	-2.8	-21	-0.17	0	-1.65583801031481
0.8640207	aHPC_whole	6.5	NA	NA	NA	0.01	-0.827919005157407
1.177511	aHPC_whole	7	-3.3	-2	-0.18	0	-2.58354721550123
0.9222483	aHPC_whole	7.5	NA	NA	0.27	0.02	-0.721570971405881
1.271503	aHPC_whole	8	-3	-24	0.08	0	-1.20964411295761
1.020141	aHPC_whole	8.5	NA	NA	0.28	0.01	-0.903590660898196
1.219639	aHPC_whole	9	NA	NA	-0.19	0	-0.212604161005608
1.533378	aHPC_whole	9.5	9.7	252	0.24	0	-2.80732113093819
1.222482	aHPC_whole	10	NA	NA	-0.26	0	-0.47838233888698
0.8520643	aHPC_whole	10.5	13.7	467.6	0.29	0.01	-0.637812483016825
1.030434	aHPC_whole	11	NA	NA	-0.06	0	0.381725107800205
1.367649	aHPC_whole	11.5	3.4	125	0.29	0	0.562140827276035
1.15817	aHPC_whole	12	NA	NA	-0.06	0	-1.48671706352022
1.155423	aHPC_whole	12.5	10.2	248	0.27	0.01	-3.02453721265265
0.7081851	aHPC_whole	13	NA	NA	-0.18	0	-0.339845863605676
1.259848	aHPC_whole	13.5	12.6	215	0.27	0.01	-0.913281463562947
0.6856565	aHPC_whole	14.5	9	120	0.27	0	-1.88447388296037
1.213966	aHPC_whole	15.5	10.2	240	0.29	0.01	-2.45147666744499
0.9345625	aHPC_whole	16.5	9.7	256	0.26	0.01	-1.454436715493
0.4853059	aHPC_whole	17.5	11.1	210	0.3	0.01	0.201309388324375
1.136302	aHPC_whole	18.5	12.7	263	0.25	0.02	0.178811749459345
0.8784456	aHPC_whole	19.5	13.5	290	0.29	0.03	-0.08536245840554
0.5322168	aHPC_whole	20.5	14.7	297	NA	0.02	-0.901986690881712
1.11199	aHPC_whole	21.5	13.7	240	NA	0.01	-2.12766251547927
0.9819754	aHPC_whole	22.5	10.1	221	NA	0.01	1.03891919614653
0.9469431	aHPC_whole	23.5	8.1	234	NA	0	-0.786039760962879
1.101281	aHPC_whole	1	8	303	0.23	0	-0.594329268805814
1.346153	aHPC_whole	2	2.8	33	0.01	-0.01	-0.647503285681577
1.051173	aHPC_whole	3	5.3	30	-0.0499999999999999	0	0.26577817788137
0.9296289	aHPC_whole	3.5	NA	NA	0.52	0.01	-1.55918077922804
1.169198	aHPC_whole	4	2.5	17	-0.0199999999999999	0	-0.0418792441945299
1.343104	aHPC_whole	4.5	NA	NA	0.51	0.01	-1.68642248182811
0.8001193	aHPC_whole	5	-3.7	-19	0.0600000000000001	0	-1.95220065970948
0.9026803	aHPC_whole	5.5	NA	NA	NA	0.01	-1.12428165455207
1.259848	aHPC_whole	6	-4.2	0	0.05	0	-2.87990986489589
0.8856903	aHPC_whole	6.5	NA	NA	0.5	0.02	-1.01793362080055
1.160921	aHPC_whole	7	-3.9	-22	0.31	0	-1.50600676235228
0.7907857	aHPC_whole	7.5	NA	NA	0.51	0.01	-1.19995331029286
0.9668941	aHPC_whole	8	NA	NA	0.04	0	-0.508966810400273
1.295046	aHPC_whole	8.5	8.8	254	0.47	0	-3.10368378033286
1.228181	aHPC_whole	9	NA	NA	-0.0299999999999999	0	-0.774744988281645
0.7308875	aHPC_whole	9.5	12.8	469.6	0.52	0.01	-0.93417513241149
0.7127114	aHPC_whole	10	NA	NA	0.17	0	0.0853624584055399
1.14994	aHPC_whole	10.5	2.5	127	0.52	0	0.26577817788137
1.361479	aHPC_whole	11	NA	NA	0.17	0	-1.78307971291488
1.222482	aHPC_whole	11.5	9.3	250	0.5	0.01	-3.32089986204731
0.8001193	aHPC_whole	12	NA	NA	0.05	0	-0.636208513000341
1.095947	aHPC_whole	12.5	11.7	217	0.5	0.01	-1.20964411295761
0.8024579	aHPC_whole	13.5	8.1	122	0.5	0	-2.18083653235504
0.984499	aHPC_whole	14.5	9.3	242	0.52	0.01	-2.74783931683966
1.098612	aHPC_whole	15.5	8.8	258	0.49	0.01	-1.75079936488766
0.6610668	aHPC_whole	16.5	10.2	212	0.53	0.01	-0.0950532610702901
1.087974	aHPC_whole	17.5	11.8	265	0.48	0.02	-0.11755089993532
0.8401652	aHPC_whole	18.5	12.6	292	0.52	0.03	-0.381725107800205
0.7468869	aHPC_whole	19.5	13.8	299	NA	0.02	-1.19834934027638
0.8688195	aHPC_whole	20.5	12.8	242	NA	0.01	-2.42402516487394
0.6789307	aHPC_whole	21.5	9.2	223	NA	0.01	0.74255654675187
0.8688195	aHPC_whole	22.5	7.2	236	NA	0	-1.08240241035754
1.101281	aHPC_whole	1	-5.2	-270	-0.22	-0.01	-0.053174016875763
0.917341	aHPC_whole	2	-2.7	-273	-0.28	0	0.860107446687184
1.030434	aHPC_whole	2.5	NA	NA	0.29	0.01	-0.964851510422225
1.231037	aHPC_whole	3	-5.5	-286	-0.25	0	0.552450024611284
1.160921	aHPC_whole	3.5	NA	NA	0.28	0.01	-1.09209321302229
0.9099992	aHPC_whole	4	-11.7	-322	-0.17	0	-1.35787139090367
0.8354212	aHPC_whole	4.5	NA	NA	NA	0.01	-0.529952385746258
1.098612	aHPC_whole	5	-12.2	-303	-0.18	0	-2.28558059609008
1.022709	aHPC_whole	5.5	NA	NA	0.27	0.02	-0.423604351994732
1.188653	aHPC_whole	6	-11.9	-325	0.08	0	-0.911677493546462
0.9618897	aHPC_whole	6.5	NA	NA	0.28	0.01	-0.605624041487047
1.133586	aHPC_whole	7	NA	NA	-0.19	0	0.085362458405541
1.346153	aHPC_whole	7.5	0.799999999999999	-49	0.24	0	-2.50935451152705
1.109308	aHPC_whole	8	NA	NA	-0.26	0	-0.180415719475831
0.8094862	aHPC_whole	8.5	4.8	166.6	0.29	0.01	-0.339845863605676
0.9345625	aHPC_whole	9	NA	NA	-0.06	0	0.679691727211354
1.259848	aHPC_whole	9.5	-5.5	-176	0.29	0	0.860107446687184
1.087974	aHPC_whole	10	NA	NA	-0.06	0	-1.18875044410907
1.177511	aHPC_whole	10.5	1.3	-53	0.27	0.01	-2.7265705932415
0.6722197	aHPC_whole	11	NA	NA	-0.18	0	-0.041879244194527
1.2168	aHPC_whole	11.5	3.7	-86	0.27	0.01	-0.615314844151798
0.724058	aHPC_whole	12.5	0.0999999999999979	-181	0.27	0	-1.58650726354923
0.9971608	aHPC_whole	13.5	1.3	-61	0.29	0.01	-2.15351004803385
0.828322	aHPC_whole	14.5	0.799999999999999	-45	0.26	0.01	-1.15647009608185
0.5840553	aHPC_whole	15.5	2.2	-91	0.3	0.01	0.499276007735524
1.11199	aHPC_whole	16.5	3.8	-38	0.25	0.02	0.476778368870494
0.8520643	aHPC_whole	17.5	4.6	-11	0.29	0.03	0.212604161005609
0.5558855	aHPC_whole	18.5	5.8	-4	NA	0.02	-0.604020071470563
1.06949	aHPC_whole	19.5	4.8	-61	NA	0.01	-1.82969589606813
0.8496799	aHPC_whole	20.5	1.2	-80	NA	0.01	1.33688581555768
0.8808581	aHPC_whole	21.5	-0.800000000000001	-67	NA	0	-0.48807314155173
1.106628	aHPC_whole	1	2.5	-3	-0.0599999999999999	0.01	0.913281463562947
1.093286	aHPC_whole	1.5	NA	NA	0.51	0.02	-0.911677493546462
1.315907	aHPC_whole	2	-0.299999999999997	-16	-0.0299999999999999	0.01	0.605624041487047
1.370742	aHPC_whole	2.5	NA	NA	0.5	0.02	-1.03891919614653
0.9296289	aHPC_whole	3	-6.5	-52	0.05	0.01	-1.3046973740279
0.9247059	aHPC_whole	3.5	NA	NA	NA	0.02	-0.476778368870495
1.133586	aHPC_whole	4	-7	-33	0.04	0.01	-2.23240657921431
0.9148912	aHPC_whole	4.5	NA	NA	0.49	0.03	-0.370430335118969
1.300981	aHPC_whole	5	-6.7	-55	0.3	0.01	-0.858503476670699
0.9744219	aHPC_whole	5.5	NA	NA	0.5	0.02	-0.552450024611284
1.15817	aHPC_whole	6	NA	NA	0.03	0.01	0.138536475281304
1.459786	aHPC_whole	6.5	6	221	0.46	0.01	-2.45618049465128
1.208311	aHPC_whole	7	NA	NA	-0.0399999999999999	0.01	-0.127241702600068
0.8377921	aHPC_whole	7.5	10	436.6	0.51	0.02	-0.286671846729913
0.8047985	aHPC_whole	8	NA	NA	0.16	0.01	0.732865744087117
1.262755	aHPC_whole	8.5	-0.299999999999997	94	0.51	0.01	0.913281463562947
1.292086	aHPC_whole	9	NA	NA	0.16	0.01	-1.13557642723331
1.128164	aHPC_whole	9.5	6.5	217	0.49	0.02	-2.67339657636573
0.8929569	aHPC_whole	10	NA	NA	0.04	0.01	0.011294772681236
1.254049	aHPC_whole	10.5	8.9	184	0.49	0.02	-0.562140827276035
0.7977828	aHPC_whole	11.5	5.3	89	0.49	0.01	-1.53333324667346
1.136302	aHPC_whole	12.5	6.5	209	0.51	0.02	-2.10033603115808
1.109308	aHPC_whole	13.5	6	225	0.48	0.02	-1.10329607920609
0.6080682	aHPC_whole	14.5	7.4	179	0.52	0.02	0.552450024611287
1.095947	aHPC_whole	15.5	9	232	0.47	0.03	0.529952385746257
0.8808581	aHPC_whole	16.5	9.8	259	0.51	0.04	0.265778177881372
0.7104473	aHPC_whole	17.5	11	266	NA	0.03	-0.5508460545948
1.002246	aHPC_whole	18.5	10	209	NA	0.02	-1.77652187919236
0.8001193	aHPC_whole	19.5	6.4	190	NA	0.02	1.39005983243345
0.9395067	aHPC_whole	20.5	4.4	203	NA	0.01	-0.434899124675967
0.5451086	aHPC_whole	0.5	NA	NA	0.57	0.01	-1.82495895710941
0.9870255	aHPC_whole	1	-2.8	-13	0.03	0	-0.3076574220759
1.133586	aHPC_whole	1.5	NA	NA	0.56	0.01	-1.95220065970948
0.6588411	aHPC_whole	2	-9	-49	0.11	0	-2.21797883759085
0.8401652	aHPC_whole	2.5	NA	NA	NA	0.01	-1.39005983243344
0.8905323	aHPC_whole	3	-9.5	-30	0.1	0	-3.14568804277726
0.4662677	aHPC_whole	3.5	NA	NA	0.55	0.02	-1.28371179868192
0.8712224	aHPC_whole	4	-9.2	-52	0.36	0	-1.77178494023365
0.5558855	aHPC_whole	4.5	NA	NA	0.56	0.01	-1.46573148817423
0.8856903	aHPC_whole	5	NA	NA	0.09	0	-0.774744988281643
1.128164	aHPC_whole	5.5	3.5	224	0.52	0	-3.36946195821423
0.9099992	aHPC_whole	6	NA	NA	0.02	0	-1.04052316616301
0.3660327	aHPC_whole	6.5	7.5	439.6	0.57	0.01	-1.19995331029286
0.4263427	aHPC_whole	7	NA	NA	0.22	0	-0.18041571947583
1.098612	aHPC_whole	7.5	-2.8	97	0.57	0	0
1.202673	aHPC_whole	8	NA	NA	0.22	0	-2.04885789079625
1.169198	aHPC_whole	8.5	4	220	0.55	0.01	-3.58667803992868
0.8306862	aHPC_whole	9	NA	NA	0.1	0	-0.901986690881711
1.120061	aHPC_whole	9.5	6.4	187	0.55	0.01	-1.47542229083898
0.4473122	aHPC_whole	10.5	2.8	92	0.55	0	-2.44661471023641
0.8688195	aHPC_whole	11.5	4	212	0.57	0.01	-3.01361749472103
0.7217852	aHPC_whole	12.5	3.5	228	0.54	0.01	-2.01657754276903
0.2513144	aHPC_whole	13.5	4.9	182	0.58	0.01	-0.36083143895166
0.7977828	aHPC_whole	14.5	6.5	235	0.53	0.02	-0.38332907781669
1.059003	aHPC_whole	15.5	7.3	262	0.57	0.03	-0.647503285681575
0.4158927	aHPC_whole	16.5	8.5	269	NA	0.02	-1.46412751815775
0.8071413	aHPC_whole	17.5	7.5	212	NA	0.01	-2.68980334275531
0.3743099	aHPC_whole	18.5	3.9	193	NA	0.01	0.4767783688705
0.8047985	aHPC_whole	19.5	1.9	206	NA	0	-1.34818058823891
1.090628	aHPC_whole	0.5	NA	NA	-0.54	-0.01	1.51730153503351
0.984499	aHPC_whole	1	NA	NA	-0.01	0	-0.127241702600068
1.219639	aHPC_whole	1.5	NA	NA	-0.46	-0.01	-0.39301988048144
0.9247059	aHPC_whole	2	NA	NA	NA	0	0.434899124675967
1.117367	aHPC_whole	2.5	NA	NA	-0.47	-0.01	-1.32072908566785
1.197052	aHPC_whole	3	NA	NA	-0.02	0.01	0.541247158427493
1.274429	aHPC_whole	3.5	NA	NA	-0.21	-0.01	0.053174016875763
1.053779	aHPC_whole	4	NA	NA	-0.01	0	0.359227468935178
1.06162	aHPC_whole	4.5	NA	NA	-0.48	-0.01	1.05021396882777
1.274429	aHPC_whole	5	NA	NA	-0.05	-0.01	-1.54450300110482
0.9719098	aHPC_whole	5.5	NA	NA	-0.55	-0.01	0.784435790946394
1.160921	aHPC_whole	6	NA	NA	0	0	0.625005646816549
1.025281	aHPC_whole	6.5	NA	NA	-0.35	-0.01	1.64454323763358
1.030434	aHPC_whole	7	NA	NA	0	-0.01	1.82495895710941
0.7838069	aHPC_whole	7.5	NA	NA	-0.35	-0.01	-0.223898933686844
0.8188869	aHPC_whole	8	NA	NA	-0.02	0	-1.76171908281927
0.8784456	aHPC_whole	8.5	NA	NA	-0.47	-0.01	0.922972266227698
0.9444616	aHPC_whole	9	NA	NA	-0.02	0	0.349536666270427
0.9469431	aHPC_whole	10	NA	NA	-0.02	-0.01	-0.621655753127001
0.917341	aHPC_whole	11	NA	NA	0	0	-1.18865853761162
1.066864	aHPC_whole	12	NA	NA	-0.03	0	-0.191618585659623
0.8592312	aHPC_whole	13	NA	NA	0.01	0	1.46412751815775
0.9568965	aHPC_whole	14	NA	NA	-0.04	0.01	1.44162987929272
0.8330526	aHPC_whole	15	NA	NA	0	0.02	1.17745567142783
0.7537718	aHPC_whole	16	NA	NA	NA	0.01	0.360831438951662
0.8881101	aHPC_whole	17	NA	NA	NA	0	-0.864844385645901
1.101281	aHPC_whole	18	NA	NA	NA	0	2.30173732597991
0.9320944	aHPC_whole	19	NA	NA	NA	-0.01	0.476778368870495
1.355332	aHPC_whole	0.5	NA	NA	0.53	0.01	-1.64454323763358
0.9593917	aHPC_whole	1	-6.2	-36	0.08	0	-1.91032141551495
0.8616248	aHPC_whole	1.5	NA	NA	NA	0.01	-1.08240241035754
1.155423	aHPC_whole	2	-6.7	-17	0.07	0	-2.83803062070136
0.8736278	aHPC_whole	2.5	NA	NA	0.52	0.02	-0.976054376606016
1.289131	aHPC_whole	3	-6.4	-39	0.33	0	-1.46412751815775
1.035599	aHPC_whole	3.5	NA	NA	0.53	0.01	-1.15807406609833
1.095947	aHPC_whole	4	NA	NA	0.0599999999999999	0	-0.467087566205743
1.466337	aHPC_whole	4.5	6.3	237	0.49	0	-3.06180453613833
1.239632	aHPC_whole	5	NA	NA	-0.01	0	-0.732865744087115
0.8425405	aHPC_whole	5.5	10.3	452.6	0.54	0.01	-0.89229588821696
0.9222483	aHPC_whole	6	NA	NA	0.19	0	0.12724170260007
1.355332	aHPC_whole	6.5	0	110	0.54	0	0.3076574220759
1.171965	aHPC_whole	7	NA	NA	0.19	0	-1.74120046872035
1.017575	aHPC_whole	7.5	6.8	233	0.52	0.01	-3.27902061785278
0.7445957	aHPC_whole	8	NA	NA	0.07	0	-0.594329268805811
1.274429	aHPC_whole	8.5	9.2	200	0.52	0.01	-1.16776486876308
0.6677537	aHPC_whole	9.5	5.6	105	0.52	0	-2.13895728816051
1.128164	aHPC_whole	10.5	6.8	225	0.54	0.01	-2.70596007264513
1.051173	aHPC_whole	11.5	6.3	241	0.51	0.01	-1.70892012069313
0.5108256	aHPC_whole	12.5	7.7	195	0.55	0.01	-0.0531740168757602
1.130873	aHPC_whole	13.5	9.3	248	0.5	0.02	-0.0756716557407902
0.9099992	aHPC_whole	14.5	10.1	275	0.54	0.03	-0.339845863605675
0.5775349	aHPC_whole	15.5	11.3	282	NA	0.02	-1.15647009608185
1.051173	aHPC_whole	16.5	10.3	225	NA	0.01	-2.38214592067941
0.917341	aHPC_whole	17.5	6.7	206	NA	0.01	0.7844357909464
1.020141	aHPC_whole	18.5	4.7	219	NA	0	-1.04052316616301
0.9946226	aHPC_whole	0.5	NA	NA	-0.45	-0.01	-0.265778177881372
0.883273	aHPC_whole	1	NA	NA	NA	0	0.562140827276035
1.155423	aHPC_whole	1.5	NA	NA	-0.46	-0.01	-1.19348738306778
0.8472979	aHPC_whole	2	NA	NA	-0.01	0.01	0.668488861027561
1.292086	aHPC_whole	2.5	NA	NA	-0.2	-0.01	0.180415719475831
0.9026803	aHPC_whole	3	NA	NA	0	0	0.486469171535246
1.139022	aHPC_whole	3.5	NA	NA	-0.47	-0.01	1.17745567142783
1.427426	aHPC_whole	4	NA	NA	-0.04	-0.01	-1.41726129850475
1.330964	aHPC_whole	4.5	NA	NA	-0.54	-0.01	0.911677493546462
0.8401652	aHPC_whole	5	NA	NA	0.01	0	0.752247349416617
0.8377921	aHPC_whole	5.5	NA	NA	-0.34	-0.01	1.77178494023365
1.395696	aHPC_whole	6	NA	NA	0.01	-0.01	1.95220065970948
1.289131	aHPC_whole	6.5	NA	NA	-0.34	-0.01	-0.0966572310867759
1.128164	aHPC_whole	7	NA	NA	-0.01	0	-1.6344773802192
0.8094862	aHPC_whole	7.5	NA	NA	-0.46	-0.01	1.05021396882777
1.286181	aHPC_whole	8	NA	NA	-0.01	0	0.476778368870495
0.8094862	aHPC_whole	9	NA	NA	-0.01	-0.01	-0.494414050526933
1.20549	aHPC_whole	10	NA	NA	0.01	0	-1.06141683501155
1.117367	aHPC_whole	11	NA	NA	-0.02	0	-0.064376883059555
0.5971325	aHPC_whole	12	NA	NA	0.02	0	1.59136922075782
1.103953	aHPC_whole	13	NA	NA	-0.03	0.01	1.56887158189279
0.9124439	aHPC_whole	14	NA	NA	0.01	0.02	1.3046973740279
0.7445957	aHPC_whole	15	NA	NA	NA	0.01	0.48807314155173
1.048569	aHPC_whole	16	NA	NA	NA	0	-0.737602683045833
0.8472979	aHPC_whole	17	NA	NA	NA	0	2.42897902857998
1.106628	aHPC_whole	18	NA	NA	NA	-0.01	0.604020071470563
0.9148912	aHPC_whole	0.5	NA	NA	NA	0.01	0.827919005157407
1.012453	aHPC_whole	1	-0.5	19	-0.01	0	-0.927709205186411
1.122758	aHPC_whole	1.5	NA	NA	0.44	0.02	0.934267038908933
1.268583	aHPC_whole	2	-0.199999999999999	-3	0.25	0	0.446193897357203
1.017575	aHPC_whole	2.5	NA	NA	0.45	0.01	0.752247349416618
0.8592312	aHPC_whole	3	NA	NA	-0.02	0	1.44323384930921
1.139022	aHPC_whole	3.5	12.5	273	0.41	0	-1.15148312062338
1.030434	aHPC_whole	4	NA	NA	-0.09	0	1.17745567142783
1.109308	aHPC_whole	4.5	16.5	488.6	0.46	0.01	1.01802552729799
0.9345625	aHPC_whole	5	NA	NA	0.11	0	2.03756311811502
0.9643905	aHPC_whole	5.5	6.2	146	0.46	0	2.21797883759085
0.8188869	aHPC_whole	6	NA	NA	0.11	0	0.169120946794596
0.7127114	aHPC_whole	6.5	13	269	0.44	0.01	-1.36869920233783
0.7884574	aHPC_whole	7	NA	NA	-0.01	0	1.31599214670914
0.8905323	aHPC_whole	7.5	15.4	236	0.44	0.01	0.742556546751867
0.8568399	aHPC_whole	8.5	11.8	141	0.44	0	-0.228635872645561
0.9197934	aHPC_whole	9.5	13	261	0.46	0.01	-0.795638657130181
1.038187	aHPC_whole	10.5	12.5	277	0.43	0.01	0.201401294821817
0.8024579	aHPC_whole	11.5	13.9	231	0.47	0.01	1.85714739863919
0.8808581	aHPC_whole	12.5	15.5	284	0.42	0.02	1.83464975977416
0.8929569	aHPC_whole	13.5	16.3	311	0.46	0.03	1.57047555190927
0.751475	aHPC_whole	14.5	17.5	318	NA	0.02	0.753851319433102
0.828322	aHPC_whole	15.5	16.5	261	NA	0.01	-0.471824505164461
1.082676	aHPC_whole	16.5	12.9	242	NA	0.01	2.69475720646135
1.130873	aHPC_whole	17.5	10.9	255	NA	0	0.869798249351935
0.8664189	aHPC_whole	0.5	NA	NA	NA	-0.01	-1.75562821034382
0.7907857	aHPC_whole	1	NA	NA	NA	0.01	0.106348033751526
1.045969	aHPC_whole	1.5	NA	NA	NA	-0.01	-0.381725107800204
0.7722157	aHPC_whole	2	NA	NA	NA	0	-0.0756716557407892
0.7977828	aHPC_whole	2.5	NA	NA	NA	-0.01	0.615314844151799
1.120061	aHPC_whole	3	NA	NA	NA	-0.01	-1.97940212578079
0.8047985	aHPC_whole	3.5	NA	NA	NA	-0.01	0.349536666270427
0.6036897	aHPC_whole	4	NA	NA	NA	0	0.190106522140582
0.4874265	aHPC_whole	4.5	NA	NA	NA	-0.01	1.20964411295761
0.9694006	aHPC_whole	5	NA	NA	NA	-0.01	1.39005983243344
0.9819754	aHPC_whole	5.5	NA	NA	NA	-0.01	-0.658798058362811
0.9222483	aHPC_whole	6	NA	NA	NA	0	-2.19661820749524
0.8425405	aHPC_whole	6.5	NA	NA	NA	-0.01	0.488073141551731
0.8568399	aHPC_whole	7	NA	NA	NA	0	-0.0853624584055401
0.5949496	aHPC_whole	8	NA	NA	NA	-0.01	-1.05655487780297
0.7172447	aHPC_whole	9	NA	NA	NA	0	-1.62355766228759
1.004794	aHPC_whole	10	NA	NA	NA	0	-0.62651771033559
0.5236463	aHPC_whole	11	NA	NA	NA	0	1.02922839348178
0.8929569	aHPC_whole	12	NA	NA	NA	0.01	1.00673075461675
0.9744219	aHPC_whole	13	NA	NA	NA	0.02	0.742556546751867
0.5257872	aHPC_whole	14	NA	NA	NA	0.01	-0.074067685724305
0.7331676	aHPC_whole	15	NA	NA	NA	0	-1.29974351032187
0.7652847	aHPC_whole	16	NA	NA	NA	0	1.86683820130394
0.844918	aHPC_whole	17	NA	NA	NA	-0.01	0.041879244194528
1.017575	aHPC_whole	0.5	NA	NA	0.45	0.02	1.86197624409534
1.133586	aHPC_whole	1	0.300000000000001	-22	0.26	0	1.37390310254361
0.8640207	aHPC_whole	1.5	NA	NA	0.46	0.01	1.67995655460303
0.9643905	aHPC_whole	2	NA	NA	-0.01	0	2.37094305449562
1.163676	aHPC_whole	2.5	13	254	0.42	0	-0.22377391543697
1.06949	aHPC_whole	3	NA	NA	-0.08	0	2.10516487661425
0.9719098	aHPC_whole	3.5	17	469.6	0.47	0.01	1.9457347324844
0.8259599	aHPC_whole	4	NA	NA	0.12	0	2.96527232330143
1.059003	aHPC_whole	4.5	6.7	127	0.47	0	3.14568804277726
1.045969	aHPC_whole	5	NA	NA	0.12	0	1.09683015198101
0.984499	aHPC_whole	5.5	13.5	250	0.45	0.01	-0.44098999715142
0.8259599	aHPC_whole	6	NA	NA	0	0	2.24370135189555
1.012453	aHPC_whole	6.5	15.9	217	0.45	0.01	1.67026575193828
1.017575	aHPC_whole	7.5	12.3	122	0.45	0	0.69907333254085
0.8425405	aHPC_whole	8.5	13.5	242	0.47	0.01	0.13207054805623
0.9643905	aHPC_whole	9.5	13	258	0.44	0.01	1.12911050000823
0.8165335	aHPC_whole	10.5	14.4	212	0.48	0.01	2.7848566038256
1.030434	aHPC_whole	11.5	16	265	0.43	0.02	2.76235896496057
0.9222483	aHPC_whole	12.5	16.8	292	0.47	0.03	2.49818475709568
0.9320944	aHPC_whole	13.5	18	299	NA	0.02	1.68156052461951
0.895384	aHPC_whole	14.5	17	242	NA	0.01	0.45588470002195
0.8188869	aHPC_whole	15.5	13.4	223	NA	0.01	3.62246641164776
0.8592312	aHPC_whole	16.5	11.4	236	NA	0	1.79750745453835
1.191448	aHPC_whole	0.5	NA	NA	-0.19	-0.02	-0.48807314155173
1.06162	aHPC_whole	1	NA	NA	0.01	-0.01	-0.182019689492315
0.9296289	aHPC_whole	1.5	NA	NA	-0.46	-0.02	0.508966810400273
1.043371	aHPC_whole	2	NA	NA	-0.03	-0.02	-2.08575015953231
0.883273	aHPC_whole	2.5	NA	NA	-0.53	-0.02	0.243188632518901
1.330964	aHPC_whole	3	NA	NA	0.02	-0.01	0.083758488389056
0.9247059	aHPC_whole	3.5	NA	NA	-0.33	-0.02	1.10329607920609
0.8472979	aHPC_whole	4	NA	NA	0.02	-0.02	1.28371179868192
0.7722157	aHPC_whole	4.5	NA	NA	-0.33	-0.02	-0.765146092114337
0.7560705	aHPC_whole	5	NA	NA	0	-0.01	-2.30296624124676
0.6991532	aHPC_whole	5.5	NA	NA	-0.45	-0.02	0.381725107800205
0.8330526	aHPC_whole	6	NA	NA	0	-0.01	-0.191710492157066
1.295046	aHPC_whole	7	NA	NA	0	-0.02	-1.16290291155449
0.8259599	aHPC_whole	8	NA	NA	0.02	-0.01	-1.72990569603911
0.895384	aHPC_whole	9	NA	NA	-0.01	-0.01	-0.732865744087116
1.280295	aHPC_whole	10	NA	NA	0.03	-0.01	0.922880359730256
0.9222483	aHPC_whole	11	NA	NA	-0.02	0	0.900382720865226
0.6632942	aHPC_whole	12	NA	NA	0.02	0.01	0.636208513000341
1.155423	aHPC_whole	13	NA	NA	NA	0	-0.180415719475831
0.7468869	aHPC_whole	14	NA	NA	NA	-0.01	-1.40609154407339
0.984499	aHPC_whole	15	NA	NA	NA	-0.01	1.76049016755242
0.9345625	aHPC_whole	16	NA	NA	NA	-0.02	-0.064468789556998
1.109308	aHPC_whole	0.5	NA	NA	0.2	0.01	0.306053452059415
1.163676	aHPC_whole	1	NA	NA	-0.27	0	0.997039951952003
1.550597	aHPC_whole	1.5	12.7	276	0.16	0	-1.59767701798058
1.251157	aHPC_whole	2	NA	NA	-0.34	0	0.731261774070631
1.072121	aHPC_whole	2.5	16.7	491.6	0.21	0.01	0.571831629940786
1.025281	aHPC_whole	3	NA	NA	-0.14	0	1.59136922075782
1.268583	aHPC_whole	3.5	6.4	149	0.21	0	1.77178494023365
1.188653	aHPC_whole	4	NA	NA	-0.14	0	-0.277072950562607
1.038187	aHPC_whole	4.5	13.2	272	0.19	0.01	-1.81489309969503
0.8784456	aHPC_whole	5	NA	NA	-0.26	0	0.869798249351935
1.133586	aHPC_whole	5.5	15.6	239	0.19	0.01	0.296362649394664
0.8640207	aHPC_whole	6.5	12	144	0.19	0	-0.674829770002764
1.139022	aHPC_whole	7.5	13.2	264	0.21	0.01	-1.24183255448738
1.144473	aHPC_whole	8.5	12.7	280	0.18	0.01	-0.244792602535386
0.8094862	aHPC_whole	9.5	14.1	234	0.22	0.01	1.41095350128199
1.231037	aHPC_whole	10.5	15.7	287	0.17	0.02	1.38845586241696
0.9744219	aHPC_whole	11.5	16.5	314	0.21	0.03	1.12428165455207
0.7400189	aHPC_whole	12.5	17.7	321	NA	0.02	0.307657422075899
1.074754	aHPC_whole	13.5	16.7	264	NA	0.01	-0.918018402521664
1.109308	aHPC_whole	14.5	13.1	245	NA	0.01	2.24856330910415
1.18029	aHPC_whole	15.5	11.1	258	NA	0	0.423604351994732
0.9694006	aHPC_whole	0.5	NA	NA	-0.47	-0.01	0.690986499892588
1.098612	aHPC_whole	1	NA	NA	-0.04	-0.01	-1.90373047004
0.9618897	aHPC_whole	1.5	NA	NA	-0.54	-0.01	0.425208322011216
1.05639	aHPC_whole	2	NA	NA	0.01	0	0.265778177881371
0.9395067	aHPC_whole	2.5	NA	NA	-0.34	-0.01	1.2853157686984
1.082676	aHPC_whole	3	NA	NA	0.01	-0.01	1.46573148817423
0.7791644	aHPC_whole	3.5	NA	NA	-0.34	-0.01	-0.583126402622022
0.5993169	aHPC_whole	4	NA	NA	-0.01	0	-2.12094655175445
0.5215066	aHPC_whole	4.5	NA	NA	-0.46	-0.01	0.56374479729252
0.9819754	aHPC_whole	5	NA	NA	-0.01	0	-0.00969080266475089
0.7699034	aHPC_whole	6	NA	NA	-0.01	-0.01	-0.980883222062179
1.012453	aHPC_whole	7	NA	NA	0.01	0	-1.5478860065468
0.8377921	aHPC_whole	8	NA	NA	-0.02	0	-0.550846054594801
0.6834129	aHPC_whole	9	NA	NA	0.02	0	1.10490004922257
0.8401652	aHPC_whole	10	NA	NA	-0.03	0.01	1.08240241035754
0.7377333	aHPC_whole	11	NA	NA	0.01	0.02	0.818228202492656
0.6388789	aHPC_whole	12	NA	NA	NA	0.01	0.00160397001648421
0.895384	aHPC_whole	13	NA	NA	NA	0	-1.22407185458108
1.05639	aHPC_whole	14	NA	NA	NA	0	1.94250985704473
0.828322	aHPC_whole	15	NA	NA	NA	-0.01	0.117550899935317
1.248269	aHPC_whole	0.5	NA	NA	0.43	0	-2.59471696993259
1.043371	aHPC_whole	1	NA	NA	-0.07	0	-0.265778177881372
0.8664189	aHPC_whole	1.5	NA	NA	0.48	0.01	-0.425208322011217
0.8520643	aHPC_whole	2	NA	NA	0.13	0	0.594329268805813
1.163676	aHPC_whole	2.5	NA	NA	0.48	0	0.774744988281643
0.9593917	aHPC_whole	3	NA	NA	0.13	0	-1.27411290251461
0.9819754	aHPC_whole	3.5	NA	NA	0.46	0.01	-2.81193305164704
0.7629783	aHPC_whole	4	NA	NA	0.01	0	-0.127241702600068
1.144473	aHPC_whole	4.5	NA	NA	0.46	0.01	-0.700677302557339
0.7354496	aHPC_whole	5.5	NA	NA	0.46	0	-1.67186972195477
1.077391	aHPC_whole	6.5	NA	NA	0.48	0.01	-2.23887250643939
0.7814846	aHPC_whole	7.5	NA	NA	0.45	0.01	-1.24183255448739
0.6015026	aHPC_whole	8.5	NA	NA	0.49	0.01	0.413913549329983
0.8978137	aHPC_whole	9.5	NA	NA	0.44	0.02	0.391415910464953
0.7954484	aHPC_whole	10.5	NA	NA	0.48	0.03	0.127241702600068
0.6388789	aHPC_whole	11.5	NA	NA	NA	0.02	-0.689382529876104
1.059003	aHPC_whole	12.5	NA	NA	NA	0.01	-1.91505835447367
0.8640207	aHPC_whole	13.5	NA	NA	NA	0.01	1.25152335715214
0.8905323	aHPC_whole	14.5	NA	NA	NA	0	-0.573435599957271
1.367649	aHPC_whole	0.5	NA	NA	-0.5	0	2.32893879205121
0.9197934	aHPC_whole	1	4	215.6	0.05	0.01	2.16950864792137
0.9519143	aHPC_whole	1.5	NA	NA	-0.3	0	3.1890462387384
1.585627	aHPC_whole	2	-6.3	-127	0.05	0	3.36946195821423
1.315907	aHPC_whole	2.5	NA	NA	-0.3	0	1.32060406741798
1.271503	aHPC_whole	3	0.5	-4	0.03	0.01	-0.21721608171445
0.8784456	aHPC_whole	3.5	NA	NA	-0.42	0	2.46747526733252
1.380056	aHPC_whole	4	2.9	-37	0.03	0.01	1.89403966737525
0.7400189	aHPC_whole	5	-0.700000000000001	-132	0.03	0	0.92284724797782
1.309921	aHPC_whole	6	0.5	-12	0.05	0.01	0.3558444634932
1.211137	aHPC_whole	7	0	4	0.02	0.01	1.3528844154452
0.551571	aHPC_whole	8	1.4	-42	0.06	0.01	3.00863051926257
1.268583	aHPC_whole	9	3	11	0.01	0.02	2.98613288039754
1.15268	aHPC_whole	10	3.8	38	0.05	0.03	2.72195867253266
0.551571	aHPC_whole	11	5	45	NA	0.02	1.90533444005648
1.155423	aHPC_whole	12	4	-12	NA	0.01	0.67965861545892
1.06162	aHPC_whole	13	0.4	-31	NA	0.01	3.84624032708473
1.199861	aHPC_whole	14	-1.6	-18	NA	0	2.02128136997532
0.9519143	aHPC_whole	0.5	NA	NA	0.55	0.01	-0.159430144129845
0.9124439	aHPC_whole	1	NA	NA	0.2	0	0.860107446687185
1.298011	aHPC_whole	1.5	NA	NA	0.55	0	1.04052316616301
1.213966	aHPC_whole	2	NA	NA	0.2	0	-1.00833472463324
0.9870255	aHPC_whole	2.5	NA	NA	0.53	0.01	-2.54615487376567
0.6256392	aHPC_whole	3	NA	NA	0.08	0	0.138536475281304
1.185861	aHPC_whole	3.5	NA	NA	0.53	0.01	-0.434899124675967
0.7377333	aHPC_whole	4.5	NA	NA	0.53	0	-1.40609154407339
1.177511	aHPC_whole	5.5	NA	NA	0.55	0.01	-1.97309432855801
0.9997021	aHPC_whole	6.5	NA	NA	0.52	0.01	-0.976054376606017
0.5775349	aHPC_whole	7.5	NA	NA	0.56	0.01	0.679691727211355
1.059003	aHPC_whole	8.5	NA	NA	0.51	0.02	0.657194088346325
0.8736278	aHPC_whole	9.5	NA	NA	0.55	0.03	0.39301988048144
0.6366686	aHPC_whole	10.5	NA	NA	NA	0.02	-0.423604351994732
0.9643905	aHPC_whole	11.5	NA	NA	NA	0.01	-1.64928017659229
0.8856903	aHPC_whole	12.5	NA	NA	NA	0.01	1.51730153503352
1.093286	aHPC_whole	13.5	NA	NA	NA	0	-0.307657422075899
1.05639	aHPC_whole	0.5	NA	NA	-0.35	-0.01	1.01953759081703
0.8472979	aHPC_whole	1	-10.3	-342.6	0	-0.01	1.19995331029286
0.6388789	aHPC_whole	1.5	NA	NA	-0.35	-0.01	-0.848904580503393
0.5129595	aHPC_whole	2	-3.5	-219.6	-0.02	0	-2.38672472963582
0.5797071	aHPC_whole	2.5	NA	NA	-0.47	-0.01	0.297966619411149
0.8024579	aHPC_whole	3	-1.1	-252.6	-0.02	0	-0.275468980546122
1.183074	aHPC_whole	4	-4.7	-347.6	-0.02	-0.01	-1.24666139994355
0.854451	aHPC_whole	5	-3.5	-227.6	0	0	-1.81366418442817
0.7977828	aHPC_whole	6	-4	-211.6	-0.03	0	-0.816624232476172
1.169198	aHPC_whole	7	-2.6	-257.6	0.01	0	0.8391218713412
0.7537718	aHPC_whole	8	-1	-204.6	-0.04	0.01	0.81662423247617
0.5797071	aHPC_whole	9	-0.200000000000001	-177.6	0	0.02	0.552450024611285
1.059003	aHPC_whole	10	1	-170.6	NA	0.01	-0.264174207864887
0.7014086	aHPC_whole	11	0	-227.6	NA	0	-1.48985003246245
0.9946226	aHPC_whole	12	-3.6	-246.6	NA	0	1.67673167916336
0.854451	aHPC_whole	13	-5.6	-233.6	NA	-0.01	-0.148227277946054
0.9247059	aHPC_whole	0.5	NA	NA	0.35	0	0.18041571947583
0.6901487	aHPC_whole	1	NA	NA	0	0	-1.86844217132042
0.5365092	aHPC_whole	1.5	NA	NA	0.33	0.01	-3.40626232045285
0.4158927	aHPC_whole	2	NA	NA	-0.12	0	-0.721570971405881
0.7629783	aHPC_whole	2.5	NA	NA	0.33	0.01	-1.29500657136315
0.6632942	aHPC_whole	3.5	NA	NA	0.33	0	-2.26619899076058
0.9494274	aHPC_whole	4.5	NA	NA	0.35	0.01	-2.8332017752452
0.6344597	aHPC_whole	5.5	NA	NA	0.32	0.01	-1.8361618232932
0.6102595	aHPC_whole	6.5	NA	NA	0.36	0.01	-0.18041571947583
0.8401652	aHPC_whole	7.5	NA	NA	0.31	0.02	-0.20291335834086
0.5408065	aHPC_whole	8.5	NA	NA	0.35	0.03	-0.467087566205745
0.5537276	aHPC_whole	9.5	NA	NA	NA	0.02	-1.28371179868192
0.6946476	aHPC_whole	10.5	NA	NA	NA	0.01	-2.50938762327948
0.9744219	aHPC_whole	11.5	NA	NA	NA	0.01	0.65719408834633
0.7606738	aHPC_whole	12.5	NA	NA	NA	0	-1.16776486876308
1.259848	aHPC_whole	0.5	NA	NA	-0.35	0	-2.04885789079625
1.043371	aHPC_whole	1	6.8	123	-0.02	0.01	-3.58667803992868
0.7977828	aHPC_whole	1.5	NA	NA	-0.47	0	-0.901986690881711
1.383172	aHPC_whole	2	9.2	90	-0.02	0.01	-1.47542229083898
0.7059245	aHPC_whole	3	5.6	-5	-0.02	0	-2.44661471023641
1.248269	aHPC_whole	4	6.8	115	0	0.01	-3.01361749472103
1.009897	aHPC_whole	5	6.3	131	-0.03	0.01	-2.01657754276903
0.4620484	aHPC_whole	6	7.7	85	0.01	0.01	-0.36083143895166
1.114677	aHPC_whole	7	9.3	138	-0.04	0.02	-0.38332907781669
1.045969	aHPC_whole	8	10.1	165	0	0.03	-0.647503285681575
0.5257872	aHPC_whole	9	11.3	172	NA	0.02	-1.46412751815775
1.109308	aHPC_whole	10	10.3	115	NA	0.01	-2.68980334275531
0.9099992	aHPC_whole	11	6.7	96	NA	0.01	0.4767783688705
1.082676	aHPC_whole	12	4.7	109	NA	0	-1.34818058823891
1.202673	aHPC_whole	0.5	NA	NA	0.33	0.01	-1.53782014913243
0.8472979	aHPC_whole	1	NA	NA	-0.12	0	1.14687119991454
1.188653	aHPC_whole	1.5	NA	NA	0.33	0.01	0.573435599957271
0.6477356	aHPC_whole	2.5	NA	NA	0.33	0	-0.397756819440157
1.045969	aHPC_whole	3.5	NA	NA	0.35	0.01	-0.964759603924777
1.012453	aHPC_whole	4.5	NA	NA	0.32	0.01	0.0322803480272209
0.4683789	aHPC_whole	5.5	NA	NA	0.36	0.01	1.68802645184459
1.109308	aHPC_whole	6.5	NA	NA	0.31	0.02	1.66552881297956
1.022709	aHPC_whole	7.5	NA	NA	0.35	0.03	1.40135460511468
0.5580447	aHPC_whole	8.5	NA	NA	NA	0.02	0.584730372638506
0.9296289	aHPC_whole	9.5	NA	NA	NA	0.01	-0.640945451959057
0.6499536	aHPC_whole	10.5	NA	NA	NA	0.01	2.52563625966675
0.9618897	aHPC_whole	11.5	NA	NA	NA	0	0.700677302557339
0.8736278	aHPC_whole	0.5	NA	NA	-0.45	-0.01	2.68469134904697
1.11199	aHPC_whole	1	2.4	-33	0	0	2.1112557490897
0.5710265	aHPC_whole	2	-1.2	-128	0	-0.01	1.14006332969227
0.8377921	aHPC_whole	3	0	-8	0.02	0	0.57306054520765
0.9320944	aHPC_whole	4	-0.5	8	-0.01	0	1.57010049715965
0.4831863	aHPC_whole	5	0.9	-38	0.03	0	3.22584660097702
1.027856	aHPC_whole	6	2.5	15	-0.02	0.01	3.20334896211199
0.917341	aHPC_whole	7	3.3	42	0.02	0.02	2.93917475424711
0.5023013	aHPC_whole	8	4.5	49	NA	0.01	2.12255052177093
0.8760355	aHPC_whole	9	3.5	-8	NA	0	0.89687469717337
0.5236463	aHPC_whole	10	-0.0999999999999996	-27	NA	0	4.06345640879918
0.8664189	aHPC_whole	11	-2.1	-14	NA	-0.01	2.23849745168977
0.7606738	aHPC_whole	0.5	NA	NA	0.45	0.01	-0.573435599957271
0.7014086	aHPC_whole	1.5	NA	NA	0.45	0	-1.5446280193547
0.6344597	aHPC_whole	2.5	NA	NA	0.47	0.01	-2.11163080383932
0.9494274	aHPC_whole	3.5	NA	NA	0.44	0.01	-1.11459085188732
0.6080682	aHPC_whole	4.5	NA	NA	0.48	0.01	0.541155251930051
0.7537718	aHPC_whole	5.5	NA	NA	0.43	0.02	0.518657613065021
0.8118332	aHPC_whole	6.5	NA	NA	0.47	0.03	0.254483405200136
0.6455191	aHPC_whole	7.5	NA	NA	NA	0.02	-0.562140827276036
0.6410908	aHPC_whole	8.5	NA	NA	NA	0.01	-1.7878166518736
0.5001731	aHPC_whole	9.5	NA	NA	NA	0.01	1.37876505975221
0.7675931	aHPC_whole	10.5	NA	NA	NA	0	-0.446193897357203
0.7014086	aHPC_whole	1	-3.6	-95	0	-0.01	-0.971192419397428
1.098612	aHPC_whole	2	-2.4	25	0.02	0	-1.53819520388205
0.9469431	aHPC_whole	3	-2.9	41	-0.01	0	-0.54115525193005
0.4810678	aHPC_whole	4	-1.5	-5	0.03	0	1.11459085188732
0.9870255	aHPC_whole	5	0.0999999999999996	48	-0.02	0.01	1.09209321302229
0.9370333	aHPC_whole	6	0.899999999999999	75	0.02	0.02	0.827919005157407
0.5710265	aHPC_whole	7	2.1	82	NA	0.01	0.0112947726812351
1.048569	aHPC_whole	8	1.1	25	NA	0	-1.21438105191633
0.7907857	aHPC_whole	9	-2.5	6	NA	0	1.95220065970948
1.038187	aHPC_whole	10	-4.5	19	NA	-0.01	0.127241702600068
0.5558855	aHPC_whole	1	1.2	120	0.02	0.01	-0.56700278448462
0.751475	aHPC_whole	2	0.700000000000001	136	-0.01	0.01	0.430037167467378
1.519739	aHPC_whole	3	2.1	90	0.03	0.01	2.08578327128475
0.6234377	aHPC_whole	4	3.7	143	-0.02	0.02	2.06328563241972
0.5300724	aHPC_whole	5	4.5	170	0.02	0.03	1.79911142455483
1.45001	aHPC_whole	6	5.7	177	NA	0.02	0.982487192078663
0.6256392	aHPC_whole	7	4.7	120	NA	0.01	-0.2431886325189
0.6699859	aHPC_whole	8	1.1	101	NA	0.01	2.92339307910691
0.7263327	aHPC_whole	9	-0.899999999999999	114	NA	0	1.0984341219975
0.9345625	aHPC_whole	1	-0.5	16	-0.03	0	0.997039951951998
0.4326237	aHPC_whole	2	0.9	-30	0.01	0	2.65278605576937
0.917341	aHPC_whole	3	2.5	23	-0.04	0.01	2.63028841690434
0.8165335	aHPC_whole	4	3.3	50	0	0.02	2.36611420903945
0.4662677	aHPC_whole	5	4.5	57	NA	0.01	1.54948997656328
0.9469431	aHPC_whole	6	3.5	0	NA	0	0.32381415196572
0.9148912	aHPC_whole	7	-0.0999999999999996	-19	NA	0	3.49039586359153
0.954404	aHPC_whole	8	-2.1	-6	NA	-0.01	1.66543690648212
0.6968995	aHPC_whole	1	1.4	-46	0.04	0	1.65574610381737
0.9643905	aHPC_whole	2	3	7	-0.01	0.01	1.63324846495234
0.8905323	aHPC_whole	3	3.8	34	0.03	0.02	1.36907425708746
0.7036657	aHPC_whole	4	5	41	NA	0.01	0.552450024611285
0.7423064	aHPC_whole	5	4	-16	NA	0	-0.673225799986278
0.8236001	aHPC_whole	6	0.4	-35	NA	0	2.49335591163953
0.9744219	aHPC_whole	7	-1.6	-22	NA	-0.01	0.668396954530118
0.5150946	aHPC_whole	1	1.6	53	-0.05	0.01	-0.02249763886503
0.3950592	aHPC_whole	2	2.4	80	-0.01	0.02	-0.286671846729915
1.758327	aHPC_whole	3	3.6	87	NA	0.01	-1.10329607920609
0.4895482	aHPC_whole	4	2.6	30	NA	0	-2.32897190380365
0.6036897	aHPC_whole	5	-1	11	NA	0	0.83760980782216
0.6566168	aHPC_whole	6	-3	24	NA	-0.01	-0.987349149287254
0.828322	aHPC_whole	1	0.799999999999999	27	0.04	0.01	-0.264174207864885
0.5257872	aHPC_whole	2	2	34	NA	0	-1.08079844034106
0.9002457	aHPC_whole	3	1	-23	NA	-0.01	-2.30647426493862
0.8520643	aHPC_whole	4	-2.6	-42	NA	-0.01	0.86010744668719
0.9124439	aHPC_whole	5	-4.6	-29	NA	-0.02	-0.964851510422224
0.4013002	aHPC_whole	1	1.2	7	NA	-0.01	-0.816624232476172
0.8071413	aHPC_whole	2	0.200000000000001	-50	NA	-0.02	-2.04230005707374
0.6879018	aHPC_whole	3	-3.4	-69	NA	-0.02	1.12428165455208
0.828322	aHPC_whole	4	-5.4	-56	NA	-0.03	-0.700677302557339
0.4747187	aHPC_whole	1	-1	-57	NA	-0.01	-1.22567582459756
0.5365092	aHPC_whole	2	-4.6	-76	NA	-0.01	1.94090588702825
0.6834129	aHPC_whole	3	-6.6	-63	NA	-0.02	0.115946929918833
0.8377921	aHPC_whole	1	-3.6	-19	NA	0	3.16658171162581
0.8978137	aHPC_whole	2	-5.6	-6	NA	-0.01	1.3416227545164
0.8760355	aHPC_whole	1	-2	13	NA	-0.01	-1.82495895710941
0.6655232	ERC_whole	1	-1.3	19	-0.03	0	1.98599307125573
0.6455191	ERC_whole	2	-0.399999999999999	30	-0.33	0.01	0.670000924546597
0.6543942	ERC_whole	3	5.4	136	-0.0599999999999999	0.01	0.510570780416752
0.5322168	ERC_whole	4	2.7	74	0.12	0	1.84906056599092
0.3453932	ERC_whole	5	0.800000000000001	49	-0.0599999999999999	0.01	1.68963042186107
0.592768	ERC_whole	6	-0.300000000000001	32	0.21	0	2.15671798806682
0.6901487	ERC_whole	7	0.600000000000001	30	-0.02	0	2.45308063746148
0.7172447	ERC_whole	8	8.6	333	0.21	0	1.85875136865567
0.6322523	ERC_whole	9	3.4	63	-0.01	-0.01	1.8055773517799
0.6455191	ERC_whole	10	5.9	60	-0.07	0	2.71885881534285
0.5840553	ERC_whole	10.5	NA	NA	0.5	0.01	0.893899858233441
0.5645298	ERC_whole	11	3.1	47	-0.0399999999999999	0	2.41120139326695
0.5300724	ERC_whole	11.5	NA	NA	0.49	0.01	0.766658155633373
0.6058782	ERC_whole	12	-3.1	11	0.04	0	0.500879977752001
0.312519	ERC_whole	12.5	NA	NA	NA	0.01	1.32879898290941
0.4683789	ERC_whole	13	-3.6	30	0.03	0	-0.42682922743441
0.3888258	ERC_whole	13.5	NA	NA	0.48	0.02	1.43514701666093
0.4874265	ERC_whole	14	-3.3	8	0.29	0	0.947073875109204
0.411719	ERC_whole	14.5	NA	NA	0.49	0.01	1.25312732716862
0.4726044	ERC_whole	15	NA	NA	0.02	0	1.94411382706121
0.6946476	ERC_whole	15.5	9.4	284	0.45	0	-0.65060314287138
0.4473122	ERC_whole	16	NA	NA	-0.0499999999999999	0	1.67833564917983
0.4662677	ERC_whole	16.5	13.4	499.6	0.5	0.01	1.51890550504999
0.4096335	ERC_whole	17	NA	NA	0.15	0	2.53844309586702
0.3784533	ERC_whole	17.5	3.1	157	0.5	0	2.71885881534285
0.6946476	ERC_whole	18	NA	NA	0.15	0	0.670000924546597
0.5236463	ERC_whole	18.5	9.9	280	0.48	0.01	-0.86781922458583
0.2635144	ERC_whole	19	NA	NA	0.03	0	1.81687212446114
0.5023013	ERC_whole	19.5	12.3	247	0.48	0.01	1.24343652450387
0.1966311	ERC_whole	20.5	8.7	152	0.48	0	0.27224410510644
0.3207212	ERC_whole	21.5	9.9	272	0.5	0.01	-0.29475867937818
0.5300724	ERC_whole	22.5	9.4	288	0.47	0.01	0.702281272573818
0.3207212	ERC_whole	23.5	10.8	242	0.51	0.01	2.35802737639119
0.5666941	ERC_whole	24.5	12.4	295	0.46	0.02	2.33552973752616
0.4578331	ERC_whole	25.5	13.2	322	0.5	0.03	2.07135552966127
0.4515176	ERC_whole	26.5	14.4	329	NA	0.02	1.2547312971851
0.42216	ERC_whole	27.5	13.4	272	NA	0.01	0.02905547258754
0.1442496	ERC_whole	28.5	9.8	253	NA	0.01	3.19563718421335
0.4158927	ERC_whole	29.5	7.8	266	NA	0	1.37067822710394
1.082676	ERC_whole	1	0.900000000000002	11	-0.3	0.01	-1.31599214670914
1.059003	ERC_whole	2	6.7	117	-0.0299999999999999	0.01	-1.47542229083898
1.188653	ERC_whole	3	4	55	0.15	0	-0.136932505264819
0.8118332	ERC_whole	4	2.1	30	-0.0299999999999999	0.01	-0.296362649394665
1.038187	ERC_whole	5	1	13	0.24	0	0.17072491681108
0.9419828	ERC_whole	6	1.9	11	0.01	0	0.467087566205745
1.303956	ERC_whole	7	9.9	314	0.24	0	-0.127241702600069
0.7081851	ERC_whole	8	4.7	44	0.02	-0.01	-0.180415719475832
0.984499	ERC_whole	9	7.2	41	-0.0399999999999999	0	0.732865744087115
0.7699034	ERC_whole	9.5	NA	NA	0.53	0.01	-1.09209321302229
0.8425405	ERC_whole	10	4.4	28	-0.0099999999999999	0	0.425208322011215
0.8905323	ERC_whole	10.5	NA	NA	0.52	0.01	-1.21933491562236
0.8616248	ERC_whole	11	-1.8	-8	0.0700000000000001	0	-1.48511309350373
0.5949496	ERC_whole	11.5	NA	NA	NA	0.01	-0.657194088346327
0.9469431	ERC_whole	12	-2.3	11	0.0600000000000001	0	-2.41282229869014
0.6789307	ERC_whole	12.5	NA	NA	0.51	0.02	-0.550846054594801
0.6036897	ERC_whole	13	-2	-11	0.32	0	-1.03891919614653
0.5343624	ERC_whole	13.5	NA	NA	0.52	0.01	-0.732865744087116
1.012453	ERC_whole	14	NA	NA	0.05	0	-0.041879244194528
0.9870255	ERC_whole	14.5	10.7	265	0.48	0	-2.63659621412712
0.5666941	ERC_whole	15	NA	NA	-0.0199999999999999	0	-0.3076574220759
0.9320944	ERC_whole	15.5	14.7	480.6	0.53	0.01	-0.467087566205745
0.5408065	ERC_whole	16	NA	NA	0.18	0	0.552450024611285
0.4158927	ERC_whole	16.5	4.4	138	0.53	0	0.732865744087115
0.883273	ERC_whole	17	NA	NA	0.18	0	-1.31599214670914
0.7861311	ERC_whole	17.5	11.2	261	0.51	0.01	-2.85381229584157
0.2716584	ERC_whole	18	NA	NA	0.0600000000000001	0	-0.169120946794596
0.7377333	ERC_whole	18.5	13.6	228	0.51	0.01	-0.742556546751867
0.09206497	ERC_whole	19.5	10	133	0.51	0	-1.7137489661493
0.6256392	ERC_whole	20.5	11.2	253	0.53	0.01	-2.28075175063391
0.6677537	ERC_whole	21.5	10.7	269	0.5	0.01	-1.28371179868192
0.4179809	ERC_whole	22.5	12.1	223	0.54	0.01	0.372034305135455
0.7583712	ERC_whole	23.5	13.7	276	0.49	0.02	0.349536666270425
0.681171	ERC_whole	24.5	14.5	303	0.53	0.03	0.0853624584055399
0.4515176	ERC_whole	25.5	15.7	310	NA	0.02	-0.731261774070632
0.6946476	ERC_whole	26.5	14.7	253	NA	0.01	-1.95693759866819
0.3289341	ERC_whole	27.5	11.1	234	NA	0.01	1.20964411295761
0.4557269	ERC_whole	28.5	9.1	247	NA	0	-0.615314844151799
1.012453	ERC_whole	1	5.8	106	0.27	0	-0.159430144129845
1.101281	ERC_whole	2	3.1	44	0.45	-0.01	1.17905964144432
0.7149772	ERC_whole	3	1.2	19	0.27	0	1.01962949731447
1.208311	ERC_whole	4	0.0999999999999979	2	0.54	-0.01	1.48671706352022
1.002246	ERC_whole	5	1	0	0.31	-0.01	1.78307971291488
1.15268	ERC_whole	6	9	303	0.54	-0.01	1.18875044410907
0.844918	ERC_whole	7	3.8	33	0.32	-0.02	1.13557642723331
1.072121	ERC_whole	8	6.3	30	0.26	-0.01	2.04885789079625
0.8712224	ERC_whole	8.5	NA	NA	0.83	0	0.223898933686844
0.9469431	ERC_whole	9	3.5	17	0.29	-0.01	1.74120046872035
0.9002457	ERC_whole	9.5	NA	NA	0.82	0	0.0966572310867759
0.9618897	ERC_whole	10	-2.7	-19	0.37	-0.01	-0.169120946794596
0.6834129	ERC_whole	10.5	NA	NA	NA	0	0.658798058362811
1.095947	ERC_whole	11	-3.2	0	0.36	-0.01	-1.09683015198101
0.6168421	ERC_whole	11.5	NA	NA	0.81	0.01	0.765146092114337
0.5862315	ERC_whole	12	-2.9	-22	0.62	-0.01	0.277072950562607
0.7445957	ERC_whole	12.5	NA	NA	0.82	0	0.583126402622022
1.103953	ERC_whole	13	NA	NA	0.35	-0.01	1.27411290251461
1.030434	ERC_whole	13.5	9.8	254	0.78	-0.01	-1.32060406741798
0.5623668	ERC_whole	14	NA	NA	0.28	-0.01	1.00833472463324
0.8712224	ERC_whole	14.5	13.8	469.6	0.83	0	0.848904580503393
0.4620484	ERC_whole	15	NA	NA	0.48	-0.01	1.86844217132042
0.6058782	ERC_whole	15.5	3.5	127	0.83	-0.01	2.04885789079625
0.9769369	ERC_whole	16	NA	NA	0.48	-0.01	0
0.9694006	ERC_whole	16.5	10.3	250	0.81	0	-1.53782014913243
0.2716584	ERC_whole	17	NA	NA	0.36	-0.01	1.14687119991454
0.8259599	ERC_whole	17.5	12.7	217	0.81	0	0.573435599957271
0.09406931	ERC_whole	18.5	9.1	122	0.81	-0.01	-0.397756819440157
0.6677537	ERC_whole	19.5	10.3	242	0.83	0	-0.964759603924777
0.8094862	ERC_whole	20.5	9.8	258	0.8	0	0.0322803480272209
0.3743099	ERC_whole	21.5	11.2	212	0.84	0	1.68802645184459
0.895384	ERC_whole	22.5	12.8	265	0.79	0.01	1.66552881297956
0.6015026	ERC_whole	23.5	13.6	292	0.83	0.02	1.40135460511468
0.4831863	ERC_whole	24.5	14.8	299	NA	0.01	0.584730372638506
0.6058782	ERC_whole	25.5	13.8	242	NA	0	-0.640945451959057
0.2798115	ERC_whole	26.5	10.2	223	NA	0	2.52563625966675
0.5193681	ERC_whole	27.5	8.2	236	NA	-0.01	0.700677302557339
1.06949	ERC_whole	1	-2.7	-62	0.18	-0.01	1.33848978557416
0.8616248	ERC_whole	2	-4.6	-87	0	0	1.17905964144432
1.040778	ERC_whole	3	-5.7	-104	0.27	-0.01	1.64614720765006
1.012453	ERC_whole	4	-4.8	-106	0.0399999999999999	-0.01	1.94250985704473
1.109308	ERC_whole	5	3.2	197	0.27	-0.01	1.34818058823891
0.844918	ERC_whole	6	-2	-73	0.0499999999999999	-0.02	1.29500657136315
0.9643905	ERC_whole	7	0.5	-76	-0.01	-0.01	2.2082880349261
0.8592312	ERC_whole	7.5	NA	NA	0.56	0	0.383329077816689
0.917341	ERC_whole	8	-2.3	-89	0.02	-0.01	1.9006306128502
0.9320944	ERC_whole	8.5	NA	NA	0.55	0	0.256087375216621
0.8784456	ERC_whole	9	-8.5	-125	0.1	-0.01	-0.00969080266475109
0.5688596	ERC_whole	9.5	NA	NA	NA	0	0.818228202492656
1.027856	ERC_whole	10	-9	-106	0.09	-0.01	-0.937400007851162
0.7468869	ERC_whole	10.5	NA	NA	0.54	0.01	0.924576236244182
0.674455	ERC_whole	11	-8.7	-128	0.35	-0.01	0.436503094692452
0.6410908	ERC_whole	11.5	NA	NA	0.55	0	0.742556546751867
1.033015	ERC_whole	12	NA	NA	0.08	-0.01	1.43354304664445
0.9946226	ERC_whole	12.5	4	148	0.51	-0.01	-1.16117392328813
0.6212377	ERC_whole	13	NA	NA	0.01	-0.01	1.16776486876308
0.77453	ERC_whole	13.5	8	363.6	0.56	0	1.00833472463324
0.5236463	ERC_whole	14	NA	NA	0.21	-0.01	2.02787231545027
0.5386572	ERC_whole	14.5	-2.3	21	0.56	-0.01	2.2082880349261
0.9494274	ERC_whole	15	NA	NA	0.21	-0.01	0.159430144129845
0.917341	ERC_whole	15.5	4.5	144	0.54	0	-1.37839000500258
0.42216	ERC_whole	16	NA	NA	0.09	-0.01	1.30630134404439
0.8354212	ERC_whole	16.5	6.9	111	0.54	0	0.732865744087116
0.2716584	ERC_whole	17.5	3.3	16	0.54	-0.01	-0.238326675310312
0.5971325	ERC_whole	18.5	4.5	136	0.56	0	-0.805329459794932
0.7423064	ERC_whole	19.5	4	152	0.53	0	0.191710492157066
0.4810678	ERC_whole	20.5	5.4	106	0.57	0	1.84745659597444
0.8071413	ERC_whole	21.5	7	159	0.52	0.01	1.82495895710941
0.6433042	ERC_whole	22.5	7.8	186	0.56	0.02	1.56078474924452
0.6410908	ERC_whole	23.5	9	193	NA	0.01	0.744160516768351
0.6901487	ERC_whole	24.5	8	136	NA	0	-0.481515307829212
0.4033822	ERC_whole	25.5	4.4	117	NA	0	2.6850664037966
0.6278421	ERC_whole	26.5	2.4	130	NA	-0.01	0.860107446687184
0.8808581	ERC_whole	1	-1.9	-25	-0.18	0.01	-0.159430144129846
1.188653	ERC_whole	2	-3	-42	0.09	0	0.307657422075899
1.11199	ERC_whole	3	-2.1	-44	-0.14	0	0.604020071470564
1.202673	ERC_whole	4	5.9	259	0.09	0	0.00969080266474998
1.027856	ERC_whole	5	0.699999999999999	-11	-0.13	-0.01	-0.043483214211013
1.072121	ERC_whole	6	3.2	-14	-0.19	0	0.869798249351934
0.9946226	ERC_whole	6.5	NA	NA	0.38	0.01	-0.955160707757475
0.9997021	ERC_whole	7	0.400000000000002	-27	-0.16	0	0.562140827276034
1.045969	ERC_whole	7.5	NA	NA	0.37	0.01	-1.08240241035754
1.053779	ERC_whole	8	-5.8	-63	-0.08	0	-1.34818058823892
0.7400189	ERC_whole	8.5	NA	NA	NA	0.01	-0.520261583081508
1.233898	ERC_whole	9	-6.3	-44	-0.09	0	-2.27588979342533
0.7149772	ERC_whole	9.5	NA	NA	0.36	0.02	-0.413913549329982
0.793116	ERC_whole	10	-6	-66	0.17	0	-0.901986690881712
0.751475	ERC_whole	10.5	NA	NA	0.37	0.01	-0.595933238822297
1.194248	ERC_whole	11	NA	NA	-0.1	0	0.095053261070291
1.048569	ERC_whole	11.5	6.7	210	0.33	0	-2.4996637088623
0.6722197	ERC_whole	12	NA	NA	-0.17	0	-0.170724916811081
0.9075571	ERC_whole	12.5	10.7	425.6	0.38	0.01	-0.330155060940926
0.5150946	ERC_whole	13	NA	NA	0.03	0	0.689382529876104
0.6766921	ERC_whole	13.5	0.400000000000002	83	0.38	0	0.869798249351934
1.017575	ERC_whole	14	NA	NA	0.03	0	-1.17905964144432
0.9895549	ERC_whole	14.5	7.2	206	0.36	0.01	-2.71687979057675
0.4410114	ERC_whole	15	NA	NA	-0.09	0	-0.032188441529777
0.9794547	ERC_whole	15.5	9.6	173	0.36	0.01	-0.605624041487048
0.1825049	ERC_whole	16.5	6	78	0.36	0	-1.57681646088448
0.7377333	ERC_whole	17.5	7.2	198	0.38	0.01	-2.1438192453691
0.8071413	ERC_whole	18.5	6.7	214	0.35	0.01	-1.1467792934171
0.3618988	ERC_whole	19.5	8.1	168	0.39	0.01	0.508966810400274
0.8496799	ERC_whole	20.5	9.7	221	0.34	0.02	0.486469171535244
0.5797071	ERC_whole	21.5	10.5	248	0.38	0.03	0.222294963670359
0.5666941	ERC_whole	22.5	11.7	255	NA	0.02	-0.594329268805813
0.551571	ERC_whole	23.5	10.7	198	NA	0.01	-1.82000509340338
0.2838914	ERC_whole	24.5	7.1	179	NA	0.01	1.34657661822243
0.6923973	ERC_whole	25.5	5.1	192	NA	0	-0.47838233888698
0.7354496	ERC_whole	1	-1.1	-17	0.27	-0.01	0.467087566205745
0.6901487	ERC_whole	2	-0.199999999999999	-19	0.0399999999999999	-0.01	0.76345021560041
0.7445957	ERC_whole	3	7.8	284	0.27	-0.01	0.169120946794596
0.6344597	ERC_whole	4	2.6	14	0.0499999999999999	-0.02	0.115946929918833
0.6699859	ERC_whole	5	5.1	11	-0.01	-0.01	1.02922839348178
0.7104473	ERC_whole	5.5	NA	NA	0.56	0	-0.795730563627629
0.7217852	ERC_whole	6	2.3	-2	0.02	-0.01	0.72157097140588
0.6766921	ERC_whole	6.5	NA	NA	0.55	0	-0.922972266227697
0.6455191	ERC_whole	7	-3.9	-38	0.1	-0.01	-1.18875044410907
0.4683789	ERC_whole	7.5	NA	NA	NA	0	-0.360831438951662
0.7331676	ERC_whole	8	-4.4	-19	0.09	-0.01	-2.11645964929548
0.5862315	ERC_whole	8.5	NA	NA	0.54	0.01	-0.254483405200136
0.5150946	ERC_whole	9	-4.1	-41	0.35	-0.01	-0.742556546751866
0.5193681	ERC_whole	9.5	NA	NA	0.55	0	-0.436503094692451
0.9124439	ERC_whole	10	NA	NA	0.08	-0.01	0.254483405200137
0.6834129	ERC_whole	10.5	8.6	235	0.51	-0.01	-2.34023356473245
0.4747187	ERC_whole	11	NA	NA	0.01	-0.01	-0.011294772681235
0.5451086	ERC_whole	11.5	12.6	450.6	0.56	0	-0.17072491681108
0.4831863	ERC_whole	12	NA	NA	0.21	-0.01	0.84881267400595
0.5580447	ERC_whole	12.5	2.3	108	0.56	-0.01	1.02922839348178
0.6036897	ERC_whole	13	NA	NA	0.21	-0.01	-1.01962949731447
0.6146465	ERC_whole	13.5	9.1	231	0.54	0	-2.5574496464469
0.5193681	ERC_whole	14	NA	NA	0.09	-0.01	0.127241702600069
0.6566168	ERC_whole	14.5	11.5	198	0.54	0	-0.446193897357202
0.1000835	ERC_whole	15.5	7.9	103	0.54	-0.01	-1.41738631675463
0.5001731	ERC_whole	16.5	9.1	223	0.56	0	-1.98438910123925
0.5172308	ERC_whole	17.5	8.6	239	0.53	0	-0.987349149287252
0.5150946	ERC_whole	18.5	10	193	0.57	0	0.66839695453012
0.4662677	ERC_whole	19.5	11.6	246	0.52	0.01	0.64589931566509
0.4536218	ERC_whole	20.5	12.4	273	0.56	0.02	0.381725107800205
0.3867497	ERC_whole	21.5	13.6	280	NA	0.01	-0.434899124675967
0.5086929	ERC_whole	22.5	12.6	223	NA	0	-1.66057494927353
0.3929806	ERC_whole	23.5	9	204	NA	0	1.50600676235228
0.4662677	ERC_whole	24.5	7	217	NA	-0.01	-0.318952194757134
1.103953	ERC_whole	1	0.900000000000002	-2	-0.23	0	0.296362649394665
1.18029	ERC_whole	2	8.9	301	0	0	-0.297966619411149
0.8929569	ERC_whole	3	3.7	31	-0.22	-0.01	-0.351140636286912
1.239632	ERC_whole	4	6.2	28	-0.28	0	0.562140827276035
0.8047985	ERC_whole	4.5	NA	NA	0.29	0.01	-1.26281812983337
1.027856	ERC_whole	5	3.4	15	-0.25	0	0.254483405200135
1.082676	ERC_whole	5.5	NA	NA	0.28	0.01	-1.39005983243344
0.9819754	ERC_whole	6	-2.8	-21	-0.17	0	-1.65583801031481
0.77453	ERC_whole	6.5	NA	NA	NA	0.01	-0.827919005157407
1.295046	ERC_whole	7	-3.3	-2	-0.18	0	-2.58354721550123
0.6058782	ERC_whole	7.5	NA	NA	0.27	0.02	-0.721570971405881
0.5645298	ERC_whole	8	-3	-24	0.08	0	-1.20964411295761
0.8001193	ERC_whole	8.5	NA	NA	0.28	0.01	-0.903590660898196
1.268583	ERC_whole	9	NA	NA	-0.19	0	-0.212604161005608
1.106628	ERC_whole	9.5	9.7	252	0.24	0	-2.80732113093819
0.6036897	ERC_whole	10	NA	NA	-0.26	0	-0.47838233888698
0.9395067	ERC_whole	10.5	13.7	467.6	0.29	0.01	-0.637812483016825
0.4937949	ERC_whole	11	NA	NA	-0.06	0	0.381725107800205
0.6278421	ERC_whole	11.5	3.4	125	0.29	0	0.562140827276035
1.072121	ERC_whole	12	NA	NA	-0.06	0	-1.48671706352022
1.053779	ERC_whole	12.5	10.2	248	0.27	0.01	-3.02453721265265
0.3453932	ERC_whole	13	NA	NA	-0.18	0	-0.339845863605676
0.8640207	ERC_whole	13.5	12.6	215	0.27	0.01	-0.913281463562947
0.148271	ERC_whole	14.5	9	120	0.27	0	-1.88447388296037
0.7354496	ERC_whole	15.5	10.2	240	0.29	0.01	-2.45147666744499
0.8929569	ERC_whole	16.5	9.7	256	0.26	0.01	-1.454436715493
0.4179809	ERC_whole	17.5	11.1	210	0.3	0.01	0.201309388324375
0.9419828	ERC_whole	18.5	12.7	263	0.25	0.02	0.178811749459345
0.6146465	ERC_whole	19.5	13.5	290	0.29	0.03	-0.08536245840554
0.5971325	ERC_whole	20.5	14.7	297	NA	0.02	-0.901986690881712
0.7263327	ERC_whole	21.5	13.7	240	NA	0.01	-2.12766251547927
0.3227734	ERC_whole	22.5	10.1	221	NA	0.01	1.03891919614653
0.6036897	ERC_whole	23.5	8.1	234	NA	0	-0.786039760962879
1.015013	ERC_whole	1	8	303	0.23	0	-0.594329268805814
1.087974	ERC_whole	2	2.8	33	0.01	-0.01	-0.647503285681577
1.004794	ERC_whole	3	5.3	30	-0.0499999999999999	0	0.26577817788137
0.8425405	ERC_whole	3.5	NA	NA	0.52	0.01	-1.55918077922804
0.9744219	ERC_whole	4	2.5	17	-0.0199999999999999	0	-0.0418792441945299
1.007344	ERC_whole	4.5	NA	NA	0.51	0.01	-1.68642248182811
1.022709	ERC_whole	5	-3.7	-19	0.0600000000000001	0	-1.95220065970948
0.5840553	ERC_whole	5.5	NA	NA	NA	0.01	-1.12428165455207
1.213966	ERC_whole	6	-4.2	0	0.05	0	-2.87990986489589
0.7217852	ERC_whole	6.5	NA	NA	0.5	0.02	-1.01793362080055
0.724058	ERC_whole	7	-3.9	-22	0.31	0	-1.50600676235228
0.6722197	ERC_whole	7.5	NA	NA	0.51	0.01	-1.19995331029286
1.06424	ERC_whole	8	NA	NA	0.04	0	-0.508966810400273
1.06162	ERC_whole	8.5	8.8	254	0.47	0	-3.10368378033286
0.6879018	ERC_whole	9	NA	NA	-0.0299999999999999	0	-0.774744988281645
0.8568399	ERC_whole	9.5	12.8	469.6	0.52	0.01	-0.93417513241149
0.5905878	ERC_whole	10	NA	NA	0.17	0	0.0853624584055399
0.5386572	ERC_whole	10.5	2.5	127	0.52	0	0.26577817788137
1.06162	ERC_whole	11	NA	NA	0.17	0	-1.78307971291488
1.012453	ERC_whole	11.5	9.3	250	0.5	0.01	-3.32089986204731
0.337158	ERC_whole	12	NA	NA	0.05	0	-0.636208513000341
0.8712224	ERC_whole	12.5	11.7	217	0.5	0.01	-1.20964411295761
0.3166188	ERC_whole	13.5	8.1	122	0.5	0	-2.18083653235504
0.6102595	ERC_whole	14.5	9.3	242	0.52	0.01	-2.74783931683966
0.8856903	ERC_whole	15.5	8.8	258	0.49	0.01	-1.75079936488766
0.4536218	ERC_whole	16.5	10.2	212	0.53	0.01	-0.0950532610702901
0.9618897	ERC_whole	17.5	11.8	265	0.48	0.02	-0.11755089993532
0.5818805	ERC_whole	18.5	12.6	292	0.52	0.03	-0.381725107800205
0.8784456	ERC_whole	19.5	13.8	299	NA	0.02	-1.19834934027638
0.5949496	ERC_whole	20.5	12.8	242	NA	0.01	-2.42402516487394
0.2391331	ERC_whole	21.5	9.2	223	NA	0.01	0.74255654675187
0.6632942	ERC_whole	22.5	7.2	236	NA	0	-1.08240241035754
0.8306862	ERC_whole	1	-5.2	-270	-0.22	-0.01	-0.053174016875763
1.130873	ERC_whole	2	-2.7	-273	-0.28	0	0.860107446687184
0.8856903	ERC_whole	2.5	NA	NA	0.29	0.01	-0.964851510422225
0.9469431	ERC_whole	3	-5.5	-286	-0.25	0	0.552450024611284
1.033015	ERC_whole	3.5	NA	NA	0.28	0.01	-1.09209321302229
1.095947	ERC_whole	4	-11.7	-322	-0.17	0	-1.35787139090367
0.6946476	ERC_whole	4.5	NA	NA	NA	0.01	-0.529952385746258
1.141746	ERC_whole	5	-12.2	-303	-0.18	0	-2.28558059609008
0.8071413	ERC_whole	5.5	NA	NA	0.27	0.02	-0.423604351994732
0.7884574	ERC_whole	6	-11.9	-325	0.08	0	-0.911677493546462
0.5279292	ERC_whole	6.5	NA	NA	0.28	0.01	-0.605624041487047
1.045969	ERC_whole	7	NA	NA	-0.19	0	0.085362458405541
1.074754	ERC_whole	7.5	0.799999999999999	-49	0.24	0	-2.50935451152705
0.7468869	ERC_whole	8	NA	NA	-0.26	0	-0.180415719475831
1.051173	ERC_whole	8.5	4.8	166.6	0.29	0.01	-0.339845863605676
0.5862315	ERC_whole	9	NA	NA	-0.06	0	0.679691727211354
0.5044307	ERC_whole	9.5	-5.5	-176	0.29	0	0.860107446687184
1.188653	ERC_whole	10	NA	NA	-0.06	0	-1.18875044410907
0.8881101	ERC_whole	10.5	1.3	-53	0.27	0.01	-2.7265705932415
0.3104701	ERC_whole	11	NA	NA	-0.18	0	-0.041879244194527
0.9247059	ERC_whole	11.5	3.7	-86	0.27	0.01	-0.615314844151798
0.3104701	ERC_whole	12.5	0.0999999999999979	-181	0.27	0	-1.58650726354923
0.5862315	ERC_whole	13.5	1.3	-61	0.29	0.01	-2.15351004803385
0.6901487	ERC_whole	14.5	0.799999999999999	-45	0.26	0.01	-1.15647009608185
0.3557036	ERC_whole	15.5	2.2	-91	0.3	0.01	0.499276007735524
0.9247059	ERC_whole	16.5	3.8	-38	0.25	0.02	0.476778368870494
0.7127114	ERC_whole	17.5	4.6	-11	0.29	0.03	0.212604161005609
0.6234377	ERC_whole	18.5	5.8	-4	NA	0.02	-0.604020071470563
0.7675931	ERC_whole	19.5	4.8	-61	NA	0.01	-1.82969589606813
0.3063742	ERC_whole	20.5	1.2	-80	NA	0.01	1.33688581555768
0.6278421	ERC_whole	21.5	-0.800000000000001	-67	NA	0	-0.48807314155173
0.917341	ERC_whole	1	2.5	-3	-0.0599999999999999	0.01	0.913281463562947
0.8905323	ERC_whole	1.5	NA	NA	0.51	0.02	-0.911677493546462
0.9769369	ERC_whole	2	-0.299999999999997	-16	-0.0299999999999999	0.01	0.605624041487047
0.917341	ERC_whole	2.5	NA	NA	0.5	0.02	-1.03891919614653
1.043371	ERC_whole	3	-6.5	-52	0.05	0.01	-1.3046973740279
0.592768	ERC_whole	3.5	NA	NA	NA	0.02	-0.476778368870495
1.093286	ERC_whole	4	-7	-33	0.04	0.01	-2.23240657921431
0.6234377	ERC_whole	4.5	NA	NA	0.49	0.03	-0.370430335118969
0.9870255	ERC_whole	5	-6.7	-55	0.3	0.01	-0.858503476670699
0.8141823	ERC_whole	5.5	NA	NA	0.5	0.02	-0.552450024611284
0.8568399	ERC_whole	6	NA	NA	0.03	0.01	0.138536475281304
1.087974	ERC_whole	6.5	6	221	0.46	0.01	-2.45618049465128
0.6879018	ERC_whole	7	NA	NA	-0.0399999999999999	0.01	-0.127241702600068
0.7537718	ERC_whole	7.5	10	436.6	0.51	0.02	-0.286671846729913
0.4980459	ERC_whole	8	NA	NA	0.16	0.01	0.732865744087117
0.6789307	ERC_whole	8.5	-0.299999999999997	94	0.51	0.01	0.913281463562947
0.9769369	ERC_whole	9	NA	NA	0.16	0.01	-1.13557642723331
0.9694006	ERC_whole	9.5	6.5	217	0.49	0.02	-2.67339657636573
0.4789504	ERC_whole	10	NA	NA	0.04	0.01	0.011294772681236
0.8664189	ERC_whole	10.5	8.9	184	0.49	0.02	-0.562140827276035
0.2798115	ERC_whole	11.5	5.3	89	0.49	0.01	-1.53333324667346
0.6477356	ERC_whole	12.5	6.5	209	0.51	0.02	-2.10033603115808
0.9519143	ERC_whole	13.5	6	225	0.48	0.02	-1.10329607920609
0.2757338	ERC_whole	14.5	7.4	179	0.52	0.02	0.552450024611287
0.9469431	ERC_whole	15.5	9	232	0.47	0.03	0.529952385746257
0.5108256	ERC_whole	16.5	9.8	259	0.51	0.04	0.265778177881372
0.7195141	ERC_whole	17.5	11	266	NA	0.03	-0.5508460545948
0.3701698	ERC_whole	18.5	10	209	NA	0.02	-1.77652187919236
0.257412	ERC_whole	19.5	6.4	190	NA	0.02	1.39005983243345
0.6968995	ERC_whole	20.5	4.4	203	NA	0.01	-0.434899124675967
0.8592312	ERC_whole	0.5	NA	NA	0.57	0.01	-1.82495895710941
1.139022	ERC_whole	1	-2.8	-13	0.03	0	-0.3076574220759
0.9419828	ERC_whole	1.5	NA	NA	0.56	0.01	-1.95220065970948
0.9593917	ERC_whole	2	-9	-49	0.11	0	-2.21797883759085
0.6212377	ERC_whole	2.5	NA	NA	NA	0.01	-1.39005983243344
1.155423	ERC_whole	3	-9.5	-30	0.1	0	-3.14568804277726
0.6278421	ERC_whole	3.5	NA	NA	0.55	0.02	-1.28371179868192
0.551571	ERC_whole	4	-9.2	-52	0.36	0	-1.77178494023365
0.7081851	ERC_whole	4.5	NA	NA	0.56	0.01	-1.46573148817423
1.141746	ERC_whole	5	NA	NA	0.09	0	-0.774744988281643
1.077391	ERC_whole	5.5	3.5	224	0.52	0	-3.36946195821423
0.6543942	ERC_whole	6	NA	NA	0.02	0	-1.04052316616301
0.8592312	ERC_whole	6.5	7.5	439.6	0.57	0.01	-1.19995331029286
0.411719	ERC_whole	7	NA	NA	0.22	0	-0.18041571947583
0.6278421	ERC_whole	7.5	-2.8	97	0.57	0	0
1.072121	ERC_whole	8	NA	NA	0.22	0	-2.04885789079625
1.007344	ERC_whole	8.5	4	220	0.55	0.01	-3.58667803992868
0.3557036	ERC_whole	9	NA	NA	0.1	0	-0.901986690881711
0.8472979	ERC_whole	9.5	6.4	187	0.55	0.01	-1.47542229083898
0.1764564	ERC_whole	10.5	2.8	92	0.55	0	-2.44661471023641
0.6632942	ERC_whole	11.5	4	212	0.57	0.01	-3.01361749472103
0.8401652	ERC_whole	12.5	3.5	228	0.54	0.01	-2.01657754276903
0.3846743	ERC_whole	13.5	4.9	182	0.58	0.01	-0.36083143895166
0.9971608	ERC_whole	14.5	6.5	235	0.53	0.02	-0.38332907781669
0.6278421	ERC_whole	15.5	7.3	262	0.57	0.03	-0.647503285681575
0.5602051	ERC_whole	16.5	8.5	269	NA	0.02	-1.46412751815775
0.6234377	ERC_whole	17.5	7.5	212	NA	0.01	-2.68980334275531
0.1905747	ERC_whole	18.5	3.9	193	NA	0.01	0.4767783688705
0.6410908	ERC_whole	19.5	1.9	206	NA	0	-1.34818058823891
0.9643905	ERC_whole	0.5	NA	NA	-0.54	-0.01	1.51730153503351
0.8377921	ERC_whole	1	NA	NA	-0.01	0	-0.127241702600068
0.8306862	ERC_whole	1.5	NA	NA	-0.46	-0.01	-0.39301988048144
0.4326237	ERC_whole	2	NA	NA	NA	0	0.434899124675967
0.8808581	ERC_whole	2.5	NA	NA	-0.47	-0.01	-1.32072908566785
0.7149772	ERC_whole	3	NA	NA	-0.02	0.01	0.541247158427493
0.6543942	ERC_whole	3.5	NA	NA	-0.21	-0.01	0.053174016875763
0.5688596	ERC_whole	4	NA	NA	-0.01	0	0.359227468935178
0.8568399	ERC_whole	4.5	NA	NA	-0.48	-0.01	1.05021396882777
0.8929569	ERC_whole	5	NA	NA	-0.05	-0.01	-1.54450300110482
0.7127114	ERC_whole	5.5	NA	NA	-0.55	-0.01	0.784435790946394
0.6168421	ERC_whole	6	NA	NA	0	0	0.625005646816549
0.5580447	ERC_whole	6.5	NA	NA	-0.35	-0.01	1.64454323763358
0.674455	ERC_whole	7	NA	NA	0	-0.01	1.82495895710941
0.7907857	ERC_whole	7.5	NA	NA	-0.35	-0.01	-0.223898933686844
0.8640207	ERC_whole	8	NA	NA	-0.02	0	-1.76171908281927
0.4747187	ERC_whole	8.5	NA	NA	-0.47	-0.01	0.922972266227698
0.8568399	ERC_whole	9	NA	NA	-0.02	0	0.349536666270427
0.3084218	ERC_whole	10	NA	NA	-0.02	-0.01	-0.621655753127001
0.5472615	ERC_whole	11	NA	NA	0	0	-1.18865853761162
0.7104473	ERC_whole	12	NA	NA	-0.03	0	-0.191618585659623
0.4641576	ERC_whole	13	NA	NA	0.01	0	1.46412751815775
0.724058	ERC_whole	14	NA	NA	-0.04	0.01	1.44162987929272
0.6366686	ERC_whole	15	NA	NA	0	0.02	1.17745567142783
0.5044307	ERC_whole	16	NA	NA	NA	0.01	0.360831438951662
0.5688596	ERC_whole	17	NA	NA	NA	0	-0.864844385645901
0.3453932	ERC_whole	18	NA	NA	NA	0	2.30173732597991
0.6923973	ERC_whole	19	NA	NA	NA	-0.01	0.476778368870495
0.9895549	ERC_whole	0.5	NA	NA	0.53	0.01	-1.64454323763358
0.9197934	ERC_whole	1	-6.2	-36	0.08	0	-1.91032141551495
0.5215066	ERC_whole	1.5	NA	NA	NA	0.01	-1.08240241035754
1.228181	ERC_whole	2	-6.7	-17	0.07	0	-2.83803062070136
0.8212424	ERC_whole	2.5	NA	NA	0.52	0.02	-0.976054376606016
0.6766921	ERC_whole	3	-6.4	-39	0.33	0	-1.46412751815775
0.6124523	ERC_whole	3.5	NA	NA	0.53	0.01	-1.15807406609833
1.030434	ERC_whole	4	NA	NA	0.0599999999999999	0	-0.467087566205743
1.043371	ERC_whole	4.5	6.3	237	0.49	0	-3.06180453613833
0.7217852	ERC_whole	5	NA	NA	-0.01	0	-0.732865744087115
0.7884574	ERC_whole	5.5	10.3	452.6	0.54	0.01	-0.89229588821696
0.4704912	ERC_whole	6	NA	NA	0.19	0	0.12724170260007
0.6632942	ERC_whole	6.5	0	110	0.54	0	0.3076574220759
0.9593917	ERC_whole	7	NA	NA	0.19	0	-1.74120046872035
0.9296289	ERC_whole	7.5	6.8	233	0.52	0.01	-3.27902061785278
0.4874265	ERC_whole	8	NA	NA	0.07	0	-0.594329268805811
0.8616248	ERC_whole	8.5	9.2	200	0.52	0.01	-1.16776486876308
0.3166188	ERC_whole	9.5	5.6	105	0.52	0	-2.13895728816051
0.6168421	ERC_whole	10.5	6.8	225	0.54	0.01	-2.70596007264513
0.854451	ERC_whole	11.5	6.3	241	0.51	0.01	-1.70892012069313
0.4810678	ERC_whole	12.5	7.7	195	0.55	0.01	-0.0531740168757602
0.954404	ERC_whole	13.5	9.3	248	0.5	0.02	-0.0756716557407902
0.674455	ERC_whole	14.5	10.1	275	0.54	0.03	-0.339845863605675
0.724058	ERC_whole	15.5	11.3	282	NA	0.02	-1.15647009608185
0.6834129	ERC_whole	16.5	10.3	225	NA	0.01	-2.38214592067941
0.2798115	ERC_whole	17.5	6.7	206	NA	0.01	0.7844357909464
0.7814846	ERC_whole	18.5	4.7	219	NA	0	-1.04052316616301
0.8712224	ERC_whole	0.5	NA	NA	-0.45	-0.01	-0.265778177881372
0.6146465	ERC_whole	1	NA	NA	NA	0	0.562140827276035
1.139022	ERC_whole	1.5	NA	NA	-0.46	-0.01	-1.19348738306778
0.6789307	ERC_whole	2	NA	NA	-0.01	0.01	0.668488861027561
0.6655232	ERC_whole	2.5	NA	NA	-0.2	-0.01	0.180415719475831
0.5537276	ERC_whole	3	NA	NA	0	0	0.486469171535246
0.984499	ERC_whole	3.5	NA	NA	-0.47	-0.01	1.17745567142783
1.030434	ERC_whole	4	NA	NA	-0.04	-0.01	-1.41726129850475
0.674455	ERC_whole	4.5	NA	NA	-0.54	-0.01	0.911677493546462
0.8760355	ERC_whole	5	NA	NA	0.01	0	0.752247349416617
0.4895482	ERC_whole	5.5	NA	NA	-0.34	-0.01	1.77178494023365
0.6499536	ERC_whole	6	NA	NA	0.01	-0.01	1.95220065970948
0.954404	ERC_whole	6.5	NA	NA	-0.34	-0.01	-0.0966572310867759
0.8808581	ERC_whole	7	NA	NA	-0.01	0	-1.6344773802192
0.411719	ERC_whole	7.5	NA	NA	-0.46	-0.01	1.05021396882777
0.8071413	ERC_whole	8	NA	NA	-0.01	0	0.476778368870495
0.2920584	ERC_whole	9	NA	NA	-0.01	-0.01	-0.494414050526933
0.6300465	ERC_whole	10	NA	NA	0.01	0	-1.06141683501155
0.8784456	ERC_whole	11	NA	NA	-0.02	0	-0.064376883059555
0.4263427	ERC_whole	12	NA	NA	0.02	0	1.59136922075782
0.8881101	ERC_whole	13	NA	NA	-0.03	0.01	1.56887158189279
0.6234377	ERC_whole	14	NA	NA	0.01	0.02	1.3046973740279
0.6946476	ERC_whole	15	NA	NA	NA	0.01	0.48807314155173
0.674455	ERC_whole	16	NA	NA	NA	0	-0.737602683045833
0.312519	ERC_whole	17	NA	NA	NA	0	2.42897902857998
0.6722197	ERC_whole	18	NA	NA	NA	-0.01	0.604020071470563
0.7354496	ERC_whole	0.5	NA	NA	NA	0.01	0.827919005157407
1.06949	ERC_whole	1	-0.5	19	-0.01	0	-0.927709205186411
0.6655232	ERC_whole	1.5	NA	NA	0.44	0.02	0.934267038908933
0.8377921	ERC_whole	2	-0.199999999999999	-3	0.25	0	0.446193897357203
0.7172447	ERC_whole	2.5	NA	NA	0.45	0.01	0.752247349416618
0.8881101	ERC_whole	3	NA	NA	-0.02	0	1.44323384930921
0.9920873	ERC_whole	3.5	12.5	273	0.41	0	-1.15148312062338
0.6124523	ERC_whole	4	NA	NA	-0.09	0	1.17745567142783
0.8094862	ERC_whole	4.5	16.5	488.6	0.46	0.01	1.01802552729799
0.4557269	ERC_whole	5	NA	NA	0.11	0	2.03756311811502
0.5818805	ERC_whole	5.5	6.2	146	0.46	0	2.21797883759085
0.9971608	ERC_whole	6	NA	NA	0.11	0	0.169120946794596
0.8905323	ERC_whole	6.5	13	269	0.44	0.01	-1.36869920233783
0.3412742	ERC_whole	7	NA	NA	-0.01	0	1.31599214670914
0.9469431	ERC_whole	7.5	15.4	236	0.44	0.01	0.742556546751867
0.231022	ERC_whole	8.5	11.8	141	0.44	0	-0.228635872645561
0.5905878	ERC_whole	9.5	13	261	0.46	0.01	-0.795638657130181
0.6946476	ERC_whole	10.5	12.5	277	0.43	0.01	0.201401294821817
0.2006707	ERC_whole	11.5	13.9	231	0.47	0.01	1.85714739863919
0.9494274	ERC_whole	12.5	15.5	284	0.42	0.02	1.83464975977416
0.4515176	ERC_whole	13.5	16.3	311	0.46	0.03	1.57047555190927
0.5494156	ERC_whole	14.5	17.5	318	NA	0.02	0.753851319433102
0.4431107	ERC_whole	15.5	16.5	261	NA	0.01	-0.471824505164461
0.2229186	ERC_whole	16.5	12.9	242	NA	0.01	2.69475720646135
0.5993169	ERC_whole	17.5	10.9	255	NA	0	0.869798249351935
0.7699034	ERC_whole	0.5	NA	NA	NA	-0.01	-1.75562821034382
0.3950592	ERC_whole	1	NA	NA	NA	0.01	0.106348033751526
0.4704912	ERC_whole	1.5	NA	NA	NA	-0.01	-0.381725107800204
0.5279292	ERC_whole	2	NA	NA	NA	0	-0.0756716557407892
0.7036657	ERC_whole	2.5	NA	NA	NA	-0.01	0.615314844151799
0.6168421	ERC_whole	3	NA	NA	NA	-0.01	-1.97940212578079
0.3681009	ERC_whole	3.5	NA	NA	NA	-0.01	0.349536666270427
0.6789307	ERC_whole	4	NA	NA	NA	0	0.190106522140582
0.3145686	ERC_whole	4.5	NA	NA	NA	-0.01	1.20964411295761
0.4747187	ERC_whole	5	NA	NA	NA	-0.01	1.39005983243344
0.7195141	ERC_whole	5.5	NA	NA	NA	-0.01	-0.658798058362811
0.5472615	ERC_whole	6	NA	NA	NA	0	-2.19661820749524
0.2431915	ERC_whole	6.5	NA	NA	NA	-0.01	0.488073141551731
0.5215066	ERC_whole	7	NA	NA	NA	0	-0.0853624584055401
0.05601464	ERC_whole	8	NA	NA	NA	-0.01	-1.05655487780297
0.5688596	ERC_whole	9	NA	NA	NA	0	-1.62355766228759
0.4789504	ERC_whole	10	NA	NA	NA	0	-0.62651771033559
0.09807855	ERC_whole	11	NA	NA	NA	0	1.02922839348178
0.6991532	ERC_whole	12	NA	NA	NA	0.01	1.00673075461675
0.3909028	ERC_whole	13	NA	NA	NA	0.02	0.742556546751867
0.330989	ERC_whole	14	NA	NA	NA	0.01	-0.074067685724305
0.3186696	ERC_whole	15	NA	NA	NA	0	-1.29974351032187
0.247252	ERC_whole	16	NA	NA	NA	0	1.86683820130394
0.2879737	ERC_whole	17	NA	NA	NA	-0.01	0.041879244194528
0.6923973	ERC_whole	0.5	NA	NA	0.45	0.02	1.86197624409534
0.7263327	ERC_whole	1	0.300000000000001	-22	0.26	0	1.37390310254361
0.7149772	ERC_whole	1.5	NA	NA	0.46	0.01	1.67995655460303
1.2168	ERC_whole	2	NA	NA	-0.01	0	2.37094305449562
1.14994	ERC_whole	2.5	13	254	0.42	0	-0.22377391543697
0.6968995	ERC_whole	3	NA	NA	-0.08	0	2.10516487661425
1.06424	ERC_whole	3.5	17	469.6	0.47	0.01	1.9457347324844
0.4789504	ERC_whole	4	NA	NA	0.12	0	2.96527232330143
0.6366686	ERC_whole	4.5	6.7	127	0.47	0	3.14568804277726
1.114677	ERC_whole	5	NA	NA	0.12	0	1.09683015198101
1.106628	ERC_whole	5.5	13.5	250	0.45	0.01	-0.44098999715142
0.3743099	ERC_whole	6	NA	NA	0	0	2.24370135189555
0.954404	ERC_whole	6.5	15.9	217	0.45	0.01	1.67026575193828
0.247252	ERC_whole	7.5	12.3	122	0.45	0	0.69907333254085
0.74918	ERC_whole	8.5	13.5	242	0.47	0.01	0.13207054805623
0.9296289	ERC_whole	9.5	13	258	0.44	0.01	1.12911050000823
0.359833	ERC_whole	10.5	14.4	212	0.48	0.01	2.7848566038256
1.074754	ERC_whole	11.5	16	265	0.43	0.02	2.76235896496057
0.5862315	ERC_whole	12.5	16.8	292	0.47	0.03	2.49818475709568
0.7791644	ERC_whole	13.5	18	299	NA	0.02	1.68156052461951
0.6477356	ERC_whole	14.5	17	242	NA	0.01	0.45588470002195
0.3084218	ERC_whole	15.5	13.4	223	NA	0.01	3.62246641164776
0.6234377	ERC_whole	16.5	11.4	236	NA	0	1.79750745453835
0.6234377	ERC_whole	0.5	NA	NA	-0.19	-0.02	-0.48807314155173
0.3888258	ERC_whole	1	NA	NA	0.01	-0.01	-0.182019689492315
0.6901487	ERC_whole	1.5	NA	NA	-0.46	-0.02	0.508966810400273
0.7861311	ERC_whole	2	NA	NA	-0.03	-0.02	-2.08575015953231
0.5215066	ERC_whole	2.5	NA	NA	-0.53	-0.02	0.243188632518901
0.6477356	ERC_whole	3	NA	NA	0.02	-0.01	0.083758488389056
0.4980459	ERC_whole	3.5	NA	NA	-0.33	-0.02	1.10329607920609
0.5429569	ERC_whole	4	NA	NA	0.02	-0.02	1.28371179868192
0.6610668	ERC_whole	4.5	NA	NA	-0.33	-0.02	-0.765146092114337
0.6278421	ERC_whole	5	NA	NA	0	-0.01	-2.30296624124676
0.4494144	ERC_whole	5.5	NA	NA	-0.45	-0.02	0.381725107800205
0.6834129	ERC_whole	6	NA	NA	0	-0.01	-0.191710492157066
0.6256392	ERC_whole	7	NA	NA	0	-0.02	-1.16290291155449
0.4747187	ERC_whole	8	NA	NA	0.02	-0.01	-1.72990569603911
0.5884089	ERC_whole	9	NA	NA	-0.01	-0.01	-0.732865744087116
0.5065612	ERC_whole	10	NA	NA	0.03	-0.01	0.922880359730256
0.7354496	ERC_whole	11	NA	NA	-0.02	0	0.900382720865226
0.7468869	ERC_whole	12	NA	NA	0.02	0.01	0.636208513000341
0.7907857	ERC_whole	13	NA	NA	NA	0	-0.180415719475831
0.6278421	ERC_whole	14	NA	NA	NA	-0.01	-1.40609154407339
0.4263427	ERC_whole	15	NA	NA	NA	-0.01	1.76049016755242
0.7675931	ERC_whole	16	NA	NA	NA	-0.02	-0.064468789556998
0.5086929	ERC_whole	0.5	NA	NA	0.2	0.01	0.306053452059415
0.5884089	ERC_whole	1	NA	NA	-0.27	0	0.997039951952003
0.7977828	ERC_whole	1.5	12.7	276	0.16	0	-1.59767701798058
0.6344597	ERC_whole	2	NA	NA	-0.34	0	0.731261774070631
0.6722197	ERC_whole	2.5	16.7	491.6	0.21	0.01	0.571831629940786
0.4347192	ERC_whole	3	NA	NA	-0.14	0	1.59136922075782
0.5172308	ERC_whole	3.5	6.4	149	0.21	0	1.77178494023365
0.7423064	ERC_whole	4	NA	NA	-0.14	0	-0.277072950562607
0.6278421	ERC_whole	4.5	13.2	272	0.19	0.01	-1.81489309969503
0.3743099	ERC_whole	5	NA	NA	-0.26	0	0.869798249351935
0.6901487	ERC_whole	5.5	15.6	239	0.19	0.01	0.296362649394664
0.2533464	ERC_whole	6.5	12	144	0.19	0	-0.674829770002764
0.491671	ERC_whole	7.5	13.2	264	0.21	0.01	-1.24183255448738
0.6234377	ERC_whole	8.5	12.7	280	0.18	0.01	-0.244792602535386
0.2757338	ERC_whole	9.5	14.1	234	0.22	0.01	1.41095350128199
0.8236001	ERC_whole	10.5	15.7	287	0.17	0.02	1.38845586241696
0.4683789	ERC_whole	11.5	16.5	314	0.21	0.03	1.12428165455207
0.5472615	ERC_whole	12.5	17.7	321	NA	0.02	0.307657422075899
0.3433333	ERC_whole	13.5	16.7	264	NA	0.01	-0.918018402521664
0.3145686	ERC_whole	14.5	13.1	245	NA	0.01	2.24856330910415
0.6856565	ERC_whole	15.5	11.1	258	NA	0	0.423604351994732
0.7445957	ERC_whole	0.5	NA	NA	-0.47	-0.01	0.690986499892588
0.7791644	ERC_whole	1	NA	NA	-0.04	-0.01	-1.90373047004
0.2736958	ERC_whole	1.5	NA	NA	-0.54	-0.01	0.425208322011216
0.5257872	ERC_whole	2	NA	NA	0.01	0	0.265778177881371
0.3412742	ERC_whole	2.5	NA	NA	-0.34	-0.01	1.2853157686984
0.6168421	ERC_whole	3	NA	NA	0.01	-0.01	1.46573148817423
0.6410908	ERC_whole	3.5	NA	NA	-0.34	-0.01	-0.583126402622022
0.7884574	ERC_whole	4	NA	NA	-0.01	0	-2.12094655175445
0.4179809	ERC_whole	4.5	NA	NA	-0.46	-0.01	0.56374479729252
0.5710265	ERC_whole	5	NA	NA	-0.01	0	-0.00969080266475089
0.09006082	ERC_whole	6	NA	NA	-0.01	-0.01	-0.980883222062179
0.6168421	ERC_whole	7	NA	NA	0.01	0	-1.5478860065468
0.6344597	ERC_whole	8	NA	NA	-0.02	0	-0.550846054594801
0.2148224	ERC_whole	9	NA	NA	0.02	0	1.10490004922257
0.5279292	ERC_whole	10	NA	NA	-0.03	0.01	1.08240241035754
0.3660327	ERC_whole	11	NA	NA	0.01	0.02	0.818228202492656
0.3022809	ERC_whole	12	NA	NA	NA	0.01	0.00160397001648421
0.2249437	ERC_whole	13	NA	NA	NA	0	-1.22407185458108
0.2981901	ERC_whole	14	NA	NA	NA	0	1.94250985704473
0.3971387	ERC_whole	15	NA	NA	NA	-0.01	0.117550899935317
1.045969	ERC_whole	0.5	NA	NA	0.43	0	-2.59471696993259
0.6058782	ERC_whole	1	NA	NA	-0.07	0	-0.265778177881372
0.8592312	ERC_whole	1.5	NA	NA	0.48	0.01	-0.425208322011217
0.5023013	ERC_whole	2	NA	NA	0.13	0	0.594329268805813
0.7263327	ERC_whole	2.5	NA	NA	0.48	0	0.774744988281643
0.9370333	ERC_whole	3	NA	NA	0.13	0	-1.27411290251461
1.053779	ERC_whole	3.5	NA	NA	0.46	0.01	-2.81193305164704
0.491671	ERC_whole	4	NA	NA	0.01	0	-0.127241702600068
0.9444616	ERC_whole	4.5	NA	NA	0.46	0.01	-0.700677302557339
0.09807855	ERC_whole	5.5	NA	NA	0.46	0	-1.67186972195477
0.7537718	ERC_whole	6.5	NA	NA	0.48	0.01	-2.23887250643939
0.8118332	ERC_whole	7.5	NA	NA	0.45	0.01	-1.24183255448739
0.4959198	ERC_whole	8.5	NA	NA	0.49	0.01	0.413913549329983
0.9222483	ERC_whole	9.5	NA	NA	0.44	0.02	0.391415910464953
0.5494156	ERC_whole	10.5	NA	NA	0.48	0.03	0.127241702600068
0.5602051	ERC_whole	11.5	NA	NA	NA	0.02	-0.689382529876104
0.6968995	ERC_whole	12.5	NA	NA	NA	0.01	-1.91505835447367
0.3805262	ERC_whole	13.5	NA	NA	NA	0.01	1.25152335715214
0.6410908	ERC_whole	14.5	NA	NA	NA	0	-0.573435599957271
0.6722197	ERC_whole	0.5	NA	NA	-0.5	0	2.32893879205121
0.9271661	ERC_whole	1	4	215.6	0.05	0.01	2.16950864792137
0.5971325	ERC_whole	1.5	NA	NA	-0.3	0	3.1890462387384
0.6278421	ERC_whole	2	-6.3	-127	0.05	0	3.36946195821423
1.085323	ERC_whole	2.5	NA	NA	-0.3	0	1.32060406741798
0.9568965	ERC_whole	3	0.5	-4	0.03	0.01	-0.21721608171445
0.3825998	ERC_whole	3.5	NA	NA	-0.42	0	2.46747526733252
0.8856903	ERC_whole	4	2.9	-37	0.03	0.01	1.89403966737525
0.3412742	ERC_whole	5	-0.700000000000001	-132	0.03	0	0.92284724797782
0.7149772	ERC_whole	6	0.5	-12	0.05	0.01	0.3558444634932
0.9744219	ERC_whole	7	0	4	0.02	0.01	1.3528844154452
0.4263427	ERC_whole	8	1.4	-42	0.06	0.01	3.00863051926257
0.9920873	ERC_whole	9	3	11	0.01	0.02	2.98613288039754
0.7217852	ERC_whole	10	3.8	38	0.05	0.03	2.72195867253266
0.7560705	ERC_whole	11	5	45	NA	0.02	1.90533444005648
0.6610668	ERC_whole	12	4	-12	NA	0.01	0.67965861545892
0.335101	ERC_whole	13	0.4	-31	NA	0.01	3.84624032708473
0.7537718	ERC_whole	14	-1.6	-18	NA	0	2.02128136997532
0.674455	ERC_whole	0.5	NA	NA	0.55	0.01	-0.159430144129845
0.4179809	ERC_whole	1	NA	NA	0.2	0	0.860107446687185
0.4895482	ERC_whole	1.5	NA	NA	0.55	0	1.04052316616301
0.7629783	ERC_whole	2	NA	NA	0.2	0	-1.00833472463324
0.681171	ERC_whole	2.5	NA	NA	0.53	0.01	-2.54615487376567
0.2675853	ERC_whole	3	NA	NA	0.08	0	0.138536475281304
0.6789307	ERC_whole	3.5	NA	NA	0.53	0.01	-0.434899124675967
0.2350766	ERC_whole	4.5	NA	NA	0.53	0	-1.40609154407339
0.4578331	ERC_whole	5.5	NA	NA	0.55	0.01	-1.97309432855801
0.6168421	ERC_whole	6.5	NA	NA	0.52	0.01	-0.976054376606017
0.3888258	ERC_whole	7.5	NA	NA	0.56	0.01	0.679691727211355
0.681171	ERC_whole	8.5	NA	NA	0.51	0.02	0.657194088346325
0.5108256	ERC_whole	9.5	NA	NA	0.55	0.03	0.39301988048144
0.4557269	ERC_whole	10.5	NA	NA	NA	0.02	-0.423604351994732
0.4937949	ERC_whole	11.5	NA	NA	NA	0.01	-1.64928017659229
0.2941017	ERC_whole	12.5	NA	NA	NA	0.01	1.51730153503352
0.6433042	ERC_whole	13.5	NA	NA	NA	0	-0.307657422075899
0.4747187	ERC_whole	0.5	NA	NA	-0.35	-0.01	1.01953759081703
0.4662677	ERC_whole	1	-10.3	-342.6	0	-0.01	1.19995331029286
0.895384	ERC_whole	1.5	NA	NA	-0.35	-0.01	-0.848904580503393
0.7583712	ERC_whole	2	-3.5	-219.6	-0.02	0	-2.38672472963582
0.2249437	ERC_whole	2.5	NA	NA	-0.47	-0.01	0.297966619411149
0.6722197	ERC_whole	3	-1.1	-252.6	-0.02	0	-0.275468980546122
0.3412742	ERC_whole	4	-4.7	-347.6	-0.02	-0.01	-1.24666139994355
0.6521731	ERC_whole	5	-3.5	-227.6	0	0	-1.81366418442817
0.7172447	ERC_whole	6	-4	-211.6	-0.03	0	-0.816624232476172
0.312519	ERC_whole	7	-2.6	-257.6	0.01	0	0.8391218713412
0.8784456	ERC_whole	8	-1	-204.6	-0.04	0.01	0.81662423247617
0.6278421	ERC_whole	9	-0.200000000000001	-177.6	0	0.02	0.552450024611285
0.5840553	ERC_whole	10	1	-170.6	NA	0.01	-0.264174207864887
0.6366686	ERC_whole	11	0	-227.6	NA	0	-1.48985003246245
0.3063742	ERC_whole	12	-3.6	-246.6	NA	0	1.67673167916336
0.4895482	ERC_whole	13	-5.6	-233.6	NA	-0.01	-0.148227277946054
0.3577679	ERC_whole	0.5	NA	NA	0.35	0	0.18041571947583
0.6168421	ERC_whole	1	NA	NA	0	0	-1.86844217132042
0.4726044	ERC_whole	1.5	NA	NA	0.33	0.01	-3.40626232045285
0.3495152	ERC_whole	2	NA	NA	-0.12	0	-0.721570971405881
0.4410114	ERC_whole	2.5	NA	NA	0.33	0.01	-1.29500657136315
0.2757338	ERC_whole	3.5	NA	NA	0.33	0	-2.26619899076058
0.3971387	ERC_whole	4.5	NA	NA	0.35	0.01	-2.8332017752452
0.4536218	ERC_whole	5.5	NA	NA	0.32	0.01	-1.8361618232932
0.3867497	ERC_whole	6.5	NA	NA	0.36	0.01	-0.18041571947583
0.4179809	ERC_whole	7.5	NA	NA	0.31	0.02	-0.20291335834086
0.5215066	ERC_whole	8.5	NA	NA	0.35	0.03	-0.467087566205745
0.5150946	ERC_whole	9.5	NA	NA	NA	0.02	-1.28371179868192
0.42216	ERC_whole	10.5	NA	NA	NA	0.01	-2.50938762327948
0.3577679	ERC_whole	11.5	NA	NA	NA	0.01	0.65719408834633
0.4054651	ERC_whole	12.5	NA	NA	NA	0	-1.16776486876308
0.5971325	ERC_whole	0.5	NA	NA	-0.35	0	-2.04885789079625
0.6901487	ERC_whole	1	6.8	123	-0.02	0.01	-3.58667803992868
0.6366686	ERC_whole	1.5	NA	NA	-0.47	0	-0.901986690881711
0.6655232	ERC_whole	2	9.2	90	-0.02	0.01	-1.47542229083898
0.1301835	ERC_whole	3	5.6	-5	-0.02	0	-2.44661471023641
0.5840553	ERC_whole	4	6.8	115	0	0.01	-3.01361749472103
0.6124523	ERC_whole	5	6.3	131	-0.03	0.01	-2.01657754276903
0.2920584	ERC_whole	6	7.7	85	0.01	0.01	-0.36083143895166
0.6300465	ERC_whole	7	9.3	138	-0.04	0.02	-0.38332907781669
0.4789504	ERC_whole	8	10.1	165	0	0.03	-0.647503285681575
0.3474538	ERC_whole	9	11.3	172	NA	0.02	-1.46412751815775
0.3495152	ERC_whole	10	10.3	115	NA	0.01	-2.68980334275531
0.2736958	ERC_whole	11	6.7	96	NA	0.01	0.4767783688705
0.6543942	ERC_whole	12	4.7	109	NA	0	-1.34818058823891
0.9419828	ERC_whole	0.5	NA	NA	0.33	0.01	-1.53782014913243
0.3639654	ERC_whole	1	NA	NA	-0.12	0	1.14687119991454
0.8856903	ERC_whole	1.5	NA	NA	0.33	0.01	0.573435599957271
0.3227734	ERC_whole	2.5	NA	NA	0.33	0	-0.397756819440157
0.681171	ERC_whole	3.5	NA	NA	0.35	0.01	-0.964759603924777
0.7675931	ERC_whole	4.5	NA	NA	0.32	0.01	0.0322803480272209
0.3825998	ERC_whole	5.5	NA	NA	0.36	0.01	1.68802645184459
1.025281	ERC_whole	6.5	NA	NA	0.31	0.02	1.66552881297956
0.7036657	ERC_whole	7.5	NA	NA	0.35	0.03	1.40135460511468
0.7081851	ERC_whole	8.5	NA	NA	NA	0.02	0.584730372638506
0.6278421	ERC_whole	9.5	NA	NA	NA	0.01	-0.640945451959057
0.2006707	ERC_whole	10.5	NA	NA	NA	0.01	2.52563625966675
0.7014086	ERC_whole	11.5	NA	NA	NA	0	0.700677302557339
0.4578331	ERC_whole	0.5	NA	NA	-0.45	-0.01	2.68469134904697
0.9419828	ERC_whole	1	2.4	-33	0	0	2.1112557490897
0.1724259	ERC_whole	2	-1.2	-128	0	-0.01	1.14006332969227
0.6322523	ERC_whole	3	0	-8	0.02	0	0.57306054520765
0.8856903	ERC_whole	4	-0.5	8	-0.01	0	1.57010049715965
0.411719	ERC_whole	5	0.9	-38	0.03	0	3.22584660097702
0.8688195	ERC_whole	6	2.5	15	-0.02	0.01	3.20334896211199
0.5797071	ERC_whole	7	3.3	42	0.02	0.02	2.93917475424711
0.5862315	ERC_whole	8	4.5	49	NA	0.01	2.12255052177093
0.5215066	ERC_whole	9	3.5	-8	NA	0	0.89687469717337
0.2961456	ERC_whole	10	-0.0999999999999996	-27	NA	0	4.06345640879918
0.6124523	ERC_whole	11	-2.1	-14	NA	-0.01	2.23849745168977
0.4557269	ERC_whole	0.5	NA	NA	0.45	0.01	-0.573435599957271
0.2047119	ERC_whole	1.5	NA	NA	0.45	0	-1.5446280193547
0.312519	ERC_whole	2.5	NA	NA	0.47	0.01	-2.11163080383932
0.3743099	ERC_whole	3.5	NA	NA	0.44	0.01	-1.11459085188732
0.3763812	ERC_whole	4.5	NA	NA	0.48	0.01	0.541155251930051
0.2838914	ERC_whole	5.5	NA	NA	0.43	0.02	0.518657613065021
0.3166188	ERC_whole	6.5	NA	NA	0.47	0.03	0.254483405200136
0.2859323	ERC_whole	7.5	NA	NA	NA	0.02	-0.562140827276036
0.2452215	ERC_whole	8.5	NA	NA	NA	0.01	-1.7878166518736
0.337158	ERC_whole	9.5	NA	NA	NA	0.01	1.37876505975221
0.3825998	ERC_whole	10.5	NA	NA	NA	0	-0.446193897357203
0.257412	ERC_whole	1	-3.6	-95	0	-0.01	-0.971192419397428
0.4789504	ERC_whole	2	-2.4	25	0.02	0	-1.53819520388205
0.6632942	ERC_whole	3	-2.9	41	-0.01	0	-0.54115525193005
0.3248263	ERC_whole	4	-1.5	-5	0.03	0	1.11459085188732
0.8212424	ERC_whole	5	0.0999999999999996	48	-0.02	0.01	1.09209321302229
0.5279292	ERC_whole	6	0.899999999999999	75	0.02	0.02	0.827919005157407
0.4980459	ERC_whole	7	2.1	82	NA	0.01	0.0112947726812351
0.5279292	ERC_whole	8	1.1	25	NA	0	-1.21438105191633
0.3022809	ERC_whole	9	-2.5	6	NA	0	1.95220065970948
0.6834129	ERC_whole	10	-4.5	19	NA	-0.01	0.127241702600068
0.09607383	ERC_whole	1	1.2	120	0.02	0.01	-0.56700278448462
0.2757338	ERC_whole	2	0.700000000000001	136	-0.01	0.01	0.430037167467378
0.1825049	ERC_whole	3	2.1	90	0.03	0.01	2.08578327128475
0.2168457	ERC_whole	4	3.7	143	-0.02	0.02	2.06328563241972
0.411719	ERC_whole	5	4.5	170	0.02	0.03	1.79911142455483
0.6410908	ERC_whole	6	5.7	177	NA	0.02	0.982487192078663
0.3207212	ERC_whole	7	4.7	120	NA	0.01	-0.2431886325189
0.186539	ERC_whole	8	1.1	101	NA	0.01	2.92339307910691
0.4054651	ERC_whole	9	-0.899999999999999	114	NA	0	1.0984341219975
0.6146465	ERC_whole	1	-0.5	16	-0.03	0	0.997039951951998
0.3846743	ERC_whole	2	0.9	-30	0.01	0	2.65278605576937
0.6655232	ERC_whole	3	2.5	23	-0.04	0.01	2.63028841690434
0.4662677	ERC_whole	4	3.3	50	0	0.02	2.36611420903945
0.3557036	ERC_whole	5	4.5	57	NA	0.01	1.54948997656328
0.4431107	ERC_whole	6	3.5	0	NA	0	0.32381415196572
0.3453932	ERC_whole	7	-0.0999999999999996	-19	NA	0	3.49039586359153
0.4895482	ERC_whole	8	-2.1	-6	NA	-0.01	1.66543690648212
0.4662677	ERC_whole	1	1.4	-46	0.04	0	1.65574610381737
0.7907857	ERC_whole	2	3	7	-0.01	0.01	1.63324846495234
0.6234377	ERC_whole	3	3.8	34	0.03	0.02	1.36907425708746
0.7263327	ERC_whole	4	5	41	NA	0.01	0.552450024611285
0.5108256	ERC_whole	5	4	-16	NA	0	-0.673225799986278
0.2961456	ERC_whole	6	0.4	-35	NA	0	2.49335591163953
0.6856565	ERC_whole	7	-1.6	-22	NA	-0.01	0.668396954530118
0.3289341	ERC_whole	1	1.6	53	-0.05	0.01	-0.02249763886503
0.5365092	ERC_whole	2	2.4	80	-0.01	0.02	-0.286671846729915
0.5044307	ERC_whole	3	3.6	87	NA	0.01	-1.10329607920609
0.6923973	ERC_whole	4	2.6	30	NA	0	-2.32897190380365
0.4747187	ERC_whole	5	-1	11	NA	0	0.83760980782216
0.4874265	ERC_whole	6	-3	24	NA	-0.01	-0.987349149287254
0.6278421	ERC_whole	1	0.799999999999999	27	0.04	0.01	-0.264174207864885
0.6366686	ERC_whole	2	2	34	NA	0	-1.08079844034106
0.6190392	ERC_whole	3	1	-23	NA	-0.01	-2.30647426493862
0.2006707	ERC_whole	4	-2.6	-42	NA	-0.01	0.86010744668719
0.6856565	ERC_whole	5	-4.6	-29	NA	-0.02	-0.964851510422224
0.6102595	ERC_whole	1	1.2	7	NA	-0.01	-0.816624232476172
0.7014086	ERC_whole	2	0.200000000000001	-50	NA	-0.02	-2.04230005707374
0.312519	ERC_whole	3	-3.4	-69	NA	-0.02	1.12428165455208
0.6521731	ERC_whole	4	-5.4	-56	NA	-0.03	-0.700677302557339
0.5537276	ERC_whole	1	-1	-57	NA	-0.01	-1.22567582459756
0.2798115	ERC_whole	2	-4.6	-76	NA	-0.01	1.94090588702825
0.7014086	ERC_whole	3	-6.6	-63	NA	-0.02	0.115946929918833
0.3495152	ERC_whole	1	-3.6	-19	NA	0	3.16658171162581
0.6036897	ERC_whole	2	-5.6	-6	NA	-0.01	1.3416227545164
0.2900158	ERC_whole	1	-2	13	NA	-0.01	-1.82495895710941
