# Supplementary material for: The intrinsic time tracker: temporal context is embedded in entorhinal and hippocampal functional connectivity patterns
Source: Nat Commun. 2025 Oct 3;16:8817. doi: 10.1038/s41467-025-63633-6 (PMC12494713; doi:10.1038/s41467-025-63633-6)
Supplement: Supplementary file 4 — Source Data [file 41467_2025_63633_MOESM4_ESM.zip › SourceData/Fig2A_MaleECplot.csv]

CorrelationZ	TimeInterval
0.665523176963629	1
0.645519131570691	2
0.654394194262712	3
0.532216813747308	4
0.345393208462422	5
0.592767995252323	6
0.690148677563689	7
0.717244732139006	8
0.632252349329572	9
0.645519131570691	10
0.584055317289261	10.5
0.564529802737852	11
0.53007240874826	11.5
0.605878237567604	12
0.31251899559872	12.5
0.468378933518734	13
0.3888257891042	13.5
0.487426523767456	14
0.411719037184464	14.5
0.472604410945793	15
0.69464755593518	15.5
0.447312218043665	16
0.466267736002705	16.5
0.409633517645344	17
0.378453285061857	17.5
0.69464755593518	18
0.523646312195052	18.5
0.263514350850728	19
0.502301331339442	19.5
0.196631102006852	20.5
0.320721183366804	21.5
0.53007240874826	22.5
0.320721183366804	23.5
0.566694071519019	24.5
0.45783309362548	25.5
0.451517615553149	26.5
0.422159986680334	27.5
0.144249608844547	28.5
0.415892731270423	29.5
1.0826756964053	1
1.05900315057306	2
1.18865262120292	3
0.811833150814921	4
1.03818681846646	5
0.941982801364672	6
1.30395588982965	7
0.708185057924486	8
0.984498981900688	9
0.769903414579773	9.5
0.842540477484935	10
0.890532259360635	10.5
0.861624753007965	11
0.594949573135946	11.5
0.946943122844423	12
0.67893070468748	12.5
0.603689712875285	13
0.534362415016718	13.5
1.01245335397714	14
0.98702548626127	14.5
0.566694071519019	15
0.932094397047281	15.5
0.540806455977927	16
0.415892731270423	16.5
0.883272962845482	17
0.786131101682196	17.5
0.271658422983624	18
0.737733333669887	18.5
0.0920649731765817	19.5
0.625639166364321	20.5
0.667753732471236	21.5
0.417980916039995	22.5
0.758371203364668	23.5
0.68117098951323	24.5
0.451517615553149	25.5
0.69464755593518	26.5
0.328934082029189	27.5
0.455726942889053	28.5
1.01245335397714	1
1.10128073588194	2
0.714977178038627	3
1.20831120592453	4
1.00224630651126	5
1.15267950993839	6
0.844918040130274	7
1.07212067322113	8
0.871222446472449	8.5
0.946943122844423	9
0.900245741690809	9.5
0.961889725109149	10
0.683412921741563	10.5
1.09594739701773	11
0.616842129636009	11.5
0.586231454635312	12
0.744595742395987	12.5
1.10395275529943	13
1.03043386001157	13.5
0.562366821307313	14
0.871222446472449	14.5
0.46204839612349	15
0.605878237567604	15.5
0.976936861148302	16
0.969400557188104	16.5
0.271658422983624	17
0.825959924213546	17.5
0.0940693072163347	18.5
0.667753732471236	19.5
0.809486172644095	20.5
0.374309940328369	21.5
0.895384047054841	22.5
0.601502590648827	23.5
0.483186341108031	24.5
0.605878237567604	25.5
0.279811459019451	26.5
0.519368120989105	27.5
1.0694904424803	1
0.861624753007965	2
1.04077751362551	3
1.01245335397714	4
1.10930757778486	5
0.844918040130274	6
0.964390526668566	7
0.859231176222216	7.5
0.917340968273857	8
0.932094397047281	8.5
0.878445562856431	9
0.568859633873775	9.5
1.02785586792127	10
0.74688693559725	10.5
0.674455047547793	11
0.641090818603892	11.5
1.0330150061823	12
0.994622575144062	12.5
0.621237736278695	13
0.774529962747236	13.5
0.523646312195052	14
0.538657230161155	14.5
0.949427355463583	15
0.917340968273857	15.5
0.422159986680334	16
0.835421236224625	16.5
0.271658422983624	17.5
0.597132527320357	18.5
0.742306416518029	19.5
0.481067848851115	20.5
0.80714130775937	21.5
0.643304212750041	22.5
0.641090818603892	23.5
0.690148677563689	24.5
0.403382207959155	25.5
0.627842082152179	26.5
0.880858056879505	1
1.18865262120292	2
1.11199041461429	3
1.20267325898385	4
1.02785586792127	5
1.07212067322113	6
0.994622575144062	6.5
0.999702080147939	7
1.04596855518269	7.5
1.0537794676295	8
0.740018949689618	8.5
1.23389750091419	9
0.714977178038627	9.5
0.793115979941202	10
0.751474957230474	10.5
1.19424825443394	11
1.04856893110191	11.5
0.67221966045399	12
0.907557051905401	12.5
0.515094573685567	13
0.676692059833501	13.5
1.01757515493194	14
0.989554911128957	14.5
0.441011396996724	15
0.97945468234856	15.5
0.182504891655592	16.5
0.737733333669887	17.5
0.80714130775937	18.5
0.361898791084943	19.5
0.849679948221558	20.5
0.579707068432391	21.5
0.566694071519019	22.5
0.551571007964609	23.5
0.28389142787782	24.5
0.692397274263085	25.5
0.735449560250635	1
0.690148677563689	2
0.744595742395987	3
0.634459714434319	4
0.669985891202681	5
0.710447348779171	5.5
0.721785158747474	6
0.676692059833501	6.5
0.645519131570691	7
0.468378933518734	7.5
0.733167621256109	8
0.586231454635312	8.5
0.515094573685567	9
0.519368120989105	9.5
0.912443900762097	10
0.683412921741563	10.5
0.474718701797088	11
0.545108574089606	11.5
0.483186341108031	12
0.558044695703382	12.5
0.603689712875285	13
0.614646493238224	13.5
0.519368120989105	14
0.656616842172491	14.5
0.100083458556983	15.5
0.500173059649783	16.5
0.517230769763251	17.5
0.515094573685567	18.5
0.466267736002705	19.5
0.453621785319525	20.5
0.386749652296809	21.5
0.508692858361443	22.5
0.392980551445919	23.5
0.466267736002705	24.5
1.10395275529943	1
1.18029031968238	2
0.892956920308132	3
1.23963227543428	4
0.804798546869925	4.5
1.02785586792127	5
1.0826756964053	5.5
0.981975384942349	6
0.774529962747236	6.5
1.29504568965475	7
0.605878237567604	7.5
0.564529802737852	8
0.800119300112113	8.5
1.26858250744026	9
1.10662836365635	9.5
0.603689712875285	10
0.939506688387301	10.5
0.493794876851052	11
0.627842082152179	11.5
1.07212067322113	12
1.0537794676295	12.5
0.345393208462422	13
0.864020658116664	13.5
0.148271040422631	14.5
0.735449560250635	15.5
0.892956920308132	16.5
0.417980916039995	17.5
0.941982801364672	18.5
0.614646493238224	19.5
0.597132527320357	20.5
0.726332729545599	21.5
0.322773392263051	22.5
0.603689712875285	23.5
1.01501271983282	1
1.08797389046305	2
1.00479353345045	3
0.842540477484935	3.5
0.974421908436726	4
1.00734377455516	4.5
1.02270928874314	5
0.584055317289261	5.5
1.21396637000909	6
0.721785158747474	6.5
0.724058047133933	7
0.67221966045399	7.5
1.06424010128939	8
1.06161995982254	8.5
0.687901758266883	9
0.856839917520407	9.5
0.590587787181831	10
0.538657230161155	10.5
1.06161995982254	11
1.01245335397714	11.5
0.337157990119713	12
0.871222446472449	12.5
0.316618769191821	13.5
0.610259520754178	14.5
0.885690291425438	15.5
0.453621785319525	16.5
0.961889725109149	17.5
0.581880524016016	18.5
0.878445562856431	19.5
0.594949573135946	20.5
0.239133082375746	21.5
0.663294217410264	22.5
0.830686182720307	1
1.13087315088633	2
0.885690291425438	2.5
0.946943122844423	3
1.0330150061823	3.5
1.09594739701773	4
0.69464755593518	4.5
1.14174565948569	5
0.80714130775937	5.5
0.78845736036427	6
0.527929194093005	6.5
1.04596855518269	7
1.07475429821422	7.5
0.74688693559725	8
1.05117256359655	8.5
0.586231454635312	9
0.504430717880143	9.5
1.18865262120292	10
0.888110053340188	10.5
0.310470087461822	11
0.92470592879944	11.5
0.310470087461822	12.5
0.586231454635312	13.5
0.690148677563689	14.5
0.3557035985491	15.5
0.92470592879944	16.5
0.71271138620631	17.5
0.623437720006142	18.5
0.76759308569351	19.5
0.306374205463933	20.5
0.627842082152179	21.5
0.917340968273857	1
0.890532259360635	1.5
0.976936861148302	2
0.917340968273857	2.5
1.04337142095743	3
0.592767995252323	3.5
1.09328604438544	4
0.623437720006142	4.5
0.98702548626127	5
0.814182251602706	5.5
0.856839917520407	6
1.08797389046305	6.5
0.687901758266883	7
0.75377180237638	7.5
0.498045897119592	8
0.67893070468748	8.5
0.976936861148302	9
0.969400557188104	9.5
0.478950415235542	10
0.866418901833982	10.5
0.279811459019451	11.5
0.647735582080447	12.5
0.951914318846587	13.5
0.275733802667108	14.5
0.946943122844423	15.5
0.510825623765991	16.5
0.719514056400687	17.5
0.370169769118384	18.5
0.257412008149025	19.5
0.696899530178496	20.5
0.859231176222216	0.5
1.13902182700599	1
0.941982801364672	1.5
0.959391715971426	2
0.621237736278695	2.5
1.15542269484838	3
0.627842082152179	3.5
0.551571007964609	4
0.708185057924486	4.5
1.14174565948569	5
1.07739133318522	5.5
0.654394194262712	6
0.859231176222216	6.5
0.411719037184464	7
0.627842082152179	7.5
1.07212067322113	8
1.00734377455516	8.5
0.3557035985491	9
0.847297860387204	9.5
0.176456437341556	10.5
0.663294217410264	11.5
0.840165162529776	12.5
0.38467433843909	13.5
0.997160840841702	14.5
0.627842082152179	15.5
0.560205121023887	16.5
0.623437720006142	17.5
0.190574698550675	18.5
0.641090818603892	19.5
0.964390526668566	0.5
0.837792085387503	1
0.830686182720307	1.5
0.432623660526647	2
0.880858056879505	2.5
0.714977178038627	3
0.654394194262712	3.5
0.568859633873775	4
0.856839917520407	4.5
0.892956920308132	5
0.71271138620631	5.5
0.616842129636009	6
0.558044695703382	6.5
0.674455047547793	7
0.790785650123861	7.5
0.864020658116664	8
0.474718701797088	8.5
0.856839917520407	9
0.308421825617005	10
0.547261478434488	11
0.710447348779171	12
0.464157558682312	13
0.724058047133933	14
0.636668576399475	15
0.504430717880143	16
0.568859633873775	17
0.345393208462422	18
0.692397274263085	19
0.989554911128957	0.5
0.919793362425357	1
0.521506633186325	1.5
1.22818072509003	2
0.821242383582748	2.5
0.676692059833501	3
0.612452292505779	3.5
1.03043386001157	4
1.04337142095743	4.5
0.721785158747474	5
0.78845736036427	5.5
0.47049115667881	6
0.663294217410264	6.5
0.959391715971426	7
0.929628942956383	7.5
0.487426523767456	8
0.861624753007965	8.5
0.316618769191821	9.5
0.616842129636009	10.5
0.854450966709859	11.5
0.481067848851115	12.5
0.954404025202189	13.5
0.674455047547793	14.5
0.724058047133933	15.5
0.683412921741563	16.5
0.279811459019451	17.5
0.781484641817632	18.5
0.871222446472449	0.5
0.614646493238224	1
1.13902182700599	1.5
0.67893070468748	2
0.665523176963629	2.5
0.5537276453102	3
0.984498981900688	3.5
1.03043386001157	4
0.674455047547793	4.5
0.87603547015456	5
0.489548225318706	5.5
0.649953571318671	6
0.954404025202189	6.5
0.880858056879505	7
0.411719037184464	7.5
0.80714130775937	8
0.29205844705158	9
0.630046474192002	10
0.878445562856431	11
0.42634269312972	12
0.888110053340188	13
0.623437720006142	14
0.69464755593518	15
0.674455047547793	16
0.31251899559872	17
0.67221966045399	18
0.735449560250635	0.5
1.0694904424803	1
0.665523176963629	1.5
0.837792085387503	2
0.717244732139006	2.5
0.888110053340188	3
0.992087269676304	3.5
0.612452292505779	4
0.809486172644095	4.5
0.455726942889053	5
0.581880524016016	5.5
0.997160840841702	6
0.890532259360635	6.5
0.34127416661662	7
0.946943122844423	7.5
0.23102203888629	8.5
0.590587787181831	9.5
0.69464755593518	10.5
0.200670695462151	11.5
0.949427355463583	12.5
0.451517615553149	13.5
0.54941562103586	14.5
0.443110707724531	15.5
0.222918554125725	16.5
0.599316864314515	17.5
0.769903414579773	0.5
0.395059186947048	1
0.47049115667881	1.5
0.527929194093005	2
0.703665684751166	2.5
0.616842129636009	3
0.368100861363296	3.5
0.67893070468748	4
0.314568554636366	4.5
0.474718701797088	5
0.719514056400687	5.5
0.547261478434488	6
0.243191525386983	6.5
0.521506633186325	7
0.0560146415546713	8
0.568859633873775	9
0.478950415235542	10
0.0980785458509068	11
0.699153204620157	12
0.390902753827967	13
0.330989015206682	14
0.318669643890614	15
0.24725196236626	16
0.287973745197031	17
0.692397274263085	0.5
0.726332729545599	1
0.714977178038627	1.5
1.21680046146896	2
1.14994023249001	2.5
0.696899530178496	3
1.06424010128939	3.5
0.478950415235542	4
0.636668576399475	4.5
1.11467689117192	5
1.10662836365635	5.5
0.374309940328369	6
0.954404025202189	6.5
0.24725196236626	7.5
0.74918000442868	8.5
0.929628942956383	9.5
0.359832969155352	10.5
1.07475429821422	11.5
0.586231454635312	12.5
0.779164422861874	13.5
0.647735582080447	14.5
0.308421825617005	15.5
0.623437720006142	16.5
0.623437720006142	0.5
0.3888257891042	1
0.690148677563689	1.5
0.786131101682196	2
0.521506633186325	2.5
0.647735582080447	3
0.498045897119592	3.5
0.542956901948784	4
0.661066846567802	4.5
0.627842082152179	5
0.449414428239956	5.5
0.683412921741563	6
0.625639166364321	7
0.474718701797088	8
0.58840894245798	9
0.506561224979533	10
0.735449560250635	11
0.74688693559725	12
0.790785650123861	13
0.627842082152179	14
0.42634269312972	15
0.76759308569351	16
0.508692858361443	0.5
0.58840894245798	1
0.797782795859823	1.5
0.634459714434319	2
0.67221966045399	2.5
0.434719179190237	3
0.517230769763251	3.5
0.742306416518029	4
0.627842082152179	4.5
0.374309940328369	5
0.690148677563689	5.5
0.2533464330441	6.5
0.491671007808977	7.5
0.623437720006142	8.5
0.275733802667108	9.5
0.823600068957381	10.5
0.468378933518734	11.5
0.547261478434488	12.5
0.343333327001158	13.5
0.314568554636366	14.5
0.685656508830788	15.5
0.744595742395987	0.5
0.779164422861874	1
0.273695830477041	1.5
0.525787163872488	2
0.34127416661662	2.5
0.616842129636009	3
0.641090818603892	3.5
0.78845736036427	4
0.417980916039995	4.5
0.571026496044654	5
0.0900608239181811	6
0.616842129636009	7
0.634459714434319	8
0.214822351832138	9
0.527929194093005	10
0.366032732344293	11
0.302280871872934	12
0.224943731818358	13
0.298190050050196	14
0.397138665331611	15
1.04596855518269	0.5
0.605878237567604	1
0.859231176222216	1.5
0.502301331339442	2
0.726332729545599	2.5
0.937033257939335	3
1.0537794676295	3.5
0.491671007808977	4
0.944461608840851	4.5
0.0980785458509068	5.5
0.75377180237638	6.5
0.811833150814921	7.5
0.495919838073262	8.5
0.92224834543012	9.5
0.54941562103586	10.5
0.560205121023887	11.5
0.696899530178496	12.5
0.380526159760912	13.5
0.641090818603892	14.5
0.67221966045399	0.5
0.92716612410042	1
0.597132527320357	1.5
0.627842082152179	2
1.08532305654943	2.5
0.956896486800098	3
0.382599842575369	3.5
0.885690291425438	4
0.34127416661662	5
0.714977178038627	6
0.974421908436726	7
0.42634269312972	8
0.992087269676304	9
0.721785158747474	10
0.756070548273931	11
0.661066846567802	12
0.335100964551691	13
0.75377180237638	14
0.674455047547793	0.5
0.417980916039995	1
0.489548225318706	1.5
0.762978275063285	2
0.68117098951323	2.5
0.267585284247464	3
0.67893070468748	3.5
0.235076598465241	4.5
0.45783309362548	5.5
0.616842129636009	6.5
0.3888257891042	7.5
0.68117098951323	8.5
0.510825623765991	9.5
0.455726942889053	10.5
0.493794876851052	11.5
0.294101703486115	12.5
0.643304212750041	13.5
0.474718701797088	0.5
0.466267736002705	1
0.895384047054841	1.5
0.758371203364668	2
0.224943731818358	2.5
0.67221966045399	3
0.34127416661662	4
0.65217310634964	5
0.717244732139006	6
0.31251899559872	7
0.878445562856431	8
0.627842082152179	9
0.584055317289261	10
0.636668576399475	11
0.306374205463933	12
0.489548225318706	13
0.357767906583207	0.5
0.616842129636009	1
0.472604410945793	1.5
0.349515153629784	2
0.441011396996724	2.5
0.275733802667108	3.5
0.397138665331611	4.5
0.453621785319525	5.5
0.386749652296809	6.5
0.417980916039995	7.5
0.521506633186325	8.5
0.515094573685567	9.5
0.422159986680334	10.5
0.357767906583207	11.5
0.405465108108164	12.5
0.597132527320357	0.5
0.690148677563689	1
0.636668576399475	1.5
0.665523176963629	2
0.130183548854838	3
0.584055317289261	4
0.612452292505779	5
0.29205844705158	6
0.630046474192002	7
0.478950415235542	8
0.347453815751698	9
0.349515153629784	10
0.273695830477041	11
0.654394194262712	12
0.941982801364672	0.5
0.363965377201411	1
0.885690291425438	1.5
0.322773392263051	2.5
0.68117098951323	3.5
0.76759308569351	4.5
0.382599842575369	5.5
1.02528101558256	6.5
0.703665684751166	7.5
0.708185057924486	8.5
0.627842082152179	9.5
0.200670695462151	10.5
0.701408586916081	11.5
0.45783309362548	0.5
0.941982801364672	1
0.172425929039731	2
0.632252349329572	3
0.885690291425438	4
0.411719037184464	5
0.868819494492582	6
0.579707068432391	7
0.586231454635312	8
0.521506633186325	9
0.296145569637692	10
0.612452292505779	11
0.455726942889053	0.5
0.20471192141066	1.5
0.31251899559872	2.5
0.374309940328369	3.5
0.37638121355513	4.5
0.28389142787782	5.5
0.316618769191821	6.5
0.285932290727993	7.5
0.245221492447525	8.5
0.337157990119713	9.5
0.382599842575369	10.5
0.257412008149025	1
0.478950415235542	2
0.663294217410264	3
0.324826275230685	4
0.821242383582748	5
0.527929194093005	6
0.498045897119592	7
0.527929194093005	8
0.302280871872934	9
0.683412921741563	10
0.0960738300896222	1
0.275733802667108	2
0.182504891655592	3
0.21684573472722	4
0.411719037184464	5
0.641090818603892	6
0.320721183366804	7
0.186539038061402	8
0.405465108108164	9
0.614646493238224	1
0.38467433843909	2
0.665523176963629	3
0.466267736002705	4
0.3557035985491	5
0.443110707724531	6
0.345393208462422	7
0.489548225318706	8
0.466267736002705	1
0.790785650123861	2
0.623437720006142	3
0.726332729545599	4
0.510825623765991	5
0.296145569637692	6
0.685656508830788	7
0.328934082029189	1
0.536509218500686	2
0.504430717880143	3
0.692397274263085	4
0.474718701797088	5
0.487426523767456	6
0.627842082152179	1
0.636668576399475	2
0.619039208406224	3
0.200670695462151	4
0.685656508830788	5
0.610259520754178	1
0.701408586916081	2
0.31251899559872	3
0.65217310634964	4
0.5537276453102	1
0.279811459019451	2
0.701408586916081	3
0.349515153629784	1
0.603689712875285	2
0.290015795798001	1
