# Supplementary material for: The intrinsic time tracker: temporal context is embedded in entorhinal and hippocampal functional connectivity patterns
Source: Nat Commun. 2025 Oct 3;16:8817. doi: 10.1038/s41467-025-63633-6 (PMC12494713; doi:10.1038/s41467-025-63633-6)
Supplement: Supplementary file 4 — Source Data [file 41467_2025_63633_MOESM4_ESM.zip › SourceData/SuppFig4C_FemaleECNetworksplot.csv]

SeedMask	TemporalDriftScore
ERC_Yeo_LIM_B	-0.24112
ERC_Yeo_visual_A	-0.23192
ERC_Yeo_DMN_C	-0.20979
ERC_Yeo_DA_A	-0.17923
ERC_Yeo_VAN_B	-0.17845
ERC_Yeo_visual_B	-0.1765
ERC_Yeo_DA_B	-0.17359
ERC_Yeo_DMN_D	-0.16315
ERC_Yeo_DMN_A	-0.15601
ERC_Yeo_VAN_A	-0.15568
ERC_Yeo_Control_B	-0.1477
ERC_Yeo_DMN_B	-0.12942
ERC_Yeo_Control_A	-0.11056
ERC_Yeo_SMotor_A	-0.10758
ERC_Yeo_LIM_A	-0.08162
ERC_Yeo_Control_C	-0.08044
ERC_Yeo_SMotor_B	-0.0785
