# Supplementary material for: The intrinsic time tracker: temporal context is embedded in entorhinal and hippocampal functional connectivity patterns
Source: Nat Commun. 2025 Oct 3;16:8817. doi: 10.1038/s41467-025-63633-6 (PMC12494713; doi:10.1038/s41467-025-63633-6)
Supplement: Supplementary file 4 — Source Data [file 41467_2025_63633_MOESM4_ESM.zip › SourceData/Fig5C_MaleECNetworksplot.csv]

SeedMask	TemporalDriftScore
ERC_Yeo_DA_A	-0.27545
ERC_Yeo_DA_B	-0.24848
ERC_Yeo_DMN_C	-0.25217
ERC_Yeo_SMotor_A	-0.12717
ERC_Yeo_SMotor_B	-0.14292
ERC_Yeo_visual_A	-0.17235
ERC_Yeo_visual_B	-0.25296
ERC_Yeo_DMN_A	-0.14949
ERC_Yeo_DMN_B	-0.16124
ERC_Yeo_DMN_D	-0.19329
ERC_Yeo_LIM_A	-0.14951
ERC_Yeo_LIM_B	-0.12442
ERC_Yeo_Control_A	-0.22652
ERC_Yeo_Control_B	-0.17746
ERC_Yeo_Control_C	-0.15636
ERC_Yeo_VAN_A	-0.17315
ERC_Yeo_VAN_B	-0.16887
